# Supplementary material for: Microbiota mediated plasticity promotes thermal adaptation in the sea anemone Nematostella vectensis
Source: Nat Commun. 2022 Jul 1;13:3804. doi: 10.1038/s41467-022-31350-z (PMC9249911; doi:10.1038/s41467-022-31350-z)
Supplement: Supplementary file 4 — Supplementary Data 1 [file 41467_2022_31350_MOESM4_ESM.xlsx]

## Sheet: Sheet1
Enriched GO terms that were identified by DEGs from both DeSeq2 and Voom comparing 15 °C and 25°C samples.
compare	direction	GoTerm	GO.ID	Term	Annotated	Significant	Expected	P_value
High_Low	UP	BP	GO:0007346	regulation of mitotic cell cycle	533	93	91.63	1.6e-16
High_Low	UP	BP	GO:0045824	negative regulation of innate immune response	91	44	15.64	1.9e-12
High_Low	UP	BP	GO:0043124	negative regulation of I-kappaB kinase/NF-kappaB signaling	83	42	14.27	3e-12
High_Low	UP	BP	GO:1900016	negative regulation of cytokine production involved in inflammatory response	63	35	10.83	5.9e-12
High_Low	UP	BP	GO:0006412	translation	637	186	109.51	1.1e-11
High_Low	UP	BP	GO:1900226	negative regulation of NLRP3 inflammasome complex assembly	60	33	10.31	3.4e-11
High_Low	UP	BP	GO:0014067	negative regulation of phosphatidylinositol 3-kinase signaling	67	35	11.52	6.1e-11
High_Low	UP	BP	GO:0042110	T cell activation	255	74	43.84	9.4e-11
High_Low	UP	BP	GO:0032088	negative regulation of NF-kappaB transcription factor activity	109	47	18.74	1.1e-10
High_Low	UP	BP	GO:0032687	negative regulation of interferon-alpha production	62	33	10.66	1.1e-10
High_Low	UP	BP	GO:1901223	negative regulation of NIK/NF-kappaB signaling	76	37	13.07	2.5e-10
High_Low	UP	BP	GO:0032715	negative regulation of interleukin-6 production	89	37	15.3	2.8e-10
High_Low	UP	BP	GO:0032688	negative regulation of interferon-beta production	68	34	11.69	5.3e-10
High_Low	UP	BP	GO:0048147	negative regulation of fibroblast proliferation	78	35	13.41	1.1e-08
High_Low	UP	BP	GO:0032608	interferon-beta production	110	55	18.91	8.5e-08
High_Low	UP	BP	GO:0032482	Rab protein signal transduction	73	32	12.55	9.4e-08
High_Low	UP	BP	GO:0050680	negative regulation of epithelial cell proliferation	151	51	25.96	1e-07
High_Low	UP	BP	GO:0032720	negative regulation of tumor necrosis factor production	104	42	17.88	3.1e-07
High_Low	UP	BP	GO:0016567	protein ubiquitination	867	212	149.05	1e-06
High_Low	UP	BP	GO:0002181	cytoplasmic translation	99	31	17.02	3.9e-06
High_Low	UP	BP	GO:0043123	positive regulation of I-kappaB kinase/NF-kappaB signaling	93	33	15.99	1.7e-05
High_Low	UP	BP	GO:0006625	protein targeting to peroxisome	40	17	6.88	2.3e-05
High_Low	UP	BP	GO:1903427	negative regulation of reactive oxygen species biosynthetic process	23	10	3.95	3e-05
High_Low	UP	BP	GO:0030148	sphingolipid biosynthetic process	73	21	12.55	4.7e-05
High_Low	UP	BP	GO:0034340	response to type I interferon	52	19	8.94	7.6e-05
High_Low	UP	BP	GO:0031048	heterochromatin assembly by small RNA	14	10	2.41	0.00011
High_Low	UP	BP	GO:0071222	cellular response to lipopolysaccharide	75	26	12.89	0.00013
High_Low	UP	BP	GO:0042981	regulation of apoptotic process	1017	216	174.84	0.00015
High_Low	UP	BP	GO:0032498	detection of muramyl dipeptide	5	5	0.86	0.00015
High_Low	UP	BP	GO:0071225	cellular response to muramyl dipeptide	7	6	1.2	0.00015
High_Low	UP	BP	GO:0071763	nuclear membrane organization	7	6	1.2	0.00015
High_Low	UP	BP	GO:0050862	positive regulation of T cell receptor signaling pathway	7	6	1.2	0.00015
High_Low	UP	BP	GO:0006614	SRP-dependent cotranslational protein targeting to membrane	19	12	3.27	0.00019
High_Low	UP	BP	GO:0051092	positive regulation of NF-kappaB transcription factor activity	72	25	12.38	0.00025
High_Low	UP	BP	GO:0032543	mitochondrial translation	58	26	9.97	0.00026
High_Low	UP	BP	GO:0006886	intracellular protein transport	983	215	168.99	0.00036
High_Low	UP	BP	GO:0042448	progesterone metabolic process	25	12	4.3	0.00037
High_Low	UP	BP	GO:0045087	innate immune response	476	135	81.83	0.00047
High_Low	UP	BP	GO:0006693	prostaglandin metabolic process	22	10	3.78	0.00052
High_Low	UP	BP	GO:0009737	response to abscisic acid	14	7	2.41	0.00052
High_Low	UP	BP	GO:1900119	positive regulation of execution phase of apoptosis	11	7	1.89	0.00076
High_Low	UP	BP	GO:0043171	peptide catabolic process	57	18	9.8	0.00076
High_Low	UP	BP	GO:0001676	long-chain fatty acid metabolic process	51	16	8.77	0.00077
High_Low	UP	BP	GO:0070431	nucleotide-binding oligomerization domain containing 2 signaling pathway	6	5	1.03	0.00077
High_Low	UP	BP	GO:0032740	positive regulation of interleukin-17 production	6	5	1.03	0.00077
High_Low	UP	BP	GO:0010992	ubiquitin recycling	20	10	3.44	0.00085
High_Low	UP	BP	GO:0045786	negative regulation of cell cycle	412	61	70.83	0.00087
High_Low	UP	BP	GO:0072604	interleukin-6 secretion	10	8	1.72	0.00087
High_Low	UP	BP	GO:1902807	negative regulation of cell cycle G1/S phase transition	63	11	10.83	0.00088
High_Low	UP	BP	GO:0032695	negative regulation of interleukin-12 production	38	15	6.53	0.00095
High_Low	UP	BP	GO:0000184	nuclear-transcribed mRNA catabolic process, nonsense-mediated decay	50	18	8.6	0.0011
High_Low	UP	BP	GO:0006641	triglyceride metabolic process	78	30	13.41	0.00121
High_Low	UP	BP	GO:0051607	defense response to virus	170	53	29.23	0.0013
High_Low	UP	BP	GO:0032733	positive regulation of interleukin-10 production	9	6	1.55	0.00134
High_Low	UP	BP	GO:0046477	glycosylceramide catabolic process	17	7	2.92	0.00134
High_Low	UP	BP	GO:0050848	regulation of calcium-mediated signaling	71	13	12.21	0.00135
High_Low	UP	BP	GO:0098656	anion transmembrane transport	209	35	35.93	0.00135
High_Low	UP	BP	GO:0060348	bone development	230	46	39.54	0.00142
High_Low	UP	BP	GO:0008209	androgen metabolic process	12	7	2.06	0.00156
High_Low	UP	BP	GO:0071360	cellular response to exogenous dsRNA	12	7	2.06	0.00156
High_Low	UP	BP	GO:0030497	fatty acid elongation	12	7	2.06	0.00156
High_Low	UP	BP	GO:0019432	triglyceride biosynthetic process	40	16	6.88	0.00191
High_Low	UP	BP	GO:0030308	negative regulation of cell growth	125	33	21.49	0.00206
High_Low	UP	BP	GO:0006071	glycerol metabolic process	32	15	5.5	0.00226
High_Low	UP	BP	GO:0030422	production of siRNA involved in RNA interference	19	9	3.27	0.00228
High_Low	UP	BP	GO:1900424	regulation of defense response to bacterium	18	11	3.09	0.0023
High_Low	UP	BP	GO:0006309	apoptotic DNA fragmentation	14	7	2.41	0.00231
High_Low	UP	BP	GO:0070131	positive regulation of mitochondrial translation	7	5	1.2	0.00231
High_Low	UP	BP	GO:1904468	negative regulation of tumor necrosis factor secretion	7	5	1.2	0.00231
High_Low	UP	BP	GO:0030047	actin modification	7	5	1.2	0.00231
High_Low	UP	BP	GO:0008643	carbohydrate transport	90	23	15.47	0.00238
High_Low	UP	BP	GO:0006048	UDP-N-acetylglucosamine biosynthetic process	10	6	1.72	0.00287
High_Low	UP	BP	GO:0072321	chaperone-mediated protein transport	10	6	1.72	0.00287
High_Low	UP	BP	GO:0051770	positive regulation of nitric-oxide synthase biosynthetic process	10	6	1.72	0.00287
High_Low	UP	BP	GO:0090385	phagosome-lysosome fusion	13	7	2.23	0.00288
High_Low	UP	BP	GO:0051584	regulation of dopamine uptake involved in synaptic transmission	5	4	0.86	0.00376
High_Low	UP	BP	GO:1990440	positive regulation of transcription from RNA polymerase II promoter in response to endoplasmic reticulum stress	5	4	0.86	0.00376
High_Low	UP	BP	GO:0060546	negative regulation of necroptotic process	5	4	0.86	0.00376
High_Low	UP	BP	GO:0043461	proton-transporting ATP synthase complex assembly	5	4	0.86	0.00376
High_Low	UP	BP	GO:0006102	isocitrate metabolic process	5	4	0.86	0.00376
High_Low	UP	BP	GO:0090383	phagosome acidification	5	4	0.86	0.00376
High_Low	UP	BP	GO:0006726	eye pigment biosynthetic process	5	4	0.86	0.00376
High_Low	UP	BP	GO:0030245	cellulose catabolic process	5	4	0.86	0.00376
High_Low	UP	BP	GO:0001836	release of cytochrome c from mitochondria	40	9	6.88	0.00377
High_Low	UP	BP	GO:0030433	ubiquitin-dependent ERAD pathway	84	25	14.44	0.0042
High_Low	UP	BP	GO:0006032	chitin catabolic process	17	8	2.92	0.00422
High_Low	UP	BP	GO:0006636	unsaturated fatty acid biosynthetic process	28	11	4.81	0.00489
High_Low	UP	BP	GO:2001222	regulation of neuron migration	33	10	5.67	0.00491
High_Low	UP	BP	GO:0016139	glycoside catabolic process	32	12	5.5	0.00494
High_Low	UP	BP	GO:0002367	cytokine production involved in immune response	32	13	5.5	0.00505
High_Low	UP	BP	GO:1903423	positive regulation of synaptic vesicle recycling	13	8	2.23	0.00506
High_Low	UP	BP	GO:0006670	sphingosine metabolic process	11	7	1.89	0.00506
High_Low	UP	BP	GO:0099638	endosome to plasma membrane protein transport	24	9	4.13	0.00507
High_Low	UP	BP	GO:0002828	regulation of type 2 immune response	9	5	1.55	0.00507
High_Low	UP	BP	GO:1905153	regulation of membrane invagination	14	5	2.41	0.00508
High_Low	UP	BP	GO:1904035	regulation of epithelial cell apoptotic process	39	8	6.7	0.00508
High_Low	UP	BP	GO:0032479	regulation of type I interferon production	144	56	24.76	0.00517
High_Low	UP	BP	GO:0090174	organelle membrane fusion	96	32	16.5	0.0052
High_Low	UP	BP	GO:0016042	lipid catabolic process	324	108	55.7	0.00526
High_Low	UP	BP	GO:0050778	positive regulation of immune response	287	55	49.34	0.00528
High_Low	UP	BP	GO:0009313	oligosaccharide catabolic process	13	7	2.23	0.00528
High_Low	UP	BP	GO:0034599	cellular response to oxidative stress	233	54	40.06	0.00529
High_Low	UP	BP	GO:0033499	galactose catabolic process via UDP-galactose	8	5	1.38	0.00529
High_Low	UP	BP	GO:0046135	pyrimidine nucleoside catabolic process	8	5	1.38	0.00529
High_Low	UP	BP	GO:0048316	seed development	8	5	1.38	0.00529
High_Low	UP	BP	GO:1904153	negative regulation of retrograde protein transport, ER to cytosol	8	5	1.38	0.00529
High_Low	UP	BP	GO:0042761	very long-chain fatty acid biosynthetic process	8	5	1.38	0.00529
High_Low	UP	BP	GO:0055129	L-proline biosynthetic process	8	5	1.38	0.00529
High_Low	UP	BP	GO:0032757	positive regulation of interleukin-8 production	23	6	3.95	0.0053
High_Low	UP	BP	GO:0006508	proteolysis	1536	319	264.06	0.00532
High_Low	UP	BP	GO:1900426	positive regulation of defense response to bacterium	11	6	1.89	0.0054
High_Low	UP	BP	GO:0140289	protein mono-ADP-ribosylation	11	6	1.89	0.0054
High_Low	UP	BP	GO:0044267	cellular protein metabolic process	4623	924	794.75	0.00575
High_Low	UP	BP	GO:0055085	transmembrane transport	1243	196	213.69	0.00596
High_Low	UP	BP	GO:0009615	response to virus	206	64	35.41	0.00602
High_Low	UP	BP	GO:0006805	xenobiotic metabolic process	64	20	11	0.00638
High_Low	UP	BP	GO:0006699	bile acid biosynthetic process	27	11	4.64	0.00644
High_Low	UP	BP	GO:0007040	lysosome organization	88	32	15.13	0.00644
High_Low	UP	BP	GO:0017157	regulation of exocytosis	189	29	32.49	0.00656
High_Low	UP	BP	GO:0070534	protein K63-linked ubiquitination	77	24	13.24	0.00687
High_Low	UP	BP	GO:0051259	protein complex oligomerization	558	88	95.93	0.00691
High_Low	UP	BP	GO:1990542	mitochondrial transmembrane transport	62	21	10.66	0.00744
High_Low	UP	BP	GO:0006914	autophagy	431	98	74.09	0.00748
High_Low	UP	BP	GO:0032007	negative regulation of TOR signaling	41	12	7.05	0.00752
High_Low	UP	BP	GO:0036498	IRE1-mediated unfolded protein response	22	10	3.78	0.00782
High_Low	UP	BP	GO:0061158	3'-UTR-mediated mRNA destabilization	15	7	2.58	0.00784
High_Low	UP	BP	GO:0015711	organic anion transport	552	87	94.9	0.00801
High_Low	UP	BP	GO:0071347	cellular response to interleukin-1	65	18	11.17	0.0085
High_Low	UP	BP	GO:0006904	vesicle docking involved in exocytosis	56	16	9.63	0.00851
High_Low	UP	BP	GO:0006706	steroid catabolic process	37	14	6.36	0.00918
High_Low	UP	BP	GO:0002230	positive regulation of defense response to virus by host	12	6	2.06	0.00923
High_Low	UP	BP	GO:0008203	cholesterol metabolic process	133	36	22.86	0.0095
High_Low	UP	BP	GO:0034656	nucleobase-containing small molecule catabolic process	27	12	4.64	0.0097
High_Low	UP	BP	GO:0046464	acylglycerol catabolic process	25	10	4.3	0.00971
High_Low	UP	BP	GO:0033029	regulation of neutrophil apoptotic process	6	4	1.03	0.00974
High_Low	UP	BP	GO:0006686	sphingomyelin biosynthetic process	6	4	1.03	0.00974
High_Low	UP	BP	GO:0070242	thymocyte apoptotic process	6	4	1.03	0.00974
High_Low	UP	BP	GO:2000319	regulation of T-helper 17 cell differentiation	6	4	1.03	0.00974
High_Low	UP	BP	GO:2000778	positive regulation of interleukin-6 secretion	6	4	1.03	0.00974
High_Low	UP	BP	GO:0019676	ammonia assimilation cycle	6	4	1.03	0.00974
High_Low	UP	BP	GO:2001206	positive regulation of osteoclast development	6	4	1.03	0.00974
High_Low	UP	BP	GO:0097054	L-glutamate biosynthetic process	6	4	1.03	0.00974
High_Low	UP	BP	GO:0002374	cytokine secretion involved in immune response	6	4	1.03	0.00974
High_Low	UP	BP	GO:1904469	positive regulation of tumor necrosis factor secretion	9	5	1.55	0.01023
High_Low	UP	BP	GO:0033539	fatty acid beta-oxidation using acyl-CoA dehydrogenase	9	5	1.55	0.01023
High_Low	UP	BP	GO:0060736	prostate gland growth	9	5	1.55	0.01023
High_Low	UP	BP	GO:0006851	mitochondrial calcium ion transmembrane transport	17	6	2.92	0.01023
High_Low	UP	BP	GO:0008654	phospholipid biosynthetic process	200	55	34.38	0.01068
High_Low	UP	BP	GO:0031396	regulation of protein ubiquitination	223	57	38.34	0.01083
High_Low	UP	BP	GO:0045471	response to ethanol	97	22	16.68	0.01089
High_Low	UP	BP	GO:0006635	fatty acid beta-oxidation	79	29	13.58	0.01261
High_Low	UP	BP	GO:0048609	multicellular organismal reproductive process	761	93	130.83	0.01279
High_Low	UP	BP	GO:0010976	positive regulation of neuron projection development	249	45	42.81	0.01329
High_Low	UP	BP	GO:0007250	activation of NF-kappaB-inducing kinase activity	24	9	4.13	0.01428
High_Low	UP	BP	GO:0051353	positive regulation of oxidoreductase activity	22	9	3.78	0.01465
High_Low	UP	BP	GO:0051560	mitochondrial calcium ion homeostasis	20	8	3.44	0.01466
High_Low	UP	BP	GO:0035338	long-chain fatty-acyl-CoA biosynthetic process	13	6	2.23	0.01468
High_Low	UP	BP	GO:0031054	pre-miRNA processing	13	6	2.23	0.01468
High_Low	UP	BP	GO:0050790	regulation of catalytic activity	1512	244	259.93	0.01514
High_Low	UP	BP	GO:0042742	defense response to bacterium	161	47	27.68	0.01615
High_Low	UP	BP	GO:0009792	embryo development ending in birth or egg hatching	621	91	106.76	0.01677
High_Low	UP	BP	GO:0019941	modification-dependent protein catabolic process	691	140	118.79	0.01717
High_Low	UP	BP	GO:0120178	steroid hormone biosynthetic process	33	14	5.67	0.01747
High_Low	UP	BP	GO:0031167	rRNA methylation	22	8	3.78	0.01756
High_Low	UP	BP	GO:0033344	cholesterol efflux	27	8	4.64	0.01758
High_Low	UP	BP	GO:0070816	phosphorylation of RNA polymerase II C-terminal domain	10	5	1.72	0.01758
High_Low	UP	BP	GO:0042407	cristae formation	10	5	1.72	0.01758
High_Low	UP	BP	GO:1900244	positive regulation of synaptic vesicle endocytosis	10	5	1.72	0.01758
High_Low	UP	BP	GO:0045721	negative regulation of gluconeogenesis	10	5	1.72	0.01758
High_Low	UP	BP	GO:0006097	glyoxylate cycle	10	5	1.72	0.01758
High_Low	UP	BP	GO:0090394	negative regulation of excitatory postsynaptic potential	10	5	1.72	0.01758
High_Low	UP	BP	GO:0032649	regulation of interferon-gamma production	15	6	2.58	0.01767
High_Low	UP	BP	GO:0039530	MDA-5 signaling pathway	12	5	2.06	0.01768
High_Low	UP	BP	GO:1901660	calcium ion export	14	5	2.41	0.01769
High_Low	UP	BP	GO:0002455	humoral immune response mediated by circulating immunoglobulin	16	5	2.75	0.01769
High_Low	UP	BP	GO:0045913	positive regulation of carbohydrate metabolic process	36	8	6.19	0.0177
High_Low	UP	BP	GO:0043312	neutrophil degranulation	139	34	23.9	0.0182
High_Low	UP	BP	GO:0018279	protein N-linked glycosylation via asparagine	33	11	5.67	0.01835
High_Low	UP	BP	GO:0043248	proteasome assembly	21	8	3.61	0.01856
High_Low	UP	BP	GO:0007041	lysosomal transport	127	31	21.83	0.01883
High_Low	UP	BP	GO:0099560	synaptic membrane adhesion	39	12	6.7	0.01884
High_Low	UP	BP	GO:0061844	antimicrobial humoral immune response mediated by antimicrobial peptide	25	9	4.3	0.01899
High_Low	UP	BP	GO:0000278	mitotic cell cycle	970	159	166.76	0.01907
High_Low	UP	BP	GO:1901136	carbohydrate derivative catabolic process	207	64	35.59	0.01911
High_Low	UP	BP	GO:0045624	positive regulation of T-helper cell differentiation	12	6	2.06	0.01963
High_Low	UP	BP	GO:0031365	N-terminal protein amino acid modification	20	7	3.44	0.01964
High_Low	UP	BP	GO:2000010	positive regulation of protein localization to cell surface	7	4	1.2	0.01965
High_Low	UP	BP	GO:0019348	dolichol metabolic process	7	4	1.2	0.01965
High_Low	UP	BP	GO:1905279	regulation of retrograde transport, endosome to Golgi	7	4	1.2	0.01965
High_Low	UP	BP	GO:0051100	negative regulation of binding	146	25	25.1	0.01972
High_Low	UP	BP	GO:0050679	positive regulation of epithelial cell proliferation	120	24	20.63	0.02068
High_Low	UP	BP	GO:0000209	protein polyubiquitination	356	87	61.2	0.02127
High_Low	UP	BP	GO:0043032	positive regulation of macrophage activation	14	6	2.41	0.02202
High_Low	UP	BP	GO:0050718	positive regulation of interleukin-1 beta secretion	14	6	2.41	0.02202
High_Low	UP	BP	GO:0006108	malate metabolic process	14	6	2.41	0.02202
High_Low	UP	BP	GO:0042771	intrinsic apoptotic signaling pathway in response to DNA damage by p53 class mediator	30	8	5.16	0.02204
High_Low	UP	BP	GO:1900271	regulation of long-term synaptic potentiation	45	9	7.74	0.02209
High_Low	UP	BP	GO:0045055	regulated exocytosis	418	71	71.86	0.02216
High_Low	UP	BP	GO:0051603	proteolysis involved in cellular protein catabolic process	801	170	137.7	0.02387
High_Low	UP	BP	GO:0000272	polysaccharide catabolic process	69	15	11.86	0.02492
High_Low	UP	BP	GO:0005975	carbohydrate metabolic process	743	174	127.73	0.02644
High_Low	UP	BP	GO:0018243	protein O-linked glycosylation via threonine	11	5	1.89	0.02774
High_Low	UP	BP	GO:0060742	epithelial cell differentiation involved in prostate gland development	11	5	1.89	0.02774
High_Low	UP	BP	GO:0032000	positive regulation of fatty acid beta-oxidation	11	5	1.89	0.02774
High_Low	UP	BP	GO:0016045	detection of bacterium	11	5	1.89	0.02774
High_Low	UP	BP	GO:0070925	organelle assembly	963	152	165.55	0.02834
High_Low	UP	BP	GO:0006006	glucose metabolic process	174	36	29.91	0.02847
High_Low	UP	BP	GO:0019318	hexose metabolic process	219	50	37.65	0.02935
High_Low	UP	BP	GO:0006505	GPI anchor metabolic process	48	19	8.25	0.02938
High_Low	UP	BP	GO:0006921	cellular component disassembly involved in execution phase of apoptosis	23	10	3.95	0.02947
High_Low	UP	BP	GO:0050691	regulation of defense response to virus by host	14	8	2.41	0.02948
High_Low	UP	BP	GO:0032387	negative regulation of intracellular transport	36	11	6.19	0.02949
High_Low	UP	BP	GO:0042534	regulation of tumor necrosis factor biosynthetic process	27	8	4.64	0.02952
High_Low	UP	BP	GO:0045064	T-helper 2 cell differentiation	8	4	1.38	0.02953
High_Low	UP	BP	GO:0010896	regulation of triglyceride catabolic process	8	4	1.38	0.02953
High_Low	UP	BP	GO:0018199	peptidyl-glutamine modification	9	3	1.55	0.02955
High_Low	UP	BP	GO:0045577	regulation of B cell differentiation	10	3	1.72	0.02955
High_Low	UP	BP	GO:0050871	positive regulation of B cell activation	34	7	5.85	0.02956
High_Low	UP	BP	GO:1903977	positive regulation of glial cell migration	12	3	2.06	0.02956
High_Low	UP	BP	GO:0030520	intracellular estrogen receptor signaling pathway	24	4	4.13	0.02958
High_Low	UP	BP	GO:0051155	positive regulation of striated muscle cell differentiation	43	7	7.39	0.02958
High_Low	UP	BP	GO:0002377	immunoglobulin production	74	12	12.72	0.02959
High_Low	UP	BP	GO:0010810	regulation of cell-substrate adhesion	162	27	27.85	0.02959
High_Low	UP	BP	GO:0019216	regulation of lipid metabolic process	214	51	36.79	0.02959
High_Low	UP	BP	GO:0032273	positive regulation of protein polymerization	99	15	17.02	0.02961
High_Low	UP	BP	GO:1902100	negative regulation of metaphase/anaphase transition of cell cycle	39	4	6.7	0.02963
High_Low	UP	BP	GO:1905819	negative regulation of chromosome separation	39	4	6.7	0.02963
High_Low	UP	BP	GO:0051049	regulation of transport	1453	222	249.79	0.03012
High_Low	UP	BP	GO:0034097	response to cytokine	547	128	94.04	0.0312
High_Low	UP	BP	GO:0002726	positive regulation of T cell cytokine production	15	6	2.58	0.03147
High_Low	UP	BP	GO:0043536	positive regulation of blood vessel endothelial cell migration	41	12	7.05	0.03153
High_Low	UP	BP	GO:0044319	wound healing, spreading of cells	19	7	3.27	0.03271
High_Low	UP	BP	GO:0051017	actin filament bundle assembly	97	16	16.68	0.0328
High_Low	UP	BP	GO:0006760	folic acid-containing compound metabolic process	43	13	7.39	0.03391
High_Low	UP	BP	GO:0042776	mitochondrial ATP synthesis coupled proton transport	8	4	1.38	0.03402
High_Low	UP	BP	GO:0046900	tetrahydrofolylpolyglutamate metabolic process	8	4	1.38	0.03402
High_Low	UP	BP	GO:1901030	positive regulation of mitochondrial outer membrane permeabilization involved in apoptotic signaling pathway	8	4	1.38	0.03402
High_Low	UP	BP	GO:1903265	positive regulation of tumor necrosis factor-mediated signaling pathway	8	4	1.38	0.03402
High_Low	UP	BP	GO:0051051	negative regulation of transport	304	48	52.26	0.03426
High_Low	UP	BP	GO:0006469	negative regulation of protein kinase activity	126	24	21.66	0.03502
High_Low	UP	BP	GO:0050821	protein stabilization	141	33	24.24	0.03584
High_Low	UP	BP	GO:0006694	steroid biosynthetic process	137	42	23.55	0.03633
High_Low	UP	BP	GO:0006082	organic acid metabolic process	1220	275	209.73	0.03648
High_Low	UP	BP	GO:0007584	response to nutrient	157	38	26.99	0.0367
High_Low	UP	BP	GO:0032101	regulation of response to external stimulus	704	174	121.03	0.03693
High_Low	UP	BP	GO:0050856	regulation of T cell receptor signaling pathway	21	11	3.61	0.03842
High_Low	UP	BP	GO:0060760	positive regulation of response to cytokine stimulus	22	10	3.78	0.03846
High_Low	UP	BP	GO:0002224	toll-like receptor signaling pathway	59	15	10.14	0.0385
High_Low	UP	BP	GO:0010823	negative regulation of mitochondrion organization	38	11	6.53	0.03851
High_Low	UP	BP	GO:0035601	protein deacylation	53	12	9.11	0.03856
High_Low	UP	BP	GO:0033598	mammary gland epithelial cell proliferation	10	4	1.72	0.03858
High_Low	UP	BP	GO:0035549	positive regulation of interferon-beta secretion	5	3	0.86	0.03859
High_Low	UP	BP	GO:0002759	regulation of antimicrobial humoral response	5	3	0.86	0.03859
High_Low	UP	BP	GO:0070672	response to interleukin-15	5	3	0.86	0.03859
High_Low	UP	BP	GO:1902187	negative regulation of viral release from host cell	5	3	0.86	0.03859
High_Low	UP	BP	GO:1900017	positive regulation of cytokine production involved in inflammatory response	5	3	0.86	0.03859
High_Low	UP	BP	GO:0070919	production of siRNA involved in chromatin silencing by small RNA	5	3	0.86	0.03859
High_Low	UP	BP	GO:0071864	positive regulation of cell proliferation in bone marrow	5	3	0.86	0.03859
High_Low	UP	BP	GO:0048528	post-embryonic root development	5	3	0.86	0.03859
High_Low	UP	BP	GO:1900125	regulation of hyaluronan biosynthetic process	5	3	0.86	0.03859
High_Low	UP	BP	GO:0036295	cellular response to increased oxygen levels	5	3	0.86	0.03859
High_Low	UP	BP	GO:1905166	negative regulation of lysosomal protein catabolic process	5	3	0.86	0.03859
High_Low	UP	BP	GO:1905224	clathrin-coated pit assembly	5	3	0.86	0.03859
High_Low	UP	BP	GO:0038110	interleukin-2-mediated signaling pathway	5	3	0.86	0.03859
High_Low	UP	BP	GO:2000630	positive regulation of miRNA metabolic process	5	3	0.86	0.03859
High_Low	UP	BP	GO:0042904	9-cis-retinoic acid biosynthetic process	5	3	0.86	0.03859
High_Low	UP	BP	GO:0032897	negative regulation of viral transcription	5	3	0.86	0.03859
High_Low	UP	BP	GO:0001923	B-1 B cell differentiation	5	3	0.86	0.03859
High_Low	UP	BP	GO:1901679	nucleotide transmembrane transport	5	3	0.86	0.03859
High_Low	UP	BP	GO:0035434	copper ion transmembrane transport	5	3	0.86	0.03859
High_Low	UP	BP	GO:0008202	steroid metabolic process	265	81	45.56	0.03939
High_Low	UP	BP	GO:0018242	protein O-linked glycosylation via serine	12	5	2.06	0.04096
High_Low	UP	BP	GO:0034504	protein localization to nucleus	221	43	37.99	0.04159
High_Low	UP	BP	GO:0071467	cellular response to pH	42	10	7.22	0.04174
High_Low	UP	BP	GO:0010737	protein kinase A signaling	81	16	13.92	0.04254
High_Low	UP	BP	GO:1990126	retrograde transport, endosome to plasma membrane	40	15	6.88	0.04293
High_Low	UP	BP	GO:0010039	response to iron ion	16	6	2.75	0.04321
High_Low	UP	BP	GO:0031328	positive regulation of cellular biosynthetic process	1228	181	211.11	0.04413
High_Low	UP	BP	GO:0008286	insulin receptor signaling pathway	94	21	16.16	0.04763
High_Low	DOWN	BP	GO:0051301	cell division	818	220	143.79	4.9e-10
High_Low	DOWN	BP	GO:0010389	regulation of G2/M transition of mitotic cell cycle	85	34	14.94	2.4e-07
High_Low	DOWN	BP	GO:0045887	positive regulation of synaptic growth at neuromuscular junction	30	18	5.27	2.4e-07
High_Low	DOWN	BP	GO:0008090	retrograde axonal transport	20	14	3.52	3.5e-07
High_Low	DOWN	BP	GO:0007264	small GTPase mediated signal transduction	484	135	85.08	5.4e-07
High_Low	DOWN	BP	GO:0007213	G protein-coupled acetylcholine receptor signaling pathway	29	15	5.1	8.8e-07
High_Low	DOWN	BP	GO:0071711	basement membrane organization	35	19	6.15	1.2e-06
High_Low	DOWN	BP	GO:0035023	regulation of Rho protein signal transduction	132	44	23.2	1.3e-06
High_Low	DOWN	BP	GO:0045944	positive regulation of transcription by RNA polymerase II	728	175	127.97	1.4e-06
High_Low	DOWN	BP	GO:0000122	negative regulation of transcription by RNA polymerase II	463	122	81.39	2.3e-06
High_Low	DOWN	BP	GO:0097711	ciliary basal body-plasma membrane docking	34	18	5.98	3e-06
High_Low	DOWN	BP	GO:0030198	extracellular matrix organization	400	119	70.31	5.3e-06
High_Low	DOWN	BP	GO:0035019	somatic stem cell population maintenance	29	16	5.1	5.3e-06
High_Low	DOWN	BP	GO:0051894	positive regulation of focal adhesion assembly	16	11	2.81	8.9e-06
High_Low	DOWN	BP	GO:0071340	skeletal muscle acetylcholine-gated channel clustering	27	15	4.75	1.3e-05
High_Low	DOWN	BP	GO:0051491	positive regulation of filopodium assembly	54	23	9.49	1.5e-05
High_Low	DOWN	BP	GO:0045143	homologous chromosome segregation	35	15	6.15	2.9e-05
High_Low	DOWN	BP	GO:0045104	intermediate filament cytoskeleton organization	48	15	8.44	3e-05
High_Low	DOWN	BP	GO:0031122	cytoplasmic microtubule organization	74	29	13.01	3.2e-05
High_Low	DOWN	BP	GO:2000810	regulation of bicellular tight junction assembly	8	7	1.41	3.5e-05
High_Low	DOWN	BP	GO:0015940	pantothenate biosynthetic process	8	7	1.41	3.5e-05
High_Low	DOWN	BP	GO:0007049	cell cycle	1857	506	326.43	4.3e-05
High_Low	DOWN	BP	GO:0009966	regulation of signal transduction	2345	467	412.21	4.4e-05
High_Low	DOWN	BP	GO:0006090	pyruvate metabolic process	135	45	23.73	5e-05
High_Low	DOWN	BP	GO:0007099	centriole replication	40	24	7.03	5e-05
High_Low	DOWN	BP	GO:0042773	ATP synthesis coupled electron transport	49	14	8.61	5.7e-05
High_Low	DOWN	BP	GO:0016032	viral process	367	101	64.51	6.9e-05
High_Low	DOWN	BP	GO:0001701	in utero embryonic development	219	60	38.5	0.0001
High_Low	DOWN	BP	GO:1901673	regulation of mitotic spindle assembly	14	9	2.46	0.00014
High_Low	DOWN	BP	GO:0018105	peptidyl-serine phosphorylation	178	52	31.29	0.00016
High_Low	DOWN	BP	GO:0031581	hemidesmosome assembly	17	10	2.99	0.00016
High_Low	DOWN	BP	GO:1902975	mitotic DNA replication initiation	5	5	0.88	0.00017
High_Low	DOWN	BP	GO:0038063	collagen-activated tyrosine kinase receptor signaling pathway	23	12	4.04	0.00017
High_Low	DOWN	BP	GO:0001174	transcriptional start site selection at RNA polymerase II promoter	7	6	1.23	0.00017
High_Low	DOWN	BP	GO:0002088	lens development in camera-type eye	36	14	6.33	0.00023
High_Low	DOWN	BP	GO:0007283	spermatogenesis	430	105	75.59	0.00025
High_Low	DOWN	BP	GO:0006629	lipid metabolic process	1264	175	222.19	0.00028
High_Low	DOWN	BP	GO:0048477	oogenesis	125	42	21.97	0.00028
High_Low	DOWN	BP	GO:0045162	clustering of voltage-gated sodium channels	15	9	2.64	0.00029
High_Low	DOWN	BP	GO:0043065	positive regulation of apoptotic process	421	98	74	0.00034
High_Low	DOWN	BP	GO:0070588	calcium ion transmembrane transport	219	53	38.5	0.00035
High_Low	DOWN	BP	GO:0007064	mitotic sister chromatid cohesion	30	11	5.27	0.00038
High_Low	DOWN	BP	GO:0010628	positive regulation of gene expression	1452	332	255.23	0.0004
High_Low	DOWN	BP	GO:0045053	protein retention in Golgi apparatus	28	13	4.92	0.0004
High_Low	DOWN	BP	GO:0032486	Rap protein signal transduction	13	8	2.29	0.0005
High_Low	DOWN	BP	GO:0071168	protein localization to chromatin	28	12	4.92	0.00055
High_Low	DOWN	BP	GO:0006606	protein import into nucleus	118	36	20.74	0.00057
High_Low	DOWN	BP	GO:0046599	regulation of centriole replication	14	9	2.46	0.00059
High_Low	DOWN	BP	GO:0075733	intracellular transport of virus	35	15	6.15	0.00061
High_Low	DOWN	BP	GO:0090090	negative regulation of canonical Wnt signaling pathway	95	30	16.7	0.00063
High_Low	DOWN	BP	GO:0051321	meiotic cell cycle	282	80	49.57	0.00067
High_Low	DOWN	BP	GO:0031032	actomyosin structure organization	158	46	27.77	0.00069
High_Low	DOWN	BP	GO:0006094	gluconeogenesis	61	22	10.72	0.0007
High_Low	DOWN	BP	GO:0006110	regulation of glycolytic process	58	19	10.2	0.0007
High_Low	DOWN	BP	GO:0060998	regulation of dendritic spine development	72	22	12.66	0.00085
High_Low	DOWN	BP	GO:1902455	negative regulation of stem cell population maintenance	6	5	1.05	0.00086
High_Low	DOWN	BP	GO:0060427	lung connective tissue development	6	5	1.05	0.00086
High_Low	DOWN	BP	GO:0060658	nipple morphogenesis	6	5	1.05	0.00086
High_Low	DOWN	BP	GO:0010991	negative regulation of SMAD protein complex assembly	6	5	1.05	0.00086
High_Low	DOWN	BP	GO:0051293	establishment of spindle localization	53	18	9.32	0.00087
High_Low	DOWN	BP	GO:0006271	DNA strand elongation involved in DNA replication	18	10	3.16	0.00087
High_Low	DOWN	BP	GO:0032023	trypsinogen activation	11	7	1.93	0.00088
High_Low	DOWN	BP	GO:0070365	hepatocyte differentiation	11	7	1.93	0.00088
High_Low	DOWN	BP	GO:0043046	DNA methylation involved in gamete generation	27	12	4.75	0.00108
High_Low	DOWN	BP	GO:0086091	regulation of heart rate by cardiac conduction	24	11	4.22	0.00128
High_Low	DOWN	BP	GO:0007076	mitotic chromosome condensation	31	13	5.45	0.00131
High_Low	DOWN	BP	GO:0001764	neuron migration	219	54	38.5	0.00135
High_Low	DOWN	BP	GO:0006325	chromatin organization	698	204	122.7	0.00147
High_Low	DOWN	BP	GO:0006997	nucleus organization	107	35	18.81	0.00175
High_Low	DOWN	BP	GO:0036120	cellular response to platelet-derived growth factor stimulus	12	7	2.11	0.00178
High_Low	DOWN	BP	GO:0106072	negative regulation of adenylate cyclase-activating G protein-coupled receptor signaling pathway	12	7	2.11	0.00178
High_Low	DOWN	BP	GO:0045329	carnitine biosynthetic process	12	7	2.11	0.00178
High_Low	DOWN	BP	GO:0030174	regulation of DNA-dependent DNA replication initiation	12	7	2.11	0.00178
High_Low	DOWN	BP	GO:0019370	leukotriene biosynthetic process	21	10	3.69	0.00179
High_Low	DOWN	BP	GO:0090307	mitotic spindle assembly	48	25	8.44	0.00223
High_Low	DOWN	BP	GO:0019083	viral transcription	53	20	9.32	0.00226
High_Low	DOWN	BP	GO:0033292	T-tubule organization	22	10	3.87	0.00229
High_Low	DOWN	BP	GO:0048635	negative regulation of muscle organ development	43	14	7.56	0.00255
High_Low	DOWN	BP	GO:0008595	anterior/posterior axis specification, embryo	29	11	5.1	0.00256
High_Low	DOWN	BP	GO:0006526	arginine biosynthetic process	7	5	1.23	0.00256
High_Low	DOWN	BP	GO:0044351	macropinocytosis	7	5	1.23	0.00256
High_Low	DOWN	BP	GO:0060973	cell migration involved in heart development	7	5	1.23	0.00256
High_Low	DOWN	BP	GO:0015990	electron transport coupled proton transport	7	5	1.23	0.00256
High_Low	DOWN	BP	GO:0045906	negative regulation of vasoconstriction	7	5	1.23	0.00256
High_Low	DOWN	BP	GO:0007409	axonogenesis	522	128	91.76	0.00274
High_Low	DOWN	BP	GO:0042744	hydrogen peroxide catabolic process	26	11	4.57	0.00281
High_Low	DOWN	BP	GO:0043113	receptor clustering	88	35	15.47	0.00281
High_Low	DOWN	BP	GO:0045892	negative regulation of transcription, DNA-templated	754	197	132.54	0.00297
High_Low	DOWN	BP	GO:0043044	ATP-dependent chromatin remodeling	35	15	6.15	0.00302
High_Low	DOWN	BP	GO:0007059	chromosome segregation	303	110	53.26	0.0032
High_Low	DOWN	BP	GO:0003272	endocardial cushion formation	21	10	3.69	0.00322
High_Low	DOWN	BP	GO:0007020	microtubule nucleation	30	10	5.27	0.00323
High_Low	DOWN	BP	GO:0014898	cardiac muscle hypertrophy in response to stress	10	6	1.76	0.00323
High_Low	DOWN	BP	GO:1990138	neuron projection extension	202	42	35.51	0.00327
High_Low	DOWN	BP	GO:0007098	centrosome cycle	121	56	21.27	0.00373
High_Low	DOWN	BP	GO:0002063	chondrocyte development	85	25	14.94	0.00408
High_Low	DOWN	BP	GO:0016321	female meiosis chromosome segregation	5	4	0.88	0.0041
High_Low	DOWN	BP	GO:0033345	asparagine catabolic process via L-aspartate	5	4	0.88	0.0041
High_Low	DOWN	BP	GO:0007060	male meiosis chromosome segregation	5	4	0.88	0.0041
High_Low	DOWN	BP	GO:0061029	eyelid development in camera-type eye	5	4	0.88	0.0041
High_Low	DOWN	BP	GO:0040025	vulval development	5	4	0.88	0.0041
High_Low	DOWN	BP	GO:0061792	secretory granule maturation	5	4	0.88	0.0041
High_Low	DOWN	BP	GO:0045589	regulation of regulatory T cell differentiation	5	4	0.88	0.0041
High_Low	DOWN	BP	GO:0051256	mitotic spindle midzone assembly	5	4	0.88	0.0041
High_Low	DOWN	BP	GO:0021801	cerebral cortex radial glia guided migration	13	5	2.29	0.0041
High_Low	DOWN	BP	GO:0003188	heart valve formation	14	5	2.46	0.0041
High_Low	DOWN	BP	GO:0016446	somatic hypermutation of immunoglobulin genes	20	9	3.52	0.00412
High_Low	DOWN	BP	GO:0018107	peptidyl-threonine phosphorylation	84	27	14.77	0.00455
High_Low	DOWN	BP	GO:0030155	regulation of cell adhesion	478	111	84.02	0.00472
High_Low	DOWN	BP	GO:0030154	cell differentiation	3739	799	657.25	0.00472
High_Low	DOWN	BP	GO:1901796	regulation of signal transduction by p53 class mediator	101	27	17.75	0.00473
High_Low	DOWN	BP	GO:0110111	negative regulation of animal organ morphogenesis	31	13	5.45	0.00484
High_Low	DOWN	BP	GO:0006884	cell volume homeostasis	25	10	4.39	0.00486
High_Low	DOWN	BP	GO:0010529	negative regulation of transposition	17	8	2.99	0.00486
High_Low	DOWN	BP	GO:0035988	chondrocyte proliferation	24	10	4.22	0.00495
High_Low	DOWN	BP	GO:1902806	regulation of cell cycle G1/S phase transition	116	34	20.39	0.00537
High_Low	DOWN	BP	GO:0044819	mitotic G1/S transition checkpoint	45	14	7.91	0.00541
High_Low	DOWN	BP	GO:0051057	positive regulation of small GTPase mediated signal transduction	35	10	6.15	0.00542
High_Low	DOWN	BP	GO:1903170	negative regulation of calcium ion transmembrane transport	15	5	2.64	0.00543
High_Low	DOWN	BP	GO:1990504	dense core granule exocytosis	11	4	1.93	0.00543
High_Low	DOWN	BP	GO:0043550	regulation of lipid kinase activity	34	7	5.98	0.00543
High_Low	DOWN	BP	GO:0016575	histone deacetylation	43	18	7.56	0.00552
High_Low	DOWN	BP	GO:0030516	regulation of axon extension	110	27	19.34	0.00555
High_Low	DOWN	BP	GO:1900006	positive regulation of dendrite development	67	18	11.78	0.00556
High_Low	DOWN	BP	GO:0070932	histone H3 deacetylation	14	7	2.46	0.00558
High_Low	DOWN	BP	GO:2000651	positive regulation of sodium ion transmembrane transporter activity	14	7	2.46	0.00558
High_Low	DOWN	BP	GO:0008354	germ cell migration	14	7	2.46	0.00558
High_Low	DOWN	BP	GO:0000729	DNA double-strand break processing	23	8	4.04	0.00558
High_Low	DOWN	BP	GO:0051310	metaphase plate congression	55	20	9.67	0.0058
High_Low	DOWN	BP	GO:0021799	cerebral cortex radially oriented cell migration	21	10	3.69	0.00583
High_Low	DOWN	BP	GO:1905090	negative regulation of parkin-mediated stimulation of mitophagy in response to mitochondrial depolarization	8	5	1.41	0.00585
High_Low	DOWN	BP	GO:2001054	negative regulation of mesenchymal cell apoptotic process	8	5	1.41	0.00585
High_Low	DOWN	BP	GO:0010216	maintenance of DNA methylation	8	5	1.41	0.00585
High_Low	DOWN	BP	GO:1905552	positive regulation of protein localization to endoplasmic reticulum	8	5	1.41	0.00585
High_Low	DOWN	BP	GO:1905905	pharyngeal gland morphogenesis	8	5	1.41	0.00585
High_Low	DOWN	BP	GO:0034720	histone H3-K4 demethylation	8	5	1.41	0.00585
High_Low	DOWN	BP	GO:0043137	DNA replication, removal of RNA primer	8	5	1.41	0.00585
High_Low	DOWN	BP	GO:0033169	histone H3-K9 demethylation	11	6	1.93	0.00605
High_Low	DOWN	BP	GO:0014722	regulation of skeletal muscle contraction by calcium ion signaling	11	6	1.93	0.00605
High_Low	DOWN	BP	GO:0061590	calcium activated phosphatidylcholine scrambling	11	6	1.93	0.00605
High_Low	DOWN	BP	GO:0061591	calcium activated galactosylceramide scrambling	11	6	1.93	0.00605
High_Low	DOWN	BP	GO:0061589	calcium activated phosphatidylserine scrambling	11	6	1.93	0.00605
High_Low	DOWN	BP	GO:0045652	regulation of megakaryocyte differentiation	21	9	3.69	0.00609
High_Low	DOWN	BP	GO:1903351	cellular response to dopamine	68	11	11.95	0.0061
High_Low	DOWN	BP	GO:0006355	regulation of transcription, DNA-templated	2050	467	360.35	0.00618
High_Low	DOWN	BP	GO:0045860	positive regulation of protein kinase activity	372	69	65.39	0.00622
High_Low	DOWN	BP	GO:0060964	regulation of gene silencing by miRNA	72	20	12.66	0.00626
High_Low	DOWN	BP	GO:0006623	protein targeting to vacuole	71	19	12.48	0.00628
High_Low	DOWN	BP	GO:0032922	circadian regulation of gene expression	65	20	11.43	0.00656
High_Low	DOWN	BP	GO:0010569	regulation of double-strand break repair via homologous recombination	47	20	8.26	0.00733
High_Low	DOWN	BP	GO:0007281	germ cell development	268	79	47.11	0.00739
High_Low	DOWN	BP	GO:2000042	negative regulation of double-strand break repair via homologous recombination	18	8	3.16	0.00742
High_Low	DOWN	BP	GO:0030199	collagen fibril organization	92	26	16.17	0.00747
High_Low	DOWN	BP	GO:0043547	positive regulation of GTPase activity	190	52	33.4	0.00762
High_Low	DOWN	BP	GO:0031047	gene silencing by RNA	160	41	28.13	0.00788
High_Low	DOWN	BP	GO:1900034	regulation of cellular response to heat	41	14	7.21	0.00801
High_Low	DOWN	BP	GO:0007275	multicellular organism development	5349	1097	940.26	0.00843
High_Low	DOWN	BP	GO:1990090	cellular response to nerve growth factor stimulus	37	12	6.5	0.00872
High_Low	DOWN	BP	GO:0001578	microtubule bundle formation	165	29	29	0.00881
High_Low	DOWN	BP	GO:0006338	chromatin remodeling	150	47	26.37	0.00905
High_Low	DOWN	BP	GO:0006409	tRNA export from nucleus	26	10	4.57	0.00957
High_Low	DOWN	BP	GO:0001822	kidney development	316	77	55.55	0.00957
High_Low	DOWN	BP	GO:0045184	establishment of protein localization	1891	342	332.4	0.01015
High_Low	DOWN	BP	GO:0007062	sister chromatid cohesion	54	21	9.49	0.0102
High_Low	DOWN	BP	GO:0035520	monoubiquitinated protein deubiquitination	17	7	2.99	0.01031
High_Low	DOWN	BP	GO:1904851	positive regulation of establishment of protein localization to telomere	12	6	2.11	0.01031
High_Low	DOWN	BP	GO:0007567	parturition	12	6	2.11	0.01031
High_Low	DOWN	BP	GO:0014047	glutamate secretion	31	7	5.45	0.01035
High_Low	DOWN	BP	GO:0000578	embryonic axis specification	43	17	7.56	0.0105
High_Low	DOWN	BP	GO:0061333	renal tubule morphogenesis	94	25	16.52	0.01051
High_Low	DOWN	BP	GO:0021846	cell proliferation in forebrain	23	11	4.04	0.01053
High_Low	DOWN	BP	GO:2000345	regulation of hepatocyte proliferation	11	6	1.93	0.01056
High_Low	DOWN	BP	GO:0010571	positive regulation of nuclear cell cycle DNA replication	15	6	2.64	0.01057
High_Low	DOWN	BP	GO:0031128	developmental induction	22	7	3.87	0.01057
High_Low	DOWN	BP	GO:0009052	pentose-phosphate shunt, non-oxidative branch	6	4	1.05	0.01058
High_Low	DOWN	BP	GO:0071362	cellular response to ether	6	4	1.05	0.01058
High_Low	DOWN	BP	GO:0033189	response to vitamin A	6	4	1.05	0.01058
High_Low	DOWN	BP	GO:0002693	positive regulation of cellular extravasation	6	4	1.05	0.01058
High_Low	DOWN	BP	GO:0060124	positive regulation of growth hormone secretion	6	4	1.05	0.01058
High_Low	DOWN	BP	GO:0044791	positive regulation by host of viral release from host cell	6	4	1.05	0.01058
High_Low	DOWN	BP	GO:2000541	positive regulation of protein geranylgeranylation	6	4	1.05	0.01058
High_Low	DOWN	BP	GO:0003406	retinal pigment epithelium development	6	4	1.05	0.01058
High_Low	DOWN	BP	GO:0022027	interkinetic nuclear migration	6	4	1.05	0.01058
High_Low	DOWN	BP	GO:0072282	metanephric nephron tubule morphogenesis	6	4	1.05	0.01058
High_Low	DOWN	BP	GO:0006267	pre-replicative complex assembly involved in nuclear cell cycle DNA replication	6	4	1.05	0.01058
High_Low	DOWN	BP	GO:0090503	RNA phosphodiester bond hydrolysis, exonucleolytic	15	5	2.64	0.01058
High_Low	DOWN	BP	GO:0030099	myeloid cell differentiation	218	36	38.32	0.01064
High_Low	DOWN	BP	GO:0046578	regulation of Ras protein signal transduction	209	72	36.74	0.0108
High_Low	DOWN	BP	GO:0010971	positive regulation of G2/M transition of mitotic cell cycle	19	8	3.34	0.01087
High_Low	DOWN	BP	GO:0071526	semaphorin-plexin signaling pathway	51	11	8.96	0.01092
High_Low	DOWN	BP	GO:2000146	negative regulation of cell motility	150	35	26.37	0.01119
High_Low	DOWN	BP	GO:0060039	pericardium development	25	12	4.39	0.0112
High_Low	DOWN	BP	GO:0000076	DNA replication checkpoint	17	8	2.99	0.01124
High_Low	DOWN	BP	GO:0051574	positive regulation of histone H3-K9 methylation	9	5	1.58	0.01126
High_Low	DOWN	BP	GO:0000050	urea cycle	9	5	1.58	0.01126
High_Low	DOWN	BP	GO:0070933	histone H4 deacetylation	9	5	1.58	0.01126
High_Low	DOWN	BP	GO:0000727	double-strand break repair via break-induced replication	9	5	1.58	0.01126
High_Low	DOWN	BP	GO:0060298	positive regulation of sarcomere organization	9	5	1.58	0.01126
High_Low	DOWN	BP	GO:0019441	tryptophan catabolic process to kynurenine	9	5	1.58	0.01126
High_Low	DOWN	BP	GO:0030046	parallel actin filament bundle assembly	9	5	1.58	0.01126
High_Low	DOWN	BP	GO:0006768	biotin metabolic process	9	5	1.58	0.01126
High_Low	DOWN	BP	GO:0035264	multicellular organism growth	146	28	25.66	0.01129
High_Low	DOWN	BP	GO:0010243	response to organonitrogen compound	1029	205	180.88	0.01159
High_Low	DOWN	BP	GO:0048844	artery morphogenesis	56	16	9.84	0.01211
High_Low	DOWN	BP	GO:0060412	ventricular septum morphogenesis	23	9	4.04	0.01213
High_Low	DOWN	BP	GO:0006887	exocytosis	543	105	95.45	0.01258
High_Low	DOWN	BP	GO:0001569	branching involved in blood vessel morphogenesis	27	10	4.75	0.01284
High_Low	DOWN	BP	GO:0040017	positive regulation of locomotion	486	93	85.43	0.01335
High_Low	DOWN	BP	GO:0000381	regulation of alternative mRNA splicing, via spliceosome	56	17	9.84	0.01342
High_Low	DOWN	BP	GO:0003344	pericardium morphogenesis	16	7	2.81	0.01343
High_Low	DOWN	BP	GO:0010288	response to lead ion	16	7	2.81	0.01343
High_Low	DOWN	BP	GO:0045838	positive regulation of membrane potential	16	7	2.81	0.01343
High_Low	DOWN	BP	GO:0035987	endodermal cell differentiation	72	19	12.66	0.01345
High_Low	DOWN	BP	GO:0006970	response to osmotic stress	94	17	16.52	0.01351
High_Low	DOWN	BP	GO:0035556	intracellular signal transduction	2603	519	457.56	0.01397
High_Low	DOWN	BP	GO:0045669	positive regulation of osteoblast differentiation	65	19	11.43	0.01414
High_Low	DOWN	BP	GO:0043525	positive regulation of neuron apoptotic process	52	16	9.14	0.01417
High_Low	DOWN	BP	GO:0006270	DNA replication initiation	35	18	6.15	0.01518
High_Low	DOWN	BP	GO:0030282	bone mineralization	98	29	17.23	0.01518
High_Low	DOWN	BP	GO:0018108	peptidyl-tyrosine phosphorylation	161	44	28.3	0.01521
High_Low	DOWN	BP	GO:0034587	piRNA metabolic process	27	11	4.75	0.01533
High_Low	DOWN	BP	GO:0016322	neuron remodeling	20	8	3.52	0.01537
High_Low	DOWN	BP	GO:1904754	positive regulation of vascular associated smooth muscle cell migration	20	8	3.52	0.01537
High_Low	DOWN	BP	GO:0010862	positive regulation of pathway-restricted SMAD protein phosphorylation	20	8	3.52	0.01537
High_Low	DOWN	BP	GO:0034504	protein localization to nucleus	221	62	38.85	0.01588
High_Low	DOWN	BP	GO:0007052	mitotic spindle organization	103	45	18.11	0.01617
High_Low	DOWN	BP	GO:0047496	vesicle transport along microtubule	54	18	9.49	0.01623
High_Low	DOWN	BP	GO:2001028	positive regulation of endothelial cell chemotaxis	23	8	4.04	0.01634
High_Low	DOWN	BP	GO:0018027	peptidyl-lysine dimethylation	13	6	2.29	0.01634
High_Low	DOWN	BP	GO:0072382	minus-end-directed vesicle transport along microtubule	13	6	2.29	0.01634
High_Low	DOWN	BP	GO:0000278	mitotic cell cycle	970	275	170.51	0.01636
High_Low	DOWN	BP	GO:0045010	actin nucleation	50	10	8.79	0.0164
High_Low	DOWN	BP	GO:0034446	substrate adhesion-dependent cell spreading	65	22	11.43	0.01647
High_Low	DOWN	BP	GO:0042475	odontogenesis of dentin-containing tooth	58	16	10.2	0.01665
High_Low	DOWN	BP	GO:0032310	prostaglandin secretion	46	13	8.09	0.01668
High_Low	DOWN	BP	GO:0090630	activation of GTPase activity	75	21	13.18	0.01685
High_Low	DOWN	BP	GO:0042220	response to cocaine	75	23	13.18	0.01692
High_Low	DOWN	BP	GO:0051246	regulation of protein metabolic process	2118	410	372.31	0.01822
High_Low	DOWN	BP	GO:0050821	protein stabilization	141	35	24.79	0.01852
High_Low	DOWN	BP	GO:0032880	regulation of protein localization	757	149	133.07	0.01857
High_Low	DOWN	BP	GO:0090329	regulation of DNA-dependent DNA replication	82	32	14.41	0.01861
High_Low	DOWN	BP	GO:0051304	chromosome separation	103	32	18.11	0.01866
High_Low	DOWN	BP	GO:0045930	negative regulation of mitotic cell cycle	208	64	36.56	0.01872
High_Low	DOWN	BP	GO:0035305	negative regulation of dephosphorylation	89	20	15.64	0.01882
High_Low	DOWN	BP	GO:1902373	negative regulation of mRNA catabolic process	36	10	6.33	0.01883
High_Low	DOWN	BP	GO:0046148	pigment biosynthetic process	71	16	12.48	0.01883
High_Low	DOWN	BP	GO:0051043	regulation of membrane protein ectodomain proteolysis	10	5	1.76	0.01883
High_Low	DOWN	BP	GO:0072189	ureter development	11	5	1.93	0.01884
High_Low	DOWN	BP	GO:0031110	regulation of microtubule polymerization or depolymerization	64	14	11.25	0.01884
High_Low	DOWN	BP	GO:0033198	response to ATP	17	5	2.99	0.01885
High_Low	DOWN	BP	GO:0034728	nucleosome organization	157	38	27.6	0.01912
High_Low	DOWN	BP	GO:0060445	branching involved in salivary gland morphogenesis	23	9	4.04	0.01925
High_Low	DOWN	BP	GO:0006828	manganese ion transport	10	5	1.76	0.0193
High_Low	DOWN	BP	GO:0086036	regulation of cardiac muscle cell membrane potential	10	5	1.76	0.0193
High_Low	DOWN	BP	GO:0051988	regulation of attachment of spindle microtubules to kinetochore	10	5	1.76	0.0193
High_Low	DOWN	BP	GO:0046602	regulation of mitotic centrosome separation	10	5	1.76	0.0193
High_Low	DOWN	BP	GO:0000915	actomyosin contractile ring assembly	10	5	1.76	0.0193
High_Low	DOWN	BP	GO:0090235	regulation of metaphase plate congression	17	7	2.99	0.01943
High_Low	DOWN	BP	GO:0003180	aortic valve morphogenesis	17	7	2.99	0.01943
High_Low	DOWN	BP	GO:0048596	embryonic camera-type eye morphogenesis	30	9	5.27	0.01943
High_Low	DOWN	BP	GO:0030010	establishment of cell polarity	142	37	24.96	0.01968
High_Low	DOWN	BP	GO:0007051	spindle organization	160	64	28.13	0.02052
High_Low	DOWN	BP	GO:0006030	chitin metabolic process	54	13	9.49	0.02089
High_Low	DOWN	BP	GO:0007097	nuclear migration	32	14	5.63	0.02094
High_Low	DOWN	BP	GO:0072006	nephron development	162	39	28.48	0.02109
High_Low	DOWN	BP	GO:0005977	glycogen metabolic process	48	15	8.44	0.02117
High_Low	DOWN	BP	GO:0045839	negative regulation of mitotic nuclear division	49	15	8.61	0.02118
High_Low	DOWN	BP	GO:0086014	atrial cardiac muscle cell action potential	23	9	4.04	0.02121
High_Low	DOWN	BP	GO:0031571	mitotic G1 DNA damage checkpoint	42	11	7.38	0.02124
High_Low	DOWN	BP	GO:1990776	response to angiotensin	20	7	3.52	0.02124
High_Low	DOWN	BP	GO:0002089	lens morphogenesis in camera-type eye	12	5	2.11	0.02126
High_Low	DOWN	BP	GO:0070262	peptidyl-serine dephosphorylation	7	4	1.23	0.02126
High_Low	DOWN	BP	GO:0097402	neuroblast migration	7	4	1.23	0.02126
High_Low	DOWN	BP	GO:0070715	sodium-dependent organic cation transport	7	4	1.23	0.02126
High_Low	DOWN	BP	GO:0071873	response to norepinephrine	7	4	1.23	0.02126
High_Low	DOWN	BP	GO:0060713	labyrinthine layer morphogenesis	7	4	1.23	0.02126
High_Low	DOWN	BP	GO:0060731	positive regulation of intestinal epithelial structure maintenance	7	4	1.23	0.02126
High_Low	DOWN	BP	GO:0014894	response to denervation involved in regulation of muscle adaptation	7	4	1.23	0.02126
High_Low	DOWN	BP	GO:0002070	epithelial cell maturation	7	4	1.23	0.02126
High_Low	DOWN	BP	GO:0030187	melatonin biosynthetic process	7	4	1.23	0.02126
High_Low	DOWN	BP	GO:0090103	cochlea morphogenesis	25	9	4.39	0.02178
High_Low	DOWN	BP	GO:0007159	leukocyte cell-cell adhesion	149	27	26.19	0.022
High_Low	DOWN	BP	GO:0043542	endothelial cell migration	167	36	29.36	0.02431
High_Low	DOWN	BP	GO:0090263	positive regulation of canonical Wnt signaling pathway	73	20	12.83	0.02439
High_Low	DOWN	BP	GO:0006189	'de novo' IMP biosynthetic process	14	6	2.46	0.02442
High_Low	DOWN	BP	GO:0001556	oocyte maturation	20	7	3.52	0.02442
High_Low	DOWN	BP	GO:0051642	centrosome localization	23	7	4.04	0.02444
High_Low	DOWN	BP	GO:0030900	forebrain development	396	91	69.61	0.02477
High_Low	DOWN	BP	GO:0045893	positive regulation of transcription, DNA-templated	987	230	173.5	0.0256
High_Low	DOWN	BP	GO:0071364	cellular response to epidermal growth factor stimulus	38	12	6.68	0.02567
High_Low	DOWN	BP	GO:0002062	chondrocyte differentiation	145	43	25.49	0.02613
High_Low	DOWN	BP	GO:0045292	mRNA cis splicing, via spliceosome	39	13	6.86	0.02674
High_Low	DOWN	BP	GO:0042594	response to starvation	173	34	30.41	0.02688
High_Low	DOWN	BP	GO:0007595	lactation	18	7	3.16	0.02707
High_Low	DOWN	BP	GO:0021670	lateral ventricle development	18	7	3.16	0.02707
High_Low	DOWN	BP	GO:0030100	regulation of endocytosis	156	40	27.42	0.02776
High_Low	DOWN	BP	GO:0060236	regulation of mitotic spindle organization	40	18	7.03	0.02791
High_Low	DOWN	BP	GO:1900026	positive regulation of substrate adhesion-dependent cell spreading	22	8	3.87	0.02815
High_Low	DOWN	BP	GO:0007141	male meiosis I	22	8	3.87	0.02815
High_Low	DOWN	BP	GO:0051457	maintenance of protein location in nucleus	22	8	3.87	0.02815
High_Low	DOWN	BP	GO:0030866	cortical actin cytoskeleton organization	54	15	9.49	0.02819
High_Low	DOWN	BP	GO:0030241	skeletal muscle myosin thick filament assembly	26	9	4.57	0.02824
High_Low	DOWN	BP	GO:0002576	platelet degranulation	88	23	15.47	0.02848
High_Low	DOWN	BP	GO:0045665	negative regulation of neuron differentiation	222	57	39.02	0.02868
High_Low	DOWN	BP	GO:0042060	wound healing	395	71	69.43	0.02885
High_Low	DOWN	BP	GO:0007190	activation of adenylate cyclase activity	79	21	13.89	0.02958
High_Low	DOWN	BP	GO:0051647	nucleus localization	43	19	7.56	0.03003
High_Low	DOWN	BP	GO:0120031	plasma membrane bounded cell projection assembly	697	167	122.52	0.03008
High_Low	DOWN	BP	GO:0003416	endochondral bone growth	87	24	15.29	0.03013
High_Low	DOWN	BP	GO:0022409	positive regulation of cell-cell adhesion	90	21	15.82	0.03026
High_Low	DOWN	BP	GO:0045947	negative regulation of translational initiation	16	6	2.81	0.03033
High_Low	DOWN	BP	GO:0071481	cellular response to X-ray	11	5	1.93	0.03033
High_Low	DOWN	BP	GO:0032780	negative regulation of ATPase activity	11	5	1.93	0.03033
High_Low	DOWN	BP	GO:0090091	positive regulation of extracellular matrix disassembly	11	5	1.93	0.03033
High_Low	DOWN	BP	GO:0006681	galactosylceramide metabolic process	31	6	5.45	0.03042
High_Low	DOWN	BP	GO:0010629	negative regulation of gene expression	1405	325	246.97	0.0306
High_Low	DOWN	BP	GO:2000779	regulation of double-strand break repair	84	31	14.77	0.03062
High_Low	DOWN	BP	GO:0051303	establishment of chromosome localization	67	26	11.78	0.03066
High_Low	DOWN	BP	GO:0042430	indole-containing compound metabolic process	42	14	7.38	0.0308
High_Low	DOWN	BP	GO:1901343	negative regulation of vasculature development	99	24	17.4	0.0308
High_Low	DOWN	BP	GO:0070828	heterochromatin organization	54	15	9.49	0.03082
High_Low	DOWN	BP	GO:0000022	mitotic spindle elongation	7	6	1.23	0.03083
High_Low	DOWN	BP	GO:0060729	intestinal epithelial structure maintenance	9	6	1.58	0.03084
High_Low	DOWN	BP	GO:1901380	negative regulation of potassium ion transmembrane transport	19	7	3.34	0.03085
High_Low	DOWN	BP	GO:0090192	regulation of glomerulus development	9	5	1.58	0.03086
High_Low	DOWN	BP	GO:0070193	synaptonemal complex organization	15	6	2.64	0.03086
High_Low	DOWN	BP	GO:1903867	extraembryonic membrane development	10	5	1.76	0.03086
High_Low	DOWN	BP	GO:0019751	polyol metabolic process	119	24	20.92	0.03087
High_Low	DOWN	BP	GO:0019856	pyrimidine nucleobase biosynthetic process	19	6	3.34	0.03087
High_Low	DOWN	BP	GO:0009262	deoxyribonucleotide metabolic process	50	11	8.79	0.03088
High_Low	DOWN	BP	GO:0051095	regulation of helicase activity	23	6	4.04	0.03089
High_Low	DOWN	BP	GO:0043482	cellular pigment accumulation	18	5	3.16	0.03089
High_Low	DOWN	BP	GO:0065005	protein-lipid complex assembly	11	3	1.93	0.0309
High_Low	DOWN	BP	GO:0033028	myeloid cell apoptotic process	15	3	2.64	0.03092
High_Low	DOWN	BP	GO:0032732	positive regulation of interleukin-1 production	18	3	3.16	0.03092
High_Low	DOWN	BP	GO:0043632	modification-dependent macromolecule catabolic process	702	123	123.4	0.03093
High_Low	DOWN	BP	GO:0097006	regulation of plasma lipoprotein particle levels	54	9	9.49	0.03093
High_Low	DOWN	BP	GO:0009755	hormone-mediated signaling pathway	144	36	25.31	0.03262
High_Low	DOWN	BP	GO:0032465	regulation of cytokinesis	104	28	18.28	0.03306
High_Low	DOWN	BP	GO:0048190	wing disc dorsal/ventral pattern formation	15	6	2.64	0.03477
High_Low	DOWN	BP	GO:0032959	inositol trisphosphate biosynthetic process	15	6	2.64	0.03477
High_Low	DOWN	BP	GO:1901018	positive regulation of potassium ion transmembrane transporter activity	36	9	6.33	0.0348
High_Low	DOWN	BP	GO:0001942	hair follicle development	56	16	9.84	0.03582
High_Low	DOWN	BP	GO:0048747	muscle fiber development	65	17	11.43	0.03586
High_Low	DOWN	BP	GO:0051496	positive regulation of stress fiber assembly	27	9	4.75	0.03594
High_Low	DOWN	BP	GO:0046580	negative regulation of Ras protein signal transduction	56	18	9.84	0.03627
High_Low	DOWN	BP	GO:0031440	regulation of mRNA 3'-end processing	19	7	3.34	0.03663
High_Low	DOWN	BP	GO:0048864	stem cell development	116	24	20.39	0.03663
High_Low	DOWN	BP	GO:0002329	pre-B cell differentiation	8	4	1.41	0.03667
High_Low	DOWN	BP	GO:0097284	hepatocyte apoptotic process	8	4	1.41	0.03667
High_Low	DOWN	BP	GO:0033504	floor plate development	8	4	1.41	0.03667
High_Low	DOWN	BP	GO:1902603	carnitine transmembrane transport	8	4	1.41	0.03667
High_Low	DOWN	BP	GO:2000269	regulation of fibroblast apoptotic process	8	4	1.41	0.03667
High_Low	DOWN	BP	GO:1900264	positive regulation of DNA-directed DNA polymerase activity	8	4	1.41	0.03667
High_Low	DOWN	BP	GO:1905274	regulation of modification of postsynaptic actin cytoskeleton	8	4	1.41	0.03667
High_Low	DOWN	BP	GO:0034080	CENP-A containing nucleosome assembly	8	4	1.41	0.03667
High_Low	DOWN	BP	GO:0010756	positive regulation of plasminogen activation	8	4	1.41	0.03667
High_Low	DOWN	BP	GO:0010719	negative regulation of epithelial to mesenchymal transition	8	4	1.41	0.03667
High_Low	DOWN	BP	GO:0015734	taurine transport	8	4	1.41	0.03667
High_Low	DOWN	BP	GO:0001817	regulation of cytokine production	423	62	74.36	0.03723
High_Low	DOWN	BP	GO:0051091	positive regulation of DNA-binding transcription factor activity	131	26	23.03	0.03913
High_Low	DOWN	BP	GO:0043312	neutrophil degranulation	139	33	24.43	0.03932
High_Low	DOWN	BP	GO:0016571	histone methylation	114	37	20.04	0.04049
High_Low	DOWN	BP	GO:0001763	morphogenesis of a branching structure	176	42	30.94	0.04068
High_Low	DOWN	BP	GO:0098901	regulation of cardiac muscle cell action potential	28	11	4.92	0.04085
High_Low	DOWN	BP	GO:0040001	establishment of mitotic spindle localization	38	10	6.68	0.04094
High_Low	DOWN	BP	GO:0031061	negative regulation of histone methylation	13	5	2.29	0.04096
High_Low	DOWN	BP	GO:0016121	carotene catabolic process	5	3	0.88	0.04098
High_Low	DOWN	BP	GO:0033327	Leydig cell differentiation	5	3	0.88	0.04098
High_Low	DOWN	BP	GO:0071374	cellular response to parathyroid hormone stimulus	5	3	0.88	0.04098
High_Low	DOWN	BP	GO:1902435	regulation of male mating behavior	5	3	0.88	0.04098
High_Low	DOWN	BP	GO:2000052	positive regulation of non-canonical Wnt signaling pathway	5	3	0.88	0.04098
High_Low	DOWN	BP	GO:1902894	negative regulation of pri-miRNA transcription by RNA polymerase II	5	3	0.88	0.04098
High_Low	DOWN	BP	GO:0060442	branching involved in prostate gland morphogenesis	5	3	0.88	0.04098
High_Low	DOWN	BP	GO:0046633	alpha-beta T cell proliferation	5	3	0.88	0.04098
High_Low	DOWN	BP	GO:1904746	negative regulation of apoptotic process involved in development	5	3	0.88	0.04098
High_Low	DOWN	BP	GO:0060272	embryonic skeletal joint morphogenesis	5	3	0.88	0.04098
High_Low	DOWN	BP	GO:0003056	regulation of vascular smooth muscle contraction	5	3	0.88	0.04098
High_Low	DOWN	BP	GO:0060513	prostatic bud formation	5	3	0.88	0.04098
High_Low	DOWN	BP	GO:0061309	cardiac neural crest cell development involved in outflow tract morphogenesis	5	3	0.88	0.04098
High_Low	DOWN	BP	GO:0072077	renal vesicle morphogenesis	5	3	0.88	0.04098
High_Low	DOWN	BP	GO:0003223	ventricular compact myocardium morphogenesis	5	3	0.88	0.04098
High_Low	DOWN	BP	GO:2001288	positive regulation of caveolin-mediated endocytosis	5	3	0.88	0.04098
High_Low	DOWN	BP	GO:0021942	radial glia guided migration of Purkinje cell	5	3	0.88	0.04098
High_Low	DOWN	BP	GO:1903724	positive regulation of centriole elongation	5	3	0.88	0.04098
High_Low	DOWN	BP	GO:0006114	glycerol biosynthetic process	5	3	0.88	0.04098
High_Low	DOWN	BP	GO:0060260	regulation of transcription initiation from RNA polymerase II promoter	23	6	4.04	0.04098
High_Low	DOWN	BP	GO:1904684	negative regulation of metalloendopeptidase activity	14	4	2.46	0.041
High_Low	DOWN	BP	GO:0021983	pituitary gland development	17	4	2.99	0.04102
High_Low	DOWN	BP	GO:0071295	cellular response to vitamin	21	4	3.69	0.04104
High_Low	DOWN	BP	GO:0071731	response to nitric oxide	35	5	6.15	0.04109
High_Low	DOWN	BP	GO:1990928	response to amino acid starvation	51	5	8.96	0.04118
High_Low	DOWN	BP	GO:0080134	regulation of response to stress	1038	178	182.46	0.04121
High_Low	DOWN	BP	GO:0030036	actin cytoskeleton organization	632	142	111.09	0.04135
High_Low	DOWN	BP	GO:0070509	calcium ion import	74	18	13.01	0.04266
High_Low	DOWN	BP	GO:0040029	regulation of gene expression, epigenetic	247	72	43.42	0.04332
High_Low	DOWN	BP	GO:0051124	synaptic growth at neuromuscular junction	68	33	11.95	0.04371
High_Low	DOWN	BP	GO:0030097	hemopoiesis	483	105	84.9	0.04373
High_Low	DOWN	BP	GO:0030048	actin filament-based movement	91	28	16	0.04436
High_Low	DOWN	BP	GO:0097066	response to thyroid hormone	31	12	5.45	0.04444
High_Low	DOWN	BP	GO:0010259	multicellular organism aging	87	20	15.29	0.04454
High_Low	DOWN	BP	GO:2000353	positive regulation of endothelial cell apoptotic process	12	5	2.11	0.04463
High_Low	DOWN	BP	GO:1905168	positive regulation of double-strand break repair via homologous recombination	12	5	2.11	0.04463
High_Low	DOWN	BP	GO:0010457	centriole-centriole cohesion	12	5	2.11	0.04463
High_Low	DOWN	BP	GO:0061304	retinal blood vessel morphogenesis	12	5	2.11	0.04463
High_Low	DOWN	BP	GO:0019068	virion assembly	24	7	4.22	0.04464
High_Low	DOWN	BP	GO:0007093	mitotic cell cycle checkpoint	145	45	25.49	0.04658
High_Low	DOWN	BP	GO:0070979	protein K11-linked ubiquitination	24	8	4.22	0.04681
High_Low	DOWN	BP	GO:0009950	dorsal/ventral axis specification	21	8	3.69	0.04751
High_Low	DOWN	BP	GO:0048662	negative regulation of smooth muscle cell proliferation	16	6	2.81	0.04758
High_Low	DOWN	BP	GO:1905832	positive regulation of spindle assembly	16	6	2.81	0.04758
High_Low	DOWN	BP	GO:0045886	negative regulation of synaptic growth at neuromuscular junction	16	6	2.81	0.04758
High_Low	DOWN	BP	GO:0097067	cellular response to thyroid hormone stimulus	16	6	2.81	0.04758
High_Low	DOWN	BP	GO:0048854	brain morphogenesis	28	8	4.92	0.04758
High_Low	DOWN	BP	GO:0045815	positive regulation of gene expression, epigenetic	38	12	6.68	0.04777
High_Low	DOWN	BP	GO:2000243	positive regulation of reproductive process	104	17	18.28	0.04785
High_Low	DOWN	BP	GO:0000289	nuclear-transcribed mRNA poly(A) tail shortening	34	10	5.98	0.04786
High_Low	DOWN	BP	GO:0010881	regulation of cardiac muscle contraction by regulation of the release of sequestered calcium ion	20	7	3.52	0.0479
High_Low	DOWN	BP	GO:0032355	response to estradiol	88	22	15.47	0.04934
High_Low	UP	CC	GO:0005815	microtubule organizing center	904	184	155.3	1.4e-13
High_Low	UP	CC	GO:0005764	lysosome	604	194	103.76	2.6e-13
High_Low	UP	CC	GO:0005789	endoplasmic reticulum membrane	930	267	159.77	1.3e-12
High_Low	UP	CC	GO:0072686	mitotic spindle	158	62	27.14	9.6e-12
High_Low	UP	CC	GO:0005737	cytoplasm	11741	2377	2017.02	2.6e-10
High_Low	UP	CC	GO:0030496	midbody	245	75	42.09	7.1e-10
High_Low	UP	CC	GO:0005739	mitochondrion	1591	419	273.32	3.8e-09
High_Low	UP	CC	GO:0005765	lysosomal membrane	283	89	48.62	7.8e-09
High_Low	UP	CC	GO:0005763	mitochondrial small ribosomal subunit	28	18	4.81	3.7e-08
High_Low	UP	CC	GO:0022625	cytosolic large ribosomal subunit	51	25	8.76	1.7e-07
High_Low	UP	CC	GO:0005743	mitochondrial inner membrane	428	120	73.53	2.2e-07
High_Low	UP	CC	GO:0022627	cytosolic small ribosomal subunit	33	18	5.67	1.2e-06
High_Low	UP	CC	GO:0005840	ribosome	264	117	45.35	1.7e-06
High_Low	UP	CC	GO:0005762	mitochondrial large ribosomal subunit	44	21	7.56	2.8e-06
High_Low	UP	CC	GO:0005829	cytosol	3522	723	605.06	3.6e-06
High_Low	UP	CC	GO:0031380	nuclear RNA-directed RNA polymerase complex	11	9	1.89	5.1e-06
High_Low	UP	CC	GO:0048471	perinuclear region of cytoplasm	685	162	117.68	7.6e-06
High_Low	UP	CC	GO:0042470	melanosome	103	35	17.69	0.00011
High_Low	UP	CC	GO:0005783	endoplasmic reticulum	1264	290	217.15	0.00013
High_Low	UP	CC	GO:0005782	peroxisomal matrix	40	17	6.87	0.00015
High_Low	UP	CC	GO:0016442	RISC complex	15	9	2.58	0.00024
High_Low	UP	CC	GO:0031902	late endosome membrane	127	37	21.82	0.00025
High_Low	UP	CC	GO:0045171	intercellular bridge	67	23	11.51	0.00031
High_Low	UP	CC	GO:0030176	integral component of endoplasmic reticulum membrane	127	39	21.82	0.00084
High_Low	UP	CC	GO:0031082	BLOC complex	15	9	2.58	0.00087
High_Low	UP	CC	GO:0032009	early phagosome	15	8	2.58	0.00154
High_Low	UP	CC	GO:0005759	mitochondrial matrix	345	103	59.27	0.00213
High_Low	UP	CC	GO:0042589	zymogen granule membrane	37	14	6.36	0.00222
High_Low	UP	CC	GO:0000439	transcription factor TFIIH core complex	7	5	1.2	0.0023
High_Low	UP	CC	GO:0070765	gamma-secretase complex	7	5	1.2	0.0023
High_Low	UP	CC	GO:1905368	peptidase complex	105	18	18.04	0.00232
High_Low	UP	CC	GO:1904724	tertiary granule lumen	20	9	3.44	0.0035
High_Low	UP	CC	GO:0015934	large ribosomal subunit	100	50	17.18	0.00364
High_Low	UP	CC	GO:1990578	perinuclear endoplasmic reticulum membrane	5	4	0.86	0.00375
High_Low	UP	CC	GO:0005786	signal recognition particle, endoplasmic reticulum targeting	5	4	0.86	0.00375
High_Low	UP	CC	GO:0098843	postsynaptic endocytic zone	5	4	0.86	0.00375
High_Low	UP	CC	GO:0005681	spliceosomal complex	238	44	40.89	0.00485
High_Low	UP	CC	GO:0071203	WASH complex	14	7	2.41	0.00488
High_Low	UP	CC	GO:0042406	extrinsic component of endoplasmic reticulum membrane	11	6	1.89	0.00538
High_Low	UP	CC	GO:0030670	phagocytic vesicle membrane	57	18	9.79	0.00564
High_Low	UP	CC	GO:0000421	autophagosome membrane	22	9	3.78	0.00749
High_Low	UP	CC	GO:0000922	spindle pole	273	66	46.9	0.00775
High_Low	UP	CC	GO:0001650	fibrillar center	68	20	11.68	0.00874
High_Low	UP	CC	GO:0005740	mitochondrial envelope	659	175	113.21	0.00915
High_Low	UP	CC	GO:0000839	Hrd1p ubiquitin ligase ERAD-L complex	6	4	1.03	0.00972
High_Low	UP	CC	GO:0071797	LUBAC complex	6	4	1.03	0.00972
High_Low	UP	CC	GO:0097422	tubular endosome	6	4	1.03	0.00972
High_Low	UP	CC	GO:0005791	rough endoplasmic reticulum	81	27	13.92	0.00991
High_Low	UP	CC	GO:0031475	myosin V complex	9	5	1.55	0.0102
High_Low	UP	CC	GO:0031476	myosin VI complex	9	5	1.55	0.0102
High_Low	UP	CC	GO:0070852	cell body fiber	9	5	1.55	0.0102
High_Low	UP	CC	GO:0016592	mediator complex	39	13	6.7	0.01074
High_Low	UP	CC	GO:0031901	early endosome membrane	125	31	21.47	0.01334
High_Low	UP	CC	GO:0031462	Cul2-RING ubiquitin ligase complex	20	8	3.44	0.01343
High_Low	UP	CC	GO:1990023	mitotic spindle midzone	24	9	4.12	0.01423
High_Low	UP	CC	GO:0030140	trans-Golgi network transport vesicle	22	7	3.78	0.01465
High_Low	UP	CC	GO:0031301	integral component of organelle membrane	341	101	58.58	0.01676
High_Low	UP	CC	GO:0032593	insulin-responsive compartment	17	7	2.92	0.01722
High_Low	UP	CC	GO:0035145	exon-exon junction complex	10	5	1.72	0.01753
High_Low	UP	CC	GO:0042582	azurophil granule	57	17	9.79	0.01759
High_Low	UP	CC	GO:0030904	retromer complex	21	8	3.61	0.0185
High_Low	UP	CC	GO:0070578	RISC-loading complex	7	4	1.2	0.01961
High_Low	UP	CC	GO:0000932	P-body	102	26	17.52	0.02168
High_Low	UP	CC	GO:0043231	intracellular membrane-bounded organelle	10288	1973	1767.41	0.02392
High_Low	UP	CC	GO:0031982	vesicle	2773	518	476.38	0.02452
High_Low	UP	CC	GO:0097546	ciliary base	26	9	4.47	0.02462
High_Low	UP	CC	GO:0005758	mitochondrial intermembrane space	66	18	11.34	0.02685
High_Low	UP	CC	GO:0031477	myosin VII complex	11	5	1.89	0.02767
High_Low	UP	CC	GO:0030008	TRAPP complex	11	5	1.89	0.02767
High_Low	UP	CC	GO:0048770	pigment granule	105	37	18.04	0.02923
High_Low	UP	CC	GO:0098562	cytoplasmic side of membrane	135	33	23.19	0.02938
High_Low	UP	CC	GO:0090741	pigment granule membrane	12	6	2.06	0.02947
High_Low	UP	CC	GO:0036379	myofilament	24	6	4.12	0.0295
High_Low	UP	CC	GO:0005802	trans-Golgi network	259	57	44.49	0.03049
High_Low	UP	CC	GO:0031528	microvillus membrane	15	6	2.58	0.03137
High_Low	UP	CC	GO:0032592	integral component of mitochondrial membrane	70	22	12.03	0.03371
High_Low	UP	CC	GO:0005768	endosome	930	203	159.77	0.03557
High_Low	UP	CC	GO:0010008	endosome membrane	389	97	66.83	0.03623
High_Low	UP	CC	GO:0032449	CBM complex	5	3	0.86	0.03852
High_Low	UP	CC	GO:0099059	integral component of presynaptic active zone membrane	12	5	2.06	0.04085
High_Low	UP	CC	GO:0033018	sarcoplasmic reticulum lumen	12	5	2.06	0.04085
High_Low	UP	CC	GO:0060076	excitatory synapse	64	17	10.99	0.04186
High_Low	UP	CC	GO:0031966	mitochondrial membrane	618	162	106.17	0.04705
High_Low	UP	CC	GO:0005770	late endosome	229	61	39.34	0.04749
High_Low	DOWN	CC	GO:0005634	nucleus	6546	1352	1104.51	3.1e-10
High_Low	DOWN	CC	GO:0042151	nematocyst	14	13	2.36	1e-09
High_Low	DOWN	CC	GO:0005604	basement membrane	300	97	50.62	3.1e-08
High_Low	DOWN	CC	GO:0005654	nucleoplasm	2382	532	401.92	6.6e-08
High_Low	DOWN	CC	GO:0005829	cytosol	3522	691	594.27	2e-07
High_Low	DOWN	CC	GO:0005813	centrosome	527	141	88.92	4.5e-07
High_Low	DOWN	CC	GO:0016581	NuRD complex	10	9	1.69	9.3e-07
High_Low	DOWN	CC	GO:0016363	nuclear matrix	101	37	17.04	1.4e-06
High_Low	DOWN	CC	GO:0005925	focal adhesion	216	64	36.45	2.2e-06
High_Low	DOWN	CC	GO:0005615	extracellular space	1883	393	317.72	2.9e-06
High_Low	DOWN	CC	GO:0005814	centriole	174	54	29.36	2.9e-06
High_Low	DOWN	CC	GO:0005938	cell cortex	473	123	79.81	2.9e-06
High_Low	DOWN	CC	GO:0031673	H zone	9	8	1.52	5e-06
High_Low	DOWN	CC	GO:0000785	chromatin	545	146	91.96	8.9e-06
High_Low	DOWN	CC	GO:0014069	postsynaptic density	317	78	53.49	1e-05
High_Low	DOWN	CC	GO:0032587	ruffle membrane	57	23	9.62	2.3e-05
High_Low	DOWN	CC	GO:0005856	cytoskeleton	2422	541	408.67	2.3e-05
High_Low	DOWN	CC	GO:0000796	condensin complex	6	6	1.01	2.3e-05
High_Low	DOWN	CC	GO:0001725	stress fiber	33	16	5.57	2.7e-05
High_Low	DOWN	CC	GO:0000940	condensed chromosome outer kinetochore	13	9	2.19	4.1e-05
High_Low	DOWN	CC	GO:0005587	collagen type IV trimer	14	9	2.36	9.7e-05
High_Low	DOWN	CC	GO:0014704	intercalated disc	43	18	7.26	9.8e-05
High_Low	DOWN	CC	GO:0005871	kinesin complex	75	26	12.65	0.00014
High_Low	DOWN	CC	GO:0070469	respirasome	87	24	14.68	0.00019
High_Low	DOWN	CC	GO:0035097	histone methyltransferase complex	90	28	15.19	0.00021
High_Low	DOWN	CC	GO:0005876	spindle microtubule	43	17	7.26	0.00021
High_Low	DOWN	CC	GO:0043657	host cell	82	21	13.84	0.00022
High_Low	DOWN	CC	GO:0019898	extrinsic component of membrane	283	57	47.75	0.00023
High_Low	DOWN	CC	GO:0030018	Z disc	129	38	21.77	0.00027
High_Low	DOWN	CC	GO:0000778	condensed nuclear chromosome kinetochore	13	8	2.19	0.00037
High_Low	DOWN	CC	GO:0005874	microtubule	530	138	89.43	0.0004
High_Low	DOWN	CC	GO:0042589	zymogen granule membrane	37	15	6.24	0.00056
High_Low	DOWN	CC	GO:0005911	cell-cell junction	411	112	69.35	0.00057
High_Low	DOWN	CC	GO:0000777	condensed chromosome kinetochore	84	35	14.17	0.00065
High_Low	DOWN	CC	GO:0016604	nuclear body	587	136	99.05	0.00066
High_Low	DOWN	CC	GO:0000793	condensed chromosome	202	70	34.08	0.0007
High_Low	DOWN	CC	GO:0071546	pi-body	17	9	2.87	0.00072
High_Low	DOWN	CC	GO:0042555	MCM complex	17	9	2.87	0.00072
High_Low	DOWN	CC	GO:0031588	nucleotide-activated protein kinase complex	9	6	1.52	0.00121
High_Low	DOWN	CC	GO:0016580	Sin3 complex	9	6	1.52	0.00121
High_Low	DOWN	CC	GO:0045178	basal part of cell	79	23	13.33	0.00122
High_Low	DOWN	CC	GO:0045277	respiratory chain complex IV	12	7	2.02	0.00139
High_Low	DOWN	CC	GO:1904115	axon cytoplasm	52	18	8.77	0.00148
High_Low	DOWN	CC	GO:0098965	extracellular matrix of synaptic cleft	7	5	1.18	0.00212
High_Low	DOWN	CC	GO:0000800	lateral element	7	5	1.18	0.00212
High_Low	DOWN	CC	GO:0016459	myosin complex	60	17	10.12	0.00225
High_Low	DOWN	CC	GO:0030056	hemidesmosome	16	8	2.7	0.00232
High_Low	DOWN	CC	GO:0034451	centriolar satellite	38	14	6.41	0.0025
High_Low	DOWN	CC	GO:0005940	septin ring	10	6	1.69	0.0026
High_Low	DOWN	CC	GO:0031105	septin complex	10	6	1.69	0.0026
High_Low	DOWN	CC	GO:0005680	anaphase-promoting complex	20	9	3.37	0.00309
High_Low	DOWN	CC	GO:0005891	voltage-gated calcium channel complex	39	15	6.58	0.0031
High_Low	DOWN	CC	GO:0032154	cleavage furrow	184	46	31.05	0.00315
High_Low	DOWN	CC	GO:0005635	nuclear envelope	507	114	85.55	0.00315
High_Low	DOWN	CC	GO:0016607	nuclear speck	324	74	54.67	0.00327
High_Low	DOWN	CC	GO:0097149	centralspindlin complex	5	4	0.84	0.0035
High_Low	DOWN	CC	GO:0097268	cytoophidium	5	4	0.84	0.0035
High_Low	DOWN	CC	GO:0000235	astral microtubule	5	4	0.84	0.0035
High_Low	DOWN	CC	GO:0005923	bicellular tight junction	73	22	12.32	0.00357
High_Low	DOWN	CC	GO:0035371	microtubule plus-end	24	10	4.05	0.00364
High_Low	DOWN	CC	GO:0005882	intermediate filament	55	15	9.28	0.00365
High_Low	DOWN	CC	GO:0000790	nuclear chromatin	321	90	54.16	0.00438
High_Low	DOWN	CC	GO:0009986	cell surface	686	134	115.75	0.00483
High_Low	DOWN	CC	GO:0005819	spindle	449	114	75.76	0.00483
High_Low	DOWN	CC	GO:0002199	zona pellucida receptor complex	8	5	1.35	0.00486
High_Low	DOWN	CC	GO:0000776	kinetochore	109	45	18.39	0.00495
High_Low	DOWN	CC	GO:0044853	plasma membrane raft	137	31	23.12	0.00547
High_Low	DOWN	CC	GO:0031225	anchored component of membrane	216	49	36.45	0.00595
High_Low	DOWN	CC	GO:0034399	nuclear periphery	123	46	20.75	0.00639
High_Low	DOWN	CC	GO:0000775	chromosome, centromeric region	164	65	27.67	0.00653
High_Low	DOWN	CC	GO:0031045	dense core granule	22	9	3.71	0.00664
High_Low	DOWN	CC	GO:0016323	basolateral plasma membrane	329	75	55.51	0.0068
High_Low	DOWN	CC	GO:0033268	node of Ranvier	15	7	2.53	0.00706
High_Low	DOWN	CC	GO:0035098	ESC/E(Z) complex	15	7	2.53	0.00706
High_Low	DOWN	CC	GO:0012505	endomembrane system	4333	752	731.11	0.00708
High_Low	DOWN	CC	GO:0062023	collagen-containing extracellular matrix	707	187	119.29	0.00829
High_Low	DOWN	CC	GO:0140268	endoplasmic reticulum-plasma membrane contact site	12	6	2.02	0.00841
High_Low	DOWN	CC	GO:0005912	adherens junction	82	24	13.84	0.00847
High_Low	DOWN	CC	GO:0060171	stereocilium membrane	19	8	3.21	0.00848
High_Low	DOWN	CC	GO:0045121	membrane raft	328	76	55.34	0.00854
High_Low	DOWN	CC	GO:0005694	chromosome	1114	308	187.97	0.00876
High_Low	DOWN	CC	GO:0017053	transcription repressor complex	49	22	8.27	0.00909
High_Low	DOWN	CC	GO:0036057	slit diaphragm	6	4	1.01	0.0091
High_Low	DOWN	CC	GO:0043259	laminin-10 complex	6	4	1.01	0.0091
High_Low	DOWN	CC	GO:0031262	Ndc80 complex	6	4	1.01	0.0091
High_Low	DOWN	CC	GO:0005606	laminin-1 complex	6	4	1.01	0.0091
High_Low	DOWN	CC	GO:0005737	cytoplasm	11741	2090	1981.07	0.00947
High_Low	DOWN	CC	GO:0033391	chromatoid body	16	7	2.7	0.01075
High_Low	DOWN	CC	GO:0031430	M band	66	19	11.14	0.01098
High_Low	DOWN	CC	GO:0031252	cell leading edge	416	101	70.19	0.01153
High_Low	DOWN	CC	GO:0005584	collagen type I trimer	13	6	2.19	0.01342
High_Low	DOWN	CC	GO:0031088	platelet dense granule membrane	45	14	7.59	0.01355
High_Low	DOWN	CC	GO:0005796	Golgi lumen	72	20	12.15	0.01387
High_Low	DOWN	CC	GO:0090575	RNA polymerase II transcription regulator complex	134	31	22.61	0.01542
High_Low	DOWN	CC	GO:0000791	euchromatin	30	9	5.06	0.01625
High_Low	DOWN	CC	GO:0098684	photoreceptor ribbon synapse	10	5	1.69	0.01626
High_Low	DOWN	CC	GO:0005881	cytoplasmic microtubule	64	21	10.8	0.01638
High_Low	DOWN	CC	GO:0051233	spindle midzone	45	13	7.59	0.01665
High_Low	DOWN	CC	GO:0016327	apicolateral plasma membrane	21	8	3.54	0.01667
High_Low	DOWN	CC	GO:0070062	extracellular exosome	769	152	129.75	0.01789
High_Low	DOWN	CC	GO:0008278	cohesin complex	7	4	1.18	0.0184
High_Low	DOWN	CC	GO:0043220	Schmidt-Lanterman incisure	7	4	1.18	0.0184
High_Low	DOWN	CC	GO:0005868	cytoplasmic dynein complex	38	12	6.41	0.01903
High_Low	DOWN	CC	GO:0031965	nuclear membrane	309	70	52.14	0.01968
High_Low	DOWN	CC	GO:0043034	costamere	34	11	5.74	0.02023
High_Low	DOWN	CC	GO:0034704	calcium channel complex	57	22	9.62	0.02169
High_Low	DOWN	CC	GO:0031941	filamentous actin	18	7	3.04	0.02195
High_Low	DOWN	CC	GO:0030315	T-tubule	71	19	11.98	0.02383
High_Low	DOWN	CC	GO:0001673	male germ cell nucleus	11	5	1.86	0.02573
High_Low	DOWN	CC	GO:0005794	Golgi apparatus	1649	267	278.24	0.02632
High_Low	DOWN	CC	GO:0098978	glutamatergic synapse	412	85	69.52	0.0279
High_Low	DOWN	CC	GO:0150034	distal axon	306	61	51.63	0.02834
High_Low	DOWN	CC	GO:0060293	germ plasm	34	13	5.74	0.02838
High_Low	DOWN	CC	GO:0099569	presynaptic cytoskeleton	8	3	1.35	0.02846
High_Low	DOWN	CC	GO:0030658	transport vesicle membrane	236	44	39.82	0.02857
High_Low	DOWN	CC	GO:1990904	ribonucleoprotein complex	725	85	122.33	0.02929
High_Low	DOWN	CC	GO:0005641	nuclear envelope lumen	23	8	3.88	0.0294
High_Low	DOWN	CC	GO:0000307	cyclin-dependent protein kinase holoenzyme complex	30	10	5.06	0.02976
High_Low	DOWN	CC	GO:0008021	synaptic vesicle	229	49	38.64	0.02997
High_Low	DOWN	CC	GO:0005902	microvillus	51	16	8.61	0.03067
High_Low	DOWN	CC	GO:0043194	axon initial segment	36	11	6.07	0.03081
High_Low	DOWN	CC	GO:0030027	lamellipodium	199	42	33.58	0.03175
High_Low	DOWN	CC	GO:0070776	MOZ/MORF histone acetyltransferase complex	8	4	1.35	0.03194
High_Low	DOWN	CC	GO:0043564	Ku70:Ku80 complex	8	4	1.35	0.03194
High_Low	DOWN	CC	GO:0030289	protein phosphatase 4 complex	8	4	1.35	0.03194
High_Low	DOWN	CC	GO:0031410	cytoplasmic vesicle	2138	400	360.75	0.03391
High_Low	DOWN	CC	GO:0005667	transcription regulator complex	291	79	49.1	0.03564
High_Low	DOWN	CC	GO:0000779	condensed chromosome, centromeric region	89	38	15.02	0.03611
High_Low	DOWN	CC	GO:0043625	delta DNA polymerase complex	5	3	0.84	0.03668
High_Low	DOWN	CC	GO:0048179	activin receptor complex	5	3	0.84	0.03668
High_Low	DOWN	CC	GO:0098833	presynaptic endocytic zone	12	4	2.02	0.03669
High_Low	DOWN	CC	GO:0098871	postsynaptic actin cytoskeleton	12	5	2.02	0.0381
High_Low	DOWN	CC	GO:0005720	nuclear heterochromatin	32	10	5.4	0.0393
High_Low	DOWN	CC	GO:0055038	recycling endosome membrane	51	14	8.61	0.03934
High_Low	DOWN	CC	GO:0030863	cortical cytoskeleton	112	21	18.9	0.03943
High_Low	DOWN	CC	GO:0035579	specific granule membrane	16	6	2.7	0.03983
High_Low	DOWN	CC	GO:0097440	apical dendrite	16	6	2.7	0.03983
High_Low	DOWN	CC	GO:0000784	nuclear chromosome, telomeric region	81	20	13.67	0.04637
High_Low	DOWN	CC	GO:0031234	extrinsic component of cytoplasmic side of plasma membrane	43	12	7.26	0.04815
High_Low	DOWN	CC	GO:0000164	protein phosphatase type 1 complex	9	4	1.52	0.04994
High_Low	DOWN	CC	GO:0000783	nuclear telomere cap complex	9	4	1.52	0.04994
High_Low	UP	MF	GO:0003735	structural constituent of ribosome	204	103	34.16	7.8e-29
High_Low	UP	MF	GO:0019900	kinase binding	609	135	101.99	3.3e-16
High_Low	UP	MF	GO:0036312	phosphatidylinositol 3-kinase regulatory subunit binding	70	32	11.72	1.4e-08
High_Low	UP	MF	GO:0005525	GTP binding	475	124	79.55	1.2e-07
High_Low	UP	MF	GO:0019003	GDP binding	50	23	8.37	1.3e-06
High_Low	UP	MF	GO:0003924	GTPase activity	348	93	58.28	1.5e-06
High_Low	UP	MF	GO:0030544	Hsp70 protein binding	44	21	7.37	1.8e-06
High_Low	UP	MF	GO:0031386	protein tag	13	10	2.18	3e-06
High_Low	UP	MF	GO:0061501	cyclic-GMP-AMP synthase activity	6	6	1	2.2e-05
High_Low	UP	MF	GO:0070330	aromatase activity	43	19	7.2	2.3e-05
High_Low	UP	MF	GO:0016787	hydrolase activity	3731	757	624.82	6.1e-05
High_Low	UP	MF	GO:0016740	transferase activity	3574	669	598.53	7.6e-05
High_Low	UP	MF	GO:0005506	iron ion binding	254	67	42.54	0.00011
High_Low	UP	MF	GO:0019843	rRNA binding	91	37	15.24	0.00011
High_Low	UP	MF	GO:0004842	ubiquitin-protein transferase activity	530	126	88.76	0.00012
High_Low	UP	MF	GO:0047035	testosterone dehydrogenase (NAD+) activity	5	5	0.84	0.00013
High_Low	UP	MF	GO:0032500	muramyl dipeptide binding	5	5	0.84	0.00013
High_Low	UP	MF	GO:0070181	small ribosomal subunit rRNA binding	16	9	2.68	0.00038
High_Low	UP	MF	GO:0008484	sulfuric ester hydrolase activity	23	11	3.85	0.00045
High_Low	UP	MF	GO:0050700	CARD domain binding	8	6	1.34	0.00045
High_Low	UP	MF	GO:0003723	RNA binding	1553	331	260.08	0.00053
High_Low	UP	MF	GO:0016830	carbon-carbon lyase activity	110	28	18.42	0.00067
High_Low	UP	MF	GO:0004525	ribonuclease III activity	12	7	2.01	0.00133
High_Low	UP	MF	GO:0016408	C-acyltransferase activity	27	9	4.52	0.00204
High_Low	UP	MF	GO:0004557	alpha-galactosidase activity	7	5	1.17	0.00205
High_Low	UP	MF	GO:0004090	carbonyl reductase (NADPH) activity	7	5	1.17	0.00205
High_Low	UP	MF	GO:0050750	low-density lipoprotein particle receptor binding	23	10	3.85	0.00236
High_Low	UP	MF	GO:0008395	steroid hydroxylase activity	59	22	9.88	0.00243
High_Low	UP	MF	GO:0043022	ribosome binding	63	20	10.55	0.0025
High_Low	UP	MF	GO:0008312	7S RNA binding	5	4	0.84	0.0034
High_Low	UP	MF	GO:0033218	amide binding	404	70	67.66	0.0034
High_Low	UP	MF	GO:0004745	retinol dehydrogenase activity	24	10	4.02	0.00344
High_Low	UP	MF	GO:0035375	zymogen binding	24	10	4.02	0.00344
High_Low	UP	MF	GO:0000049	tRNA binding	65	20	10.89	0.00375
High_Low	UP	MF	GO:0005001	transmembrane receptor protein tyrosine phosphatase activity	28	11	4.69	0.00378
High_Low	UP	MF	GO:0031593	polyubiquitin modification-dependent protein binding	64	20	10.72	0.00399
High_Low	UP	MF	GO:0016615	malate dehydrogenase activity	13	7	2.18	0.00469
High_Low	UP	MF	GO:0097199	cysteine-type endopeptidase activity involved in apoptotic signaling pathway	8	5	1.34	0.0047
High_Low	UP	MF	GO:0042577	lipid phosphatase activity	8	5	1.34	0.0047
High_Low	UP	MF	GO:0004095	carnitine O-palmitoyltransferase activity	11	6	1.84	0.00471
High_Low	UP	MF	GO:0019200	carbohydrate kinase activity	22	9	3.68	0.0063
High_Low	UP	MF	GO:0031625	ubiquitin protein ligase binding	258	59	43.21	0.00656
High_Low	UP	MF	GO:0061630	ubiquitin protein ligase activity	246	54	41.2	0.00695
High_Low	UP	MF	GO:0003993	acid phosphatase activity	30	11	5.02	0.00696
High_Low	UP	MF	GO:0003950	NAD+ ADP-ribosyltransferase activity	30	11	5.02	0.00696
High_Low	UP	MF	GO:0004190	aspartic-type endopeptidase activity	188	45	31.48	0.007
High_Low	UP	MF	GO:0004252	serine-type endopeptidase activity	183	44	30.65	0.007
High_Low	UP	MF	GO:0032036	myosin heavy chain binding	17	8	2.85	0.00808
High_Low	UP	MF	GO:0004303	estradiol 17-beta-dehydrogenase activity	12	6	2.01	0.0081
High_Low	UP	MF	GO:0046933	proton-transporting ATP synthase activity, rotational mechanism	12	6	2.01	0.0081
High_Low	UP	MF	GO:0015930	glutamate synthase activity	6	4	1	0.00885
High_Low	UP	MF	GO:0031409	pigment binding	6	4	1	0.00885
High_Low	UP	MF	GO:0005459	UDP-galactose transmembrane transporter activity	6	4	1	0.00885
High_Low	UP	MF	GO:0008810	cellulase activity	6	4	1	0.00885
High_Low	UP	MF	GO:0008318	protein prenyltransferase activity	6	4	1	0.00885
High_Low	UP	MF	GO:0008456	alpha-N-acetylgalactosaminidase activity	6	4	1	0.00885
High_Low	UP	MF	GO:0003846	2-acylglycerol O-acyltransferase activity	9	5	1.51	0.00912
High_Low	UP	MF	GO:0042834	peptidoglycan binding	9	5	1.51	0.00912
High_Low	UP	MF	GO:0016805	dipeptidase activity	32	12	5.36	0.00914
High_Low	UP	MF	GO:0017080	sodium channel regulator activity	16	7	2.68	0.01031
High_Low	UP	MF	GO:0005005	transmembrane-ephrin receptor activity	16	7	2.68	0.01031
High_Low	UP	MF	GO:0070403	NAD+ binding	20	8	3.35	0.01154
High_Low	UP	MF	GO:0000062	fatty-acyl-CoA binding	24	9	4.02	0.01208
High_Low	UP	MF	GO:0015179	L-amino acid transmembrane transporter activity	75	17	12.56	0.01292
High_Low	UP	MF	GO:0019902	phosphatase binding	182	31	30.48	0.01311
High_Low	UP	MF	GO:0016639	oxidoreductase activity, acting on the CH-NH2 group of donors, NAD or NADP as acceptor	10	5	1.67	0.01575
High_Low	UP	MF	GO:0050816	phosphothreonine residue binding	10	5	1.67	0.01575
High_Low	UP	MF	GO:0005048	signal sequence binding	39	9	6.53	0.01577
High_Low	UP	MF	GO:0051213	dioxygenase activity	167	31	27.97	0.01589
High_Low	UP	MF	GO:0032559	adenyl ribonucleotide binding	2390	359	400.25	0.01713
High_Low	UP	MF	GO:0004540	ribonuclease activity	148	33	24.79	0.01781
High_Low	UP	MF	GO:0033781	cholesterol 24-hydroxylase activity	7	4	1.17	0.01792
High_Low	UP	MF	GO:0008240	tripeptidyl-peptidase activity	7	4	1.17	0.01792
High_Low	UP	MF	GO:0016832	aldehyde-lyase activity	39	13	6.53	0.01939
High_Low	UP	MF	GO:0020037	heme binding	220	49	36.84	0.0198
High_Low	UP	MF	GO:0000340	RNA 7-methylguanosine cap binding	18	7	3.01	0.02111
High_Low	UP	MF	GO:0031369	translation initiation factor binding	38	11	6.36	0.02553
High_Low	UP	MF	GO:0046961	proton-transporting ATPase activity, rotational mechanism	15	6	2.51	0.02795
High_Low	UP	MF	GO:0070402	NADPH binding	15	6	2.51	0.02795
High_Low	UP	MF	GO:0000702	oxidized base lesion DNA N-glycosylase activity	7	4	1.17	0.02802
High_Low	UP	MF	GO:0034722	gamma-glutamyl-peptidase activity	8	4	1.34	0.03113
High_Low	UP	MF	GO:0051920	peroxiredoxin activity	8	4	1.34	0.03113
High_Low	UP	MF	GO:0030145	manganese ion binding	103	25	17.25	0.0318
High_Low	UP	MF	GO:0005432	calcium:sodium antiporter activity	13	5	2.18	0.03592
High_Low	UP	MF	GO:0016863	intramolecular oxidoreductase activity, transposing C=C bonds	14	5	2.34	0.03592
High_Low	UP	MF	GO:0016803	ether hydrolase activity	5	3	0.84	0.03594
High_Low	UP	MF	GO:0003865	3-oxo-5-alpha-steroid 4-dehydrogenase activity	5	3	0.84	0.03594
High_Low	UP	MF	GO:0047751	cholestenone 5-alpha-reductase activity	5	3	0.84	0.03594
High_Low	UP	MF	GO:0019784	NEDD8-specific protease activity	5	3	0.84	0.03594
High_Low	UP	MF	GO:0098633	collagen fibril binding	5	3	0.84	0.03594
High_Low	UP	MF	GO:1904492	Ac-Asp-Glu binding	5	3	0.84	0.03594
High_Low	UP	MF	GO:1904493	tetrahydrofolyl-poly(glutamate) polymer binding	5	3	0.84	0.03594
High_Low	UP	MF	GO:0045295	gamma-catenin binding	5	3	0.84	0.03594
High_Low	UP	MF	GO:0004712	protein serine/threonine/tyrosine kinase activity	30	9	5.02	0.03791
High_Low	UP	MF	GO:0008270	zinc ion binding	1210	225	202.64	0.04242
High_Low	UP	MF	GO:0043130	ubiquitin binding	86	21	14.4	0.04359
High_Low	UP	MF	GO:0005164	tumor necrosis factor receptor binding	43	12	7.2	0.04579
High_Low	UP	MF	GO:0016922	nuclear receptor binding	51	12	8.54	0.04869
High_Low	UP	MF	GO:1990698	palmitoleoyltransferase activity	9	4	1.51	0.04874
High_Low	DOWN	MF	GO:0003682	chromatin binding	469	147	80.12	2e-10
High_Low	DOWN	MF	GO:0042393	histone binding	180	64	30.75	1e-07
High_Low	DOWN	MF	GO:0005089	Rho guanyl-nucleotide exchange factor activity	90	38	15.38	1.4e-07
High_Low	DOWN	MF	GO:0005509	calcium ion binding	1475	325	251.99	2.1e-07
High_Low	DOWN	MF	GO:0004068	aspartate 1-decarboxylase activity	8	8	1.37	7.2e-07
High_Low	DOWN	MF	GO:0005201	extracellular matrix structural constituent	441	119	75.34	1.3e-06
High_Low	DOWN	MF	GO:0046872	metal ion binding	5978	1167	1021.27	2.2e-06
High_Low	DOWN	MF	GO:0043395	heparan sulfate proteoglycan binding	51	23	8.71	2.9e-06
High_Low	DOWN	MF	GO:0035374	chondroitin sulfate binding	35	18	5.98	3.4e-06
High_Low	DOWN	MF	GO:0003714	transcription corepressor activity	120	41	20.5	4.3e-06
High_Low	DOWN	MF	GO:0002162	dystroglycan binding	51	22	8.71	1.2e-05
High_Low	DOWN	MF	GO:0005096	GTPase activator activity	207	60	35.36	1.4e-05
High_Low	DOWN	MF	GO:0033691	sialic acid binding	35	17	5.98	1.7e-05
High_Low	DOWN	MF	GO:0005524	ATP binding	2317	467	395.83	2.2e-05
High_Low	DOWN	MF	GO:0004051	arachidonate 5-lipoxygenase activity	8	7	1.37	2.9e-05
High_Low	DOWN	MF	GO:0042826	histone deacetylase binding	76	28	12.98	2.9e-05
High_Low	DOWN	MF	GO:0008017	microtubule binding	269	80	45.96	3.6e-05
High_Low	DOWN	MF	GO:0004867	serine-type endopeptidase inhibitor activity	47	20	8.03	3.7e-05
High_Low	DOWN	MF	GO:0003688	DNA replication origin binding	21	12	3.59	3.9e-05
High_Low	DOWN	MF	GO:0004736	pyruvate carboxylase activity	13	9	2.22	4.5e-05
High_Low	DOWN	MF	GO:0051010	microtubule plus-end binding	22	12	3.76	7.2e-05
High_Low	DOWN	MF	GO:0004129	cytochrome-c oxidase activity	20	11	3.42	0.00013
High_Low	DOWN	MF	GO:0043425	bHLH transcription factor binding	18	10	3.08	0.00018
High_Low	DOWN	MF	GO:0009374	biotin binding	27	13	4.61	0.00019
High_Low	DOWN	MF	GO:0019901	protein kinase binding	504	119	86.1	0.0002
High_Low	DOWN	MF	GO:0008022	protein C-terminus binding	148	43	25.28	0.0002
High_Low	DOWN	MF	GO:0017016	Ras GTPase binding	408	110	69.7	0.00021
High_Low	DOWN	MF	GO:0017124	SH3 domain binding	102	32	17.43	0.00029
High_Low	DOWN	MF	GO:0016702	oxidoreductase activity, acting on single donors with incorporation of molecular oxygen, incorporation of two atoms of oxygen	52	26	8.88	0.00035
High_Low	DOWN	MF	GO:0005085	guanyl-nucleotide exchange factor activity	246	73	42.03	0.00057
High_Low	DOWN	MF	GO:1990841	promoter-specific chromatin binding	48	18	8.2	0.00058
High_Low	DOWN	MF	GO:0004712	protein serine/threonine/tyrosine kinase activity	30	11	5.13	0.00073
High_Low	DOWN	MF	GO:0003779	actin binding	460	113	78.59	0.00076
High_Low	DOWN	MF	GO:0036122	BMP binding	14	8	2.39	0.00081
High_Low	DOWN	MF	GO:0043236	laminin binding	41	18	7	0.00082
High_Low	DOWN	MF	GO:0008536	Ran GTPase binding	31	13	5.3	0.00099
High_Low	DOWN	MF	GO:0030165	PDZ domain binding	79	25	13.5	0.0011
High_Low	DOWN	MF	GO:0046975	histone methyltransferase activity (H3-K36 specific)	9	6	1.54	0.0013
High_Low	DOWN	MF	GO:0005521	lamin binding	9	6	1.54	0.0013
High_Low	DOWN	MF	GO:0005227	calcium activated cation channel activity	27	11	4.61	0.00148
High_Low	DOWN	MF	GO:0001102	RNA polymerase II activating transcription factor binding	15	8	2.56	0.00148
High_Low	DOWN	MF	GO:0004674	protein serine/threonine kinase activity	471	111	80.47	0.00149
High_Low	DOWN	MF	GO:0030548	acetylcholine receptor regulator activity	12	7	2.05	0.0015
High_Low	DOWN	MF	GO:0003777	microtubule motor activity	208	48	35.53	0.00153
High_Low	DOWN	MF	GO:0045296	cadherin binding	113	32	19.3	0.00197
High_Low	DOWN	MF	GO:0034236	protein kinase A catalytic subunit binding	7	5	1.2	0.00224
High_Low	DOWN	MF	GO:0003713	transcription coactivator activity	179	46	30.58	0.00254
High_Low	DOWN	MF	GO:0030020	extracellular matrix structural constituent conferring tensile strength	62	20	10.59	0.00257
High_Low	DOWN	MF	GO:0017056	structural constituent of nuclear pore	46	16	7.86	0.00287
High_Low	DOWN	MF	GO:0048365	Rac GTPase binding	47	18	8.03	0.0036
High_Low	DOWN	MF	GO:0004611	phosphoenolpyruvate carboxykinase activity	5	4	0.85	0.00367
High_Low	DOWN	MF	GO:0004797	thymidine kinase activity	5	4	0.85	0.00367
High_Low	DOWN	MF	GO:0005026	transforming growth factor beta receptor activity, type II	5	4	0.85	0.00367
High_Low	DOWN	MF	GO:0003678	DNA helicase activity	111	23	18.96	0.00375
High_Low	DOWN	MF	GO:0004722	protein serine/threonine phosphatase activity	49	13	8.37	0.00444
High_Low	DOWN	MF	GO:0008013	beta-catenin binding	52	17	8.88	0.00449
High_Low	DOWN	MF	GO:0016879	ligase activity, forming carbon-nitrogen bonds	81	24	13.84	0.00468
High_Low	DOWN	MF	GO:0008157	protein phosphatase 1 binding	14	7	2.39	0.00473
High_Low	DOWN	MF	GO:0004067	asparaginase activity	8	5	1.37	0.00514
High_Low	DOWN	MF	GO:0090736	MATH domain binding	8	5	1.37	0.00514
High_Low	DOWN	MF	GO:0010997	anaphase-promoting complex binding	8	5	1.37	0.00514
High_Low	DOWN	MF	GO:0008336	gamma-butyrobetaine dioxygenase activity	8	5	1.37	0.00514
High_Low	DOWN	MF	GO:0048407	platelet-derived growth factor binding	11	6	1.88	0.00522
High_Low	DOWN	MF	GO:0050321	tau-protein kinase activity	11	6	1.88	0.00522
High_Low	DOWN	MF	GO:0030297	transmembrane receptor protein tyrosine kinase activator activity	11	6	1.88	0.00522
High_Low	DOWN	MF	GO:0070888	E-box binding	25	10	4.27	0.00566
High_Low	DOWN	MF	GO:0000981	DNA-binding transcription factor activity, RNA polymerase II-specific	513	110	87.64	0.00623
High_Low	DOWN	MF	GO:0008528	G protein-coupled peptide receptor activity	429	56	73.29	0.00801
High_Low	DOWN	MF	GO:0016404	15-hydroxyprostaglandin dehydrogenase (NAD+) activity	38	13	6.49	0.00807
High_Low	DOWN	MF	GO:0000978	RNA polymerase II cis-regulatory region sequence-specific DNA binding	238	61	40.66	0.00888
High_Low	DOWN	MF	GO:0017147	Wnt-protein binding	51	16	8.71	0.00891
High_Low	DOWN	MF	GO:0043565	sequence-specific DNA binding	819	187	139.92	0.00898
High_Low	DOWN	MF	GO:0034713	type I transforming growth factor beta receptor binding	6	4	1.03	0.00952
High_Low	DOWN	MF	GO:0008798	beta-aspartyl-peptidase activity	6	4	1.03	0.00952
High_Low	DOWN	MF	GO:0008327	methyl-CpG binding	9	5	1.54	0.00995
High_Low	DOWN	MF	GO:0004591	oxoglutarate dehydrogenase (succinyl-transferring) activity	9	5	1.54	0.00995
High_Low	DOWN	MF	GO:0001085	RNA polymerase II transcription factor binding	31	11	5.3	0.01065
High_Low	DOWN	MF	GO:0042802	identical protein binding	1579	306	269.75	0.01071
High_Low	DOWN	MF	GO:0000146	microfilament motor activity	22	9	3.76	0.01148
High_Low	DOWN	MF	GO:0048027	mRNA 5'-UTR binding	16	7	2.73	0.0115
High_Low	DOWN	MF	GO:0031490	chromatin DNA binding	66	19	11.28	0.01223
High_Low	DOWN	MF	GO:0016887	ATPase activity	660	139	112.75	0.01233
High_Low	DOWN	MF	GO:0005244	voltage-gated ion channel activity	252	44	43.05	0.01308
High_Low	DOWN	MF	GO:0043531	ADP binding	36	12	6.15	0.0134
High_Low	DOWN	MF	GO:0004402	histone acetyltransferase activity	49	16	8.37	0.01386
High_Low	DOWN	MF	GO:0008137	NADH dehydrogenase (ubiquinone) activity	28	10	4.78	0.01393
High_Low	DOWN	MF	GO:0051015	actin filament binding	207	48	35.36	0.01448
High_Low	DOWN	MF	GO:0019899	enzyme binding	1949	457	332.96	0.01533
High_Low	DOWN	MF	GO:0005125	cytokine activity	41	13	7	0.01596
High_Low	DOWN	MF	GO:0005543	phospholipid binding	400	77	68.34	0.01669
High_Low	DOWN	MF	GO:0016941	natriuretic peptide receptor activity	17	7	2.9	0.01671
High_Low	DOWN	MF	GO:0017108	5'-flap endonuclease activity	10	5	1.71	0.01713
High_Low	DOWN	MF	GO:0015279	store-operated calcium channel activity	10	5	1.71	0.01713
High_Low	DOWN	MF	GO:0047555	3',5'-cyclic-GMP phosphodiesterase activity	21	8	3.59	0.01791
High_Low	DOWN	MF	GO:0070679	inositol 1,4,5 trisphosphate binding	21	8	3.59	0.01791
High_Low	DOWN	MF	GO:0030170	pyridoxal phosphate binding	106	27	18.11	0.01845
High_Low	DOWN	MF	GO:0035064	methylated histone binding	64	18	10.93	0.01878
High_Low	DOWN	MF	GO:0090729	toxin activity	55	16	9.4	0.01885
High_Low	DOWN	MF	GO:0017096	acetylserotonin O-methyltransferase activity	7	4	1.2	0.01922
High_Low	DOWN	MF	GO:0004088	carbamoyl-phosphate synthase (glutamine-hydrolyzing) activity	7	4	1.2	0.01922
High_Low	DOWN	MF	GO:0004792	thiosulfate sulfurtransferase activity	7	4	1.2	0.01922
High_Low	DOWN	MF	GO:0022857	transmembrane transporter activity	1546	253	264.12	0.01934
High_Low	DOWN	MF	GO:0015662	ion transmembrane transporter activity, phosphorylative mechanism	51	16	8.71	0.02077
High_Low	DOWN	MF	GO:0017128	phospholipid scramblase activity	14	6	2.39	0.02138
High_Low	DOWN	MF	GO:0043237	laminin-1 binding	14	6	2.39	0.02138
High_Low	DOWN	MF	GO:0008270	zinc ion binding	1210	233	206.72	0.02216
High_Low	DOWN	MF	GO:0033613	activating transcription factor binding	33	15	5.64	0.0232
High_Low	DOWN	MF	GO:0001965	G-protein alpha-subunit binding	70	19	11.96	0.02324
High_Low	DOWN	MF	GO:0003697	single-stranded DNA binding	140	32	23.92	0.02335
High_Low	DOWN	MF	GO:0004435	phosphatidylinositol phospholipase C activity	18	7	3.08	0.02339
High_Low	DOWN	MF	GO:0030898	actin-dependent ATPase activity	18	7	3.08	0.02339
High_Low	DOWN	MF	GO:0048029	monosaccharide binding	130	29	22.21	0.02374
High_Low	DOWN	MF	GO:0097110	scaffold protein binding	52	15	8.88	0.02429
High_Low	DOWN	MF	GO:0004697	protein kinase C activity	11	5	1.88	0.02705
High_Low	DOWN	MF	GO:0032454	histone demethylase activity (H3-K9 specific)	11	5	1.88	0.02705
High_Low	DOWN	MF	GO:0000992	RNA polymerase III cis-regulatory region sequence-specific DNA binding	8	3	1.37	0.02918
High_Low	DOWN	MF	GO:0031491	nucleosome binding	24	8	4.1	0.03057
High_Low	DOWN	MF	GO:0030371	translation repressor activity	28	11	4.78	0.03159
High_Low	DOWN	MF	GO:0070577	lysine-acetylated histone binding	19	7	3.25	0.03171
High_Low	DOWN	MF	GO:0005160	transforming growth factor beta receptor binding	14	8	2.39	0.03321
High_Low	DOWN	MF	GO:0035242	protein-arginine omega-N asymmetric methyltransferase activity	8	4	1.37	0.03331
High_Low	DOWN	MF	GO:0070411	I-SMAD binding	8	4	1.37	0.03331
High_Low	DOWN	MF	GO:0008083	growth factor activity	50	14	8.54	0.03689
High_Low	DOWN	MF	GO:0004222	metalloendopeptidase activity	292	62	49.88	0.03709
High_Low	DOWN	MF	GO:0030229	very-low-density lipoprotein particle receptor activity	5	3	0.85	0.03794
High_Low	DOWN	MF	GO:0036033	mediator complex binding	5	3	0.85	0.03794
High_Low	DOWN	MF	GO:0032137	guanine/thymine mispair binding	5	3	0.85	0.03794
High_Low	DOWN	MF	GO:0010436	carotenoid dioxygenase activity	5	3	0.85	0.03794
High_Low	DOWN	MF	GO:0004061	arylformamidase activity	5	3	0.85	0.03794
High_Low	DOWN	MF	GO:0034648	histone demethylase activity (H3-dimethyl-K4 specific)	5	3	0.85	0.03794
High_Low	DOWN	MF	GO:0016768	spermine synthase activity	5	3	0.85	0.03794
High_Low	DOWN	MF	GO:0001228	DNA-binding transcription activator activity, RNA polymerase II-specific	168	38	28.7	0.03852
High_Low	DOWN	MF	GO:0061608	nuclear import signal receptor activity	12	5	2.05	0.03998
High_Low	DOWN	MF	GO:0051864	histone demethylase activity (H3-K36 specific)	24	8	4.1	0.04032
High_Low	DOWN	MF	GO:0008139	nuclear localization sequence binding	24	8	4.1	0.04032
High_Low	DOWN	MF	GO:0050681	androgen receptor binding	20	7	3.42	0.04178
High_Low	DOWN	MF	GO:0070064	proline-rich region binding	20	7	3.42	0.04178
High_Low	DOWN	MF	GO:0016208	AMP binding	16	6	2.73	0.04204
High_Med	UP	BP	GO:0031987	locomotion involved in locomotory behavior	38	13	2.53	5.2e-07
High_Med	UP	BP	GO:0098742	cell-cell adhesion via plasma-membrane adhesion molecules	393	27	26.18	4.2e-06
High_Med	UP	BP	GO:0019432	triglyceride biosynthetic process	40	12	2.66	5.6e-06
High_Med	UP	BP	GO:0042220	response to cocaine	75	15	5	6.5e-06
High_Med	UP	BP	GO:0006760	folic acid-containing compound metabolic process	43	9	2.86	6.1e-05
High_Med	UP	BP	GO:0042761	very long-chain fatty acid biosynthetic process	8	5	0.53	6.1e-05
High_Med	UP	BP	GO:1905166	negative regulation of lysosomal protein catabolic process	5	4	0.33	9.3e-05
High_Med	UP	BP	GO:0006412	translation	637	73	42.43	9.4e-05
High_Med	UP	BP	GO:0030148	sphingolipid biosynthetic process	73	11	4.86	9.8e-05
High_Med	UP	BP	GO:0006694	steroid biosynthetic process	137	23	9.13	0.00017
High_Med	UP	BP	GO:0007548	sex differentiation	230	20	15.32	0.00018
High_Med	UP	BP	GO:0055085	transmembrane transport	1243	88	82.8	0.00025
High_Med	UP	BP	GO:0006097	glyoxylate cycle	10	5	0.67	0.00025
High_Med	UP	BP	GO:0006805	xenobiotic metabolic process	64	13	4.26	0.00025
High_Med	UP	BP	GO:0043171	peptide catabolic process	57	11	3.8	0.00029
High_Med	UP	BP	GO:0033540	fatty acid beta-oxidation using acyl-CoA oxidase	7	4	0.47	0.00058
High_Med	UP	BP	GO:0015837	amine transport	109	6	7.26	0.00059
High_Med	UP	BP	GO:0009792	embryo development ending in birth or egg hatching	621	41	41.37	0.00065
High_Med	UP	BP	GO:0030497	fatty acid elongation	12	5	0.8	0.00069
High_Med	UP	BP	GO:0006699	bile acid biosynthetic process	27	7	1.8	0.0008
High_Med	UP	BP	GO:0002181	cytoplasmic translation	99	16	6.59	0.00093
High_Med	UP	BP	GO:0035338	long-chain fatty-acyl-CoA biosynthetic process	13	5	0.87	0.00107
High_Med	UP	BP	GO:0006108	malate metabolic process	14	5	0.93	0.00157
High_Med	UP	BP	GO:0001676	long-chain fatty acid metabolic process	51	9	3.4	0.00177
High_Med	UP	BP	GO:0110095	cellular detoxification of aldehyde	9	4	0.6	0.00188
High_Med	UP	BP	GO:0048557	embryonic digestive tract morphogenesis	15	5	1	0.00222
High_Med	UP	BP	GO:0035082	axoneme assembly	143	25	9.53	0.00245
High_Med	UP	BP	GO:0006726	eye pigment biosynthetic process	5	3	0.33	0.00266
High_Med	UP	BP	GO:0001678	cellular glucose homeostasis	120	10	7.99	0.00267
High_Med	UP	BP	GO:0036158	outer dynein arm assembly	46	9	3.06	0.00294
High_Med	UP	BP	GO:1990542	mitochondrial transmembrane transport	62	14	4.13	0.00357
High_Med	UP	BP	GO:0035609	C-terminal protein deglutamylation	11	4	0.73	0.00443
High_Med	UP	BP	GO:0034341	response to interferon-gamma	65	4	4.33	0.00445
High_Med	UP	BP	GO:0008210	estrogen metabolic process	14	6	0.93	0.00503
High_Med	UP	BP	GO:0045656	negative regulation of monocyte differentiation	6	3	0.4	0.00506
High_Med	UP	BP	GO:0031408	oxylipin biosynthetic process	6	3	0.4	0.00506
High_Med	UP	BP	GO:0035722	interleukin-12-mediated signaling pathway	6	3	0.4	0.00506
High_Med	UP	BP	GO:1905331	negative regulation of morphogenesis of an epithelium	6	3	0.4	0.00506
High_Med	UP	BP	GO:0150172	regulation of phosphatidylcholine metabolic process	6	3	0.4	0.00506
High_Med	UP	BP	GO:0042448	progesterone metabolic process	25	6	1.67	0.0051
High_Med	UP	BP	GO:0006749	glutathione metabolic process	62	11	4.13	0.00622
High_Med	UP	BP	GO:0042572	retinol metabolic process	26	6	1.73	0.00626
High_Med	UP	BP	GO:0006833	water transport	12	4	0.8	0.00629
High_Med	UP	BP	GO:0050890	cognition	330	24	21.98	0.00635
High_Med	UP	BP	GO:0006351	transcription, DNA-templated	2263	122	150.74	0.00734
High_Med	UP	BP	GO:0006071	glycerol metabolic process	32	7	2.13	0.00759
High_Med	UP	BP	GO:0006635	fatty acid beta-oxidation	79	15	5.26	0.00766
High_Med	UP	BP	GO:0000278	mitotic cell cycle	970	52	64.61	0.00811
High_Med	UP	BP	GO:0042254	ribosome biogenesis	342	41	22.78	0.00819
High_Med	UP	BP	GO:0070508	cholesterol import	14	4	0.93	0.00841
High_Med	UP	BP	GO:0060212	negative regulation of nuclear-transcribed mRNA poly(A) tail shortening	7	3	0.47	0.00842
High_Med	UP	BP	GO:0019626	short-chain fatty acid catabolic process	7	3	0.47	0.00842
High_Med	UP	BP	GO:0045136	development of secondary sexual characteristics	7	3	0.47	0.00842
High_Med	UP	BP	GO:0002861	regulation of inflammatory response to antigenic stimulus	7	3	0.47	0.00842
High_Med	UP	BP	GO:0050862	positive regulation of T cell receptor signaling pathway	7	3	0.47	0.00842
High_Med	UP	BP	GO:0051560	mitochondrial calcium ion homeostasis	20	5	1.33	0.0086
High_Med	UP	BP	GO:0043101	purine-containing compound salvage	13	4	0.87	0.00861
High_Med	UP	BP	GO:0006099	tricarboxylic acid cycle	54	9	3.6	0.00881
High_Med	UP	BP	GO:0009409	response to cold	74	11	4.93	0.01038
High_Med	UP	BP	GO:0042102	positive regulation of T cell proliferation	21	5	1.4	0.01079
High_Med	UP	BP	GO:0050667	homocysteine metabolic process	14	4	0.93	0.01143
High_Med	UP	BP	GO:0001516	prostaglandin biosynthetic process	14	4	0.93	0.01143
High_Med	UP	BP	GO:0042420	dopamine catabolic process	14	4	0.93	0.01143
High_Med	UP	BP	GO:0042421	norepinephrine biosynthetic process	14	4	0.93	0.01143
High_Med	UP	BP	GO:0000096	sulfur amino acid metabolic process	73	15	4.86	0.01255
High_Med	UP	BP	GO:0006691	leukotriene metabolic process	24	6	1.6	0.01266
High_Med	UP	BP	GO:0019755	one-carbon compound transport	13	4	0.87	0.01269
High_Med	UP	BP	GO:0015868	purine ribonucleotide transport	9	3	0.6	0.0127
High_Med	UP	BP	GO:0006537	glutamate biosynthetic process	14	5	0.93	0.01277
High_Med	UP	BP	GO:0006703	estrogen biosynthetic process	8	3	0.53	0.01281
High_Med	UP	BP	GO:0000462	maturation of SSU-rRNA from tricistronic rRNA transcript (SSU-rRNA, 5.8S rRNA, LSU-rRNA)	41	7	2.73	0.01286
High_Med	UP	BP	GO:0044772	mitotic cell cycle phase transition	402	21	26.78	0.01286
High_Med	UP	BP	GO:1903507	negative regulation of nucleic acid-templated transcription	757	41	50.42	0.01294
High_Med	UP	BP	GO:0008643	carbohydrate transport	90	11	5.99	0.01318
High_Med	UP	BP	GO:0019344	cysteine biosynthetic process	23	5	1.53	0.01598
High_Med	UP	BP	GO:0071320	cellular response to cAMP	32	6	2.13	0.01755
High_Med	UP	BP	GO:0046689	response to mercury ion	14	4	0.93	0.01825
High_Med	UP	BP	GO:0034638	phosphatidylcholine catabolic process	9	3	0.6	0.01828
High_Med	UP	BP	GO:0060065	uterus development	9	3	0.6	0.01828
High_Med	UP	BP	GO:0043011	myeloid dendritic cell differentiation	9	3	0.6	0.01828
High_Med	UP	BP	GO:0042538	hyperosmotic salinity response	9	3	0.6	0.01828
High_Med	UP	BP	GO:0010499	proteasomal ubiquitin-independent protein catabolic process	16	4	1.07	0.01869
High_Med	UP	BP	GO:0006707	cholesterol catabolic process	25	5	1.67	0.0226
High_Med	UP	BP	GO:0034214	protein hexamerization	25	5	1.67	0.0226
High_Med	UP	BP	GO:0015914	phospholipid transport	77	8	5.13	0.02263
High_Med	UP	BP	GO:1901660	calcium ion export	14	4	0.93	0.02425
High_Med	UP	BP	GO:0030104	water homeostasis	29	4	1.93	0.02429
High_Med	UP	BP	GO:0009142	nucleoside triphosphate biosynthetic process	68	15	4.53	0.02442
High_Med	UP	BP	GO:0000038	very long-chain fatty acid metabolic process	18	8	1.2	0.02461
High_Med	UP	BP	GO:0043153	entrainment of circadian clock by photoperiod	10	3	0.67	0.02484
High_Med	UP	BP	GO:0006564	L-serine biosynthetic process	10	3	0.67	0.02484
High_Med	UP	BP	GO:0055114	oxidation-reduction process	505	63	33.64	0.0262
High_Med	UP	BP	GO:0034383	low-density lipoprotein particle clearance	18	4	1.2	0.02827
High_Med	UP	BP	GO:0007565	female pregnancy	114	11	7.59	0.03014
High_Med	UP	BP	GO:0015986	ATP synthesis coupled proton transport	19	7	1.27	0.03226
High_Med	UP	BP	GO:0032729	positive regulation of interferon-gamma production	11	3	0.73	0.03249
High_Med	UP	BP	GO:0006089	lactate metabolic process	11	3	0.73	0.03249
High_Med	UP	BP	GO:0003323	type B pancreatic cell development	19	4	1.27	0.03398
High_Med	UP	BP	GO:0006082	organic acid metabolic process	1220	151	81.27	0.0347
High_Med	UP	BP	GO:0033598	mammary gland epithelial cell proliferation	10	3	0.67	0.03869
High_Med	UP	BP	GO:0070813	hydrogen sulfide metabolic process	12	3	0.8	0.0387
High_Med	UP	BP	GO:0021707	cerebellar granule cell differentiation	5	2	0.33	0.03873
High_Med	UP	BP	GO:1901679	nucleotide transmembrane transport	5	2	0.33	0.03873
High_Med	UP	BP	GO:0005993	trehalose catabolic process	5	2	0.33	0.03873
High_Med	UP	BP	GO:0044342	type B pancreatic cell proliferation	5	2	0.33	0.03873
High_Med	UP	BP	GO:0071472	cellular response to salt stress	5	2	0.33	0.03873
High_Med	UP	BP	GO:0035873	lactate transmembrane transport	5	2	0.33	0.03873
High_Med	UP	BP	GO:0060513	prostatic bud formation	5	2	0.33	0.03873
High_Med	UP	BP	GO:0006102	isocitrate metabolic process	5	2	0.33	0.03873
High_Med	UP	BP	GO:0101030	tRNA-guanine transglycosylation	5	2	0.33	0.03873
High_Med	UP	BP	GO:0032926	negative regulation of activin receptor signaling pathway	5	2	0.33	0.03873
High_Med	UP	BP	GO:0051615	histamine uptake	5	2	0.33	0.03873
High_Med	UP	BP	GO:0034183	negative regulation of maintenance of mitotic sister chromatid cohesion	5	2	0.33	0.03873
High_Med	UP	BP	GO:0090336	positive regulation of brown fat cell differentiation	5	2	0.33	0.03873
High_Med	UP	BP	GO:1990481	mRNA pseudouridine synthesis	5	2	0.33	0.03873
High_Med	UP	BP	GO:0016094	polyprenol biosynthetic process	5	2	0.33	0.03873
High_Med	UP	BP	GO:0009629	response to gravity	5	2	0.33	0.03873
High_Med	UP	BP	GO:0048255	mRNA stabilization	32	5	2.13	0.04028
High_Med	UP	BP	GO:0006614	SRP-dependent cotranslational protein targeting to membrane	19	5	1.27	0.0411
High_Med	UP	BP	GO:1902966	positive regulation of protein localization to early endosome	12	3	0.8	0.04122
High_Med	UP	BP	GO:0008209	androgen metabolic process	12	3	0.8	0.04122
High_Med	UP	BP	GO:0006589	octopamine biosynthetic process	12	3	0.8	0.04122
High_Med	DOWN	BP	GO:0008090	retrograde axonal transport	20	11	1.73	1.6e-07
High_Med	DOWN	BP	GO:0030198	extracellular matrix organization	400	82	34.57	8.1e-07
High_Med	DOWN	BP	GO:0038063	collagen-activated tyrosine kinase receptor signaling pathway	23	10	1.99	9.1e-06
High_Med	DOWN	BP	GO:0016477	cell migration	1174	169	101.47	2.4e-05
High_Med	DOWN	BP	GO:2000345	regulation of hepatocyte proliferation	11	6	0.95	2.7e-05
High_Med	DOWN	BP	GO:0031048	heterochromatin assembly by small RNA	14	7	1.21	2.8e-05
High_Med	DOWN	BP	GO:0030241	skeletal muscle myosin thick filament assembly	26	10	2.25	3.3e-05
High_Med	DOWN	BP	GO:0031581	hemidesmosome assembly	17	8	1.47	3.7e-05
High_Med	DOWN	BP	GO:0018108	peptidyl-tyrosine phosphorylation	161	36	13.91	5.3e-05
High_Med	DOWN	BP	GO:1904588	cellular response to glycoprotein	14	7	1.21	7.1e-05
High_Med	DOWN	BP	GO:0038194	thyroid-stimulating hormone signaling pathway	14	7	1.21	7.1e-05
High_Med	DOWN	BP	GO:1905229	cellular response to thyrotropin-releasing hormone	14	7	1.21	7.1e-05
High_Med	DOWN	BP	GO:0006629	lipid metabolic process	1264	98	109.24	8.6e-05
High_Med	DOWN	BP	GO:0071711	basement membrane organization	35	11	3.02	0.0001
High_Med	DOWN	BP	GO:0007169	transmembrane receptor protein tyrosine kinase signaling pathway	542	97	46.84	0.00011
High_Med	DOWN	BP	GO:0007155	cell adhesion	1671	234	144.42	0.00012
High_Med	DOWN	BP	GO:0009755	hormone-mediated signaling pathway	144	24	12.45	0.00012
High_Med	DOWN	BP	GO:0042060	wound healing	395	55	34.14	0.00012
High_Med	DOWN	BP	GO:0051293	establishment of spindle localization	53	12	4.58	0.00013
High_Med	DOWN	BP	GO:0070365	hepatocyte differentiation	11	6	0.95	0.00013
High_Med	DOWN	BP	GO:0045887	positive regulation of synaptic growth at neuromuscular junction	30	10	2.59	0.00014
High_Med	DOWN	BP	GO:0040017	positive regulation of locomotion	486	67	42	0.00019
High_Med	DOWN	BP	GO:0007166	cell surface receptor signaling pathway	2105	297	181.93	0.00019
High_Med	DOWN	BP	GO:0002040	sprouting angiogenesis	106	17	9.16	0.0002
High_Med	DOWN	BP	GO:0006030	chitin metabolic process	54	13	4.67	0.0002
High_Med	DOWN	BP	GO:0051894	positive regulation of focal adhesion assembly	16	7	1.38	0.0002
High_Med	DOWN	BP	GO:0035860	glial cell-derived neurotrophic factor receptor signaling pathway	8	5	0.69	0.00021
High_Med	DOWN	BP	GO:1905552	positive regulation of protein localization to endoplasmic reticulum	8	5	0.69	0.00021
High_Med	DOWN	BP	GO:1905905	pharyngeal gland morphogenesis	8	5	0.69	0.00021
High_Med	DOWN	BP	GO:0007229	integrin-mediated signaling pathway	64	18	5.53	0.00024
High_Med	DOWN	BP	GO:0036120	cellular response to platelet-derived growth factor stimulus	12	6	1.04	0.00024
High_Med	DOWN	BP	GO:0007156	homophilic cell adhesion via plasma membrane adhesion molecules	288	43	24.89	0.00029
High_Med	DOWN	BP	GO:0006090	pyruvate metabolic process	135	18	11.67	0.00029
High_Med	DOWN	BP	GO:0030199	collagen fibril organization	92	18	7.95	0.00041
High_Med	DOWN	BP	GO:0032388	positive regulation of intracellular transport	172	20	14.87	0.00042
High_Med	DOWN	BP	GO:0072382	minus-end-directed vesicle transport along microtubule	13	6	1.12	0.00042
High_Med	DOWN	BP	GO:0050731	positive regulation of peptidyl-tyrosine phosphorylation	80	16	6.91	0.00043
High_Med	DOWN	BP	GO:0060298	positive regulation of sarcomere organization	9	5	0.78	0.00045
High_Med	DOWN	BP	GO:1902667	regulation of axon guidance	72	14	6.22	0.00046
High_Med	DOWN	BP	GO:0060384	innervation	33	9	2.85	0.00046
High_Med	DOWN	BP	GO:0030154	cell differentiation	3739	434	323.15	0.00056
High_Med	DOWN	BP	GO:0007157	heterophilic cell-cell adhesion via plasma membrane cell adhesion molecules	169	28	14.61	0.00062
High_Med	DOWN	BP	GO:2000406	positive regulation of T cell migration	14	4	1.21	0.00064
High_Med	DOWN	BP	GO:0044819	mitotic G1/S transition checkpoint	45	5	3.89	0.00065
High_Med	DOWN	BP	GO:0043152	induction of bacterial agglutination	14	6	1.21	0.00067
High_Med	DOWN	BP	GO:0016032	viral process	367	48	31.72	0.00069
High_Med	DOWN	BP	GO:0072300	positive regulation of metanephric glomerulus development	6	4	0.52	0.00072
High_Med	DOWN	BP	GO:0071362	cellular response to ether	6	4	0.52	0.00072
High_Med	DOWN	BP	GO:0050829	defense response to Gram-negative bacterium	63	14	5.44	0.00081
High_Med	DOWN	BP	GO:0045989	positive regulation of striated muscle contraction	21	6	1.81	0.00083
High_Med	DOWN	BP	GO:0048265	response to pain	40	10	3.46	0.001
High_Med	DOWN	BP	GO:0007190	activation of adenylate cyclase activity	79	16	6.83	0.00104
High_Med	DOWN	BP	GO:0048856	anatomical structure development	5775	615	499.12	0.00105
High_Med	DOWN	BP	GO:0090090	negative regulation of canonical Wnt signaling pathway	95	18	8.21	0.00118
High_Med	DOWN	BP	GO:0033627	cell adhesion mediated by integrin	47	13	4.06	0.00138
High_Med	DOWN	BP	GO:0007213	G protein-coupled acetylcholine receptor signaling pathway	29	8	2.51	0.0014
High_Med	DOWN	BP	GO:0014722	regulation of skeletal muscle contraction by calcium ion signaling	11	5	0.95	0.00142
High_Med	DOWN	BP	GO:0032023	trypsinogen activation	11	5	0.95	0.00142
High_Med	DOWN	BP	GO:0001657	ureteric bud development	90	17	7.78	0.0015
High_Med	DOWN	BP	GO:1905832	positive regulation of spindle assembly	16	6	1.38	0.00155
High_Med	DOWN	BP	GO:0035799	ureter maturation	7	4	0.6	0.00157
High_Med	DOWN	BP	GO:0002457	T cell antigen processing and presentation	7	4	0.6	0.00157
High_Med	DOWN	BP	GO:0071394	cellular response to testosterone stimulus	7	4	0.6	0.00157
High_Med	DOWN	BP	GO:0001174	transcriptional start site selection at RNA polymerase II promoter	7	4	0.6	0.00157
High_Med	DOWN	BP	GO:0045988	negative regulation of striated muscle contraction	7	4	0.6	0.00157
High_Med	DOWN	BP	GO:0006094	gluconeogenesis	61	13	5.27	0.00171
High_Med	DOWN	BP	GO:0051491	positive regulation of filopodium assembly	54	12	4.67	0.00187
High_Med	DOWN	BP	GO:0033619	membrane protein proteolysis	55	12	4.75	0.0022
High_Med	DOWN	BP	GO:0048008	platelet-derived growth factor receptor signaling pathway	37	10	3.2	0.0022
High_Med	DOWN	BP	GO:0072015	glomerular visceral epithelial cell development	17	6	1.47	0.00222
High_Med	DOWN	BP	GO:0046777	protein autophosphorylation	208	37	17.98	0.00222
High_Med	DOWN	BP	GO:0006559	L-phenylalanine catabolic process	12	5	1.04	0.00226
High_Med	DOWN	BP	GO:0045329	carnitine biosynthetic process	12	5	1.04	0.00226
High_Med	DOWN	BP	GO:0001755	neural crest cell migration	64	13	5.53	0.00233
High_Med	DOWN	BP	GO:0006929	substrate-dependent cell migration	25	13	2.16	0.00238
High_Med	DOWN	BP	GO:0035773	insulin secretion involved in cellular response to glucose stimulus	48	8	4.15	0.00241
High_Med	DOWN	BP	GO:0035305	negative regulation of dephosphorylation	89	11	7.69	0.00241
High_Med	DOWN	BP	GO:0048678	response to axon injury	98	12	8.47	0.00254
High_Med	DOWN	BP	GO:0009617	response to bacterium	476	65	41.14	0.00265
High_Med	DOWN	BP	GO:0043406	positive regulation of MAP kinase activity	168	24	14.52	0.00285
High_Med	DOWN	BP	GO:0001838	embryonic epithelial tube formation	118	21	10.2	0.00288
High_Med	DOWN	BP	GO:0042475	odontogenesis of dentin-containing tooth	58	12	5.01	0.00288
High_Med	DOWN	BP	GO:0070221	sulfide oxidation, using sulfide:quinone oxidoreductase	8	4	0.69	0.00293
High_Med	DOWN	BP	GO:0010719	negative regulation of epithelial to mesenchymal transition	8	4	0.69	0.00293
High_Med	DOWN	BP	GO:0071373	cellular response to luteinizing hormone stimulus	8	4	0.69	0.00293
High_Med	DOWN	BP	GO:2000811	negative regulation of anoikis	8	4	0.69	0.00293
High_Med	DOWN	BP	GO:0045822	negative regulation of heart contraction	20	5	1.73	0.00293
High_Med	DOWN	BP	GO:0007163	establishment or maintenance of cell polarity	265	35	22.9	0.00299
High_Med	DOWN	BP	GO:0048484	enteric nervous system development	18	6	1.56	0.00308
High_Med	DOWN	BP	GO:0042127	regulation of cell population proliferation	1185	147	102.42	0.0031
High_Med	DOWN	BP	GO:0007173	epidermal growth factor receptor signaling pathway	94	15	8.12	0.00316
High_Med	DOWN	BP	GO:0010628	positive regulation of gene expression	1452	170	125.49	0.00324
High_Med	DOWN	BP	GO:0045669	positive regulation of osteoblast differentiation	65	13	5.62	0.00333
High_Med	DOWN	BP	GO:0002576	platelet degranulation	88	16	7.61	0.00333
High_Med	DOWN	BP	GO:1990138	neuron projection extension	202	24	17.46	0.00339
High_Med	DOWN	BP	GO:0031954	positive regulation of protein autophosphorylation	19	8	1.64	0.00339
High_Med	DOWN	BP	GO:1902042	negative regulation of extrinsic apoptotic signaling pathway via death domain receptors	13	5	1.12	0.00342
High_Med	DOWN	BP	GO:0022617	extracellular matrix disassembly	77	15	6.65	0.00349
High_Med	DOWN	BP	GO:0043010	camera-type eye development	306	49	26.45	0.00377
High_Med	DOWN	BP	GO:0050830	defense response to Gram-positive bacterium	66	13	5.7	0.00382
High_Med	DOWN	BP	GO:0051591	response to cAMP	63	11	5.44	0.00396
High_Med	DOWN	BP	GO:0071774	response to fibroblast growth factor	180	34	15.56	0.00406
High_Med	DOWN	BP	GO:0071340	skeletal muscle acetylcholine-gated channel clustering	27	9	2.33	0.00415
High_Med	DOWN	BP	GO:0071526	semaphorin-plexin signaling pathway	51	10	4.41	0.00417
High_Med	DOWN	BP	GO:0030500	regulation of bone mineralization	78	14	6.74	0.00422
High_Med	DOWN	BP	GO:0090103	cochlea morphogenesis	25	7	2.16	0.00425
High_Med	DOWN	BP	GO:0043525	positive regulation of neuron apoptotic process	52	11	4.49	0.00427
High_Med	DOWN	BP	GO:0071375	cellular response to peptide hormone stimulus	227	43	19.62	0.0047
High_Med	DOWN	BP	GO:1901216	positive regulation of neuron death	84	19	7.26	0.00478
High_Med	DOWN	BP	GO:2001240	negative regulation of extrinsic apoptotic signaling pathway in absence of ligand	9	4	0.78	0.00491
High_Med	DOWN	BP	GO:0030046	parallel actin filament bundle assembly	9	4	0.78	0.00491
High_Med	DOWN	BP	GO:0000050	urea cycle	9	4	0.78	0.00491
High_Med	DOWN	BP	GO:0032332	positive regulation of chondrocyte differentiation	9	4	0.78	0.00491
High_Med	DOWN	BP	GO:0034351	negative regulation of glial cell apoptotic process	9	4	0.78	0.00491
High_Med	DOWN	BP	GO:1900006	positive regulation of dendrite development	67	11	5.79	0.00492
High_Med	DOWN	BP	GO:0043113	receptor clustering	88	20	7.61	0.00501
High_Med	DOWN	BP	GO:0043549	regulation of kinase activity	665	82	57.47	0.00542
High_Med	DOWN	BP	GO:0002063	chondrocyte development	85	18	7.35	0.00544
High_Med	DOWN	BP	GO:0001764	neuron migration	219	36	18.93	0.00551
High_Med	DOWN	BP	GO:0071295	cellular response to vitamin	21	5	1.81	0.00563
High_Med	DOWN	BP	GO:0016344	meiotic chromosome movement towards spindle pole	5	3	0.43	0.00564
High_Med	DOWN	BP	GO:0033141	positive regulation of peptidyl-serine phosphorylation of STAT protein	5	3	0.43	0.00564
High_Med	DOWN	BP	GO:0023021	termination of signal transduction	5	3	0.43	0.00564
High_Med	DOWN	BP	GO:0007497	posterior midgut development	5	3	0.43	0.00564
High_Med	DOWN	BP	GO:0021827	postnatal olfactory bulb interneuron migration	5	3	0.43	0.00564
High_Med	DOWN	BP	GO:0071377	cellular response to glucagon stimulus	5	3	0.43	0.00564
High_Med	DOWN	BP	GO:0071731	response to nitric oxide	35	4	3.02	0.00566
High_Med	DOWN	BP	GO:0045893	positive regulation of transcription, DNA-templated	987	115	85.3	0.00591
High_Med	DOWN	BP	GO:0007517	muscle organ development	264	31	22.82	0.00599
High_Med	DOWN	BP	GO:0030326	embryonic limb morphogenesis	128	19	11.06	0.00599
High_Med	DOWN	BP	GO:0071346	cellular response to interferon-gamma	63	13	5.44	0.006
High_Med	DOWN	BP	GO:0031532	actin cytoskeleton reorganization	86	15	7.43	0.00655
High_Med	DOWN	BP	GO:0001525	angiogenesis	531	74	45.89	0.00668
High_Med	DOWN	BP	GO:0045162	clustering of voltage-gated sodium channels	15	5	1.3	0.00689
High_Med	DOWN	BP	GO:0060416	response to growth hormone	15	5	1.3	0.00689
High_Med	DOWN	BP	GO:0008284	positive regulation of cell population proliferation	670	83	57.91	0.00697
High_Med	DOWN	BP	GO:0090330	regulation of platelet aggregation	18	6	1.56	0.00744
High_Med	DOWN	BP	GO:0007472	wing disc morphogenesis	49	8	4.23	0.00745
High_Med	DOWN	BP	GO:0001822	kidney development	316	49	27.31	0.00746
High_Med	DOWN	BP	GO:0010659	cardiac muscle cell apoptotic process	20	4	1.73	0.00746
High_Med	DOWN	BP	GO:0001820	serotonin secretion	18	3	1.56	0.00747
High_Med	DOWN	BP	GO:1901380	negative regulation of potassium ion transmembrane transport	19	3	1.64	0.00747
High_Med	DOWN	BP	GO:0003094	glomerular filtration	10	4	0.86	0.00763
High_Med	DOWN	BP	GO:0006572	tyrosine catabolic process	10	4	0.86	0.00763
High_Med	DOWN	BP	GO:0006931	substrate-dependent cell migration, cell attachment to substrate	10	4	0.86	0.00763
High_Med	DOWN	BP	GO:0033630	positive regulation of cell adhesion mediated by integrin	10	4	0.86	0.00763
High_Med	DOWN	BP	GO:0032836	glomerular basement membrane development	10	4	0.86	0.00763
High_Med	DOWN	BP	GO:0060049	regulation of protein glycosylation	10	4	0.86	0.00763
High_Med	DOWN	BP	GO:0014042	positive regulation of neuron maturation	10	4	0.86	0.00763
High_Med	DOWN	BP	GO:0035987	endodermal cell differentiation	72	13	6.22	0.00764
High_Med	DOWN	BP	GO:0000381	regulation of alternative mRNA splicing, via spliceosome	56	11	4.84	0.00766
High_Med	DOWN	BP	GO:0045471	response to ethanol	97	14	8.38	0.00768
High_Med	DOWN	BP	GO:0030048	actin filament-based movement	91	15	7.86	0.00826
High_Med	DOWN	BP	GO:0032922	circadian regulation of gene expression	65	12	5.62	0.00908
High_Med	DOWN	BP	GO:1900026	positive regulation of substrate adhesion-dependent cell spreading	22	6	1.9	0.00919
High_Med	DOWN	BP	GO:0070544	histone H3-K36 demethylation	22	6	1.9	0.00919
High_Med	DOWN	BP	GO:0016601	Rac protein signal transduction	31	6	2.68	0.00932
High_Med	DOWN	BP	GO:0006970	response to osmotic stress	94	11	8.12	0.00933
High_Med	DOWN	BP	GO:0034446	substrate adhesion-dependent cell spreading	65	15	5.62	0.01019
High_Med	DOWN	BP	GO:0050863	regulation of T cell activation	126	20	10.89	0.01044
High_Med	DOWN	BP	GO:0061333	renal tubule morphogenesis	94	13	8.12	0.01051
High_Med	DOWN	BP	GO:0072091	regulation of stem cell proliferation	41	8	3.54	0.01052
High_Med	DOWN	BP	GO:0035089	establishment of apical/basal cell polarity	23	6	1.99	0.01053
High_Med	DOWN	BP	GO:1901379	regulation of potassium ion transmembrane transport	71	10	6.14	0.01053
High_Med	DOWN	BP	GO:0031128	developmental induction	22	5	1.9	0.01055
High_Med	DOWN	BP	GO:0042700	luteinizing hormone signaling pathway	6	3	0.52	0.01056
High_Med	DOWN	BP	GO:1901631	positive regulation of presynaptic membrane organization	6	3	0.52	0.01056
High_Med	DOWN	BP	GO:1900086	positive regulation of peptidyl-tyrosine autophosphorylation	6	3	0.52	0.01056
High_Med	DOWN	BP	GO:0044791	positive regulation by host of viral release from host cell	6	3	0.52	0.01056
High_Med	DOWN	BP	GO:0006930	substrate-dependent cell migration, cell extension	6	3	0.52	0.01056
High_Med	DOWN	BP	GO:1902455	negative regulation of stem cell population maintenance	6	3	0.52	0.01056
High_Med	DOWN	BP	GO:2000319	regulation of T-helper 17 cell differentiation	6	3	0.52	0.01056
High_Med	DOWN	BP	GO:0002693	positive regulation of cellular extravasation	6	3	0.52	0.01056
High_Med	DOWN	BP	GO:0002689	negative regulation of leukocyte chemotaxis	6	3	0.52	0.01056
High_Med	DOWN	BP	GO:0010991	negative regulation of SMAD protein complex assembly	6	3	0.52	0.01056
High_Med	DOWN	BP	GO:0051342	regulation of cyclic-nucleotide phosphodiesterase activity	6	3	0.52	0.01056
High_Med	DOWN	BP	GO:0045944	positive regulation of transcription by RNA polymerase II	728	81	62.92	0.01095
High_Med	DOWN	BP	GO:0051647	nucleus localization	43	11	3.72	0.01108
High_Med	DOWN	BP	GO:0033962	cytoplasmic mRNA processing body assembly	24	6	2.07	0.01116
High_Med	DOWN	BP	GO:0050764	regulation of phagocytosis	83	11	7.17	0.01116
High_Med	DOWN	BP	GO:0140289	protein mono-ADP-ribosylation	11	4	0.95	0.01118
High_Med	DOWN	BP	GO:2001046	positive regulation of integrin-mediated signaling pathway	11	4	0.95	0.01118
High_Med	DOWN	BP	GO:0035583	sequestering of TGFbeta in extracellular matrix	23	6	1.99	0.01154
High_Med	DOWN	BP	GO:0071312	cellular response to alkaloid	23	6	1.99	0.01154
High_Med	DOWN	BP	GO:0010976	positive regulation of neuron projection development	249	37	21.52	0.01197
High_Med	DOWN	BP	GO:0007411	axon guidance	340	51	29.39	0.01201
High_Med	DOWN	BP	GO:0001952	regulation of cell-matrix adhesion	89	18	7.69	0.01207
High_Med	DOWN	BP	GO:0018105	peptidyl-serine phosphorylation	178	24	15.38	0.0121
High_Med	DOWN	BP	GO:0030509	BMP signaling pathway	105	16	9.07	0.01221
High_Med	DOWN	BP	GO:0003180	aortic valve morphogenesis	17	5	1.47	0.01227
High_Med	DOWN	BP	GO:0071353	cellular response to interleukin-4	17	5	1.47	0.01227
High_Med	DOWN	BP	GO:0090235	regulation of metaphase plate congression	17	5	1.47	0.01227
High_Med	DOWN	BP	GO:0048048	embryonic eye morphogenesis	54	12	4.67	0.01415
High_Med	DOWN	BP	GO:0071364	cellular response to epidermal growth factor stimulus	38	8	3.28	0.01435
High_Med	DOWN	BP	GO:0035023	regulation of Rho protein signal transduction	132	19	11.41	0.01458
High_Med	DOWN	BP	GO:0051124	synaptic growth at neuromuscular junction	68	20	5.88	0.01528
High_Med	DOWN	BP	GO:0050776	regulation of immune response	414	43	35.78	0.0155
High_Med	DOWN	BP	GO:0010737	protein kinase A signaling	81	11	7	0.0156
High_Med	DOWN	BP	GO:0010259	multicellular organism aging	87	11	7.52	0.01562
High_Med	DOWN	BP	GO:1902236	negative regulation of endoplasmic reticulum stress-induced intrinsic apoptotic signaling pathway	12	4	1.04	0.01564
High_Med	DOWN	BP	GO:0030279	negative regulation of ossification	39	9	3.37	0.01573
High_Med	DOWN	BP	GO:0030240	skeletal muscle thin filament assembly	18	5	1.56	0.01581
High_Med	DOWN	BP	GO:0007595	lactation	18	5	1.56	0.01581
High_Med	DOWN	BP	GO:0009954	proximal/distal pattern formation	30	6	2.59	0.01581
High_Med	DOWN	BP	GO:0042493	response to drug	1023	108	88.41	0.01691
High_Med	DOWN	BP	GO:0048762	mesenchymal cell differentiation	230	34	19.88	0.01696
High_Med	DOWN	BP	GO:1990776	response to angiotensin	20	6	1.73	0.01724
High_Med	DOWN	BP	GO:0032488	Cdc42 protein signal transduction	13	4	1.12	0.01728
High_Med	DOWN	BP	GO:0042100	B cell proliferation	25	5	2.16	0.01728
High_Med	DOWN	BP	GO:0006526	arginine biosynthetic process	7	3	0.6	0.01729
High_Med	DOWN	BP	GO:1904395	positive regulation of skeletal muscle acetylcholine-gated channel clustering	7	3	0.6	0.01729
High_Med	DOWN	BP	GO:0007620	copulation	7	3	0.6	0.01729
High_Med	DOWN	BP	GO:0002250	adaptive immune response	157	26	13.57	0.01732
High_Med	DOWN	BP	GO:0001778	plasma membrane repair	25	6	2.16	0.01746
High_Med	DOWN	BP	GO:0010763	positive regulation of fibroblast migration	25	6	2.16	0.01746
High_Med	DOWN	BP	GO:0038095	Fc-epsilon receptor signaling pathway	25	6	2.16	0.01746
High_Med	DOWN	BP	GO:0007097	nuclear migration	32	7	2.77	0.0175
High_Med	DOWN	BP	GO:0007605	sensory perception of sound	147	21	12.7	0.01876
High_Med	DOWN	BP	GO:0060026	convergent extension	33	8	2.85	0.01988
High_Med	DOWN	BP	GO:0003429	growth plate cartilage chondrocyte morphogenesis	64	11	5.53	0.02035
High_Med	DOWN	BP	GO:0008333	endosome to lysosome transport	56	10	4.84	0.02053
High_Med	DOWN	BP	GO:0007160	cell-matrix adhesion	174	34	15.04	0.02075
High_Med	DOWN	BP	GO:0097529	myeloid leukocyte migration	103	18	8.9	0.02092
High_Med	DOWN	BP	GO:0060536	cartilage morphogenesis	72	15	6.22	0.02093
High_Med	DOWN	BP	GO:1900047	negative regulation of hemostasis	50	12	4.32	0.02096
High_Med	DOWN	BP	GO:2001028	positive regulation of endothelial cell chemotaxis	23	6	1.99	0.02102
High_Med	DOWN	BP	GO:0060236	regulation of mitotic spindle organization	40	8	3.46	0.02103
High_Med	DOWN	BP	GO:0046209	nitric oxide metabolic process	41	8	3.54	0.02104
High_Med	DOWN	BP	GO:0035272	exocrine system development	56	9	4.84	0.02105
High_Med	DOWN	BP	GO:1900746	regulation of vascular endothelial growth factor signaling pathway	18	5	1.56	0.02105
High_Med	DOWN	BP	GO:0002251	organ or tissue specific immune response	15	5	1.3	0.02106
High_Med	DOWN	BP	GO:1902624	positive regulation of neutrophil migration	20	5	1.73	0.02107
High_Med	DOWN	BP	GO:0070584	mitochondrion morphogenesis	13	4	1.12	0.02107
High_Med	DOWN	BP	GO:0048259	regulation of receptor-mediated endocytosis	70	9	6.05	0.02108
High_Med	DOWN	BP	GO:0042744	hydrogen peroxide catabolic process	26	6	2.25	0.02108
High_Med	DOWN	BP	GO:0009595	detection of biotic stimulus	26	5	2.25	0.02108
High_Med	DOWN	BP	GO:0019646	aerobic electron transport chain	11	3	0.95	0.0211
High_Med	DOWN	BP	GO:0090312	positive regulation of protein deacetylation	11	3	0.95	0.0211
High_Med	DOWN	BP	GO:0051057	positive regulation of small GTPase mediated signal transduction	35	4	3.02	0.02113
High_Med	DOWN	BP	GO:0032607	interferon-alpha production	76	4	6.57	0.02121
High_Med	DOWN	BP	GO:0006897	endocytosis	627	77	54.19	0.02239
High_Med	DOWN	BP	GO:0002062	chondrocyte differentiation	145	31	12.53	0.02305
High_Med	DOWN	BP	GO:0048593	camera-type eye morphogenesis	137	22	11.84	0.02363
High_Med	DOWN	BP	GO:0045184	establishment of protein localization	1891	172	163.43	0.0237
High_Med	DOWN	BP	GO:0031122	cytoplasmic microtubule organization	74	12	6.4	0.02423
High_Med	DOWN	BP	GO:0043065	positive regulation of apoptotic process	421	55	36.39	0.02443
High_Med	DOWN	BP	GO:0016322	neuron remodeling	20	5	1.73	0.02477
High_Med	DOWN	BP	GO:0097264	self proteolysis	20	5	1.73	0.02477
High_Med	DOWN	BP	GO:0048739	cardiac muscle fiber development	20	5	1.73	0.02477
High_Med	DOWN	BP	GO:0060612	adipose tissue development	37	6	3.2	0.0248
High_Med	DOWN	BP	GO:0051496	positive regulation of stress fiber assembly	27	6	2.33	0.02518
High_Med	DOWN	BP	GO:0001817	regulation of cytokine production	423	42	36.56	0.02578
High_Med	DOWN	BP	GO:0031440	regulation of mRNA 3'-end processing	19	4	1.64	0.02591
High_Med	DOWN	BP	GO:0001840	neural plate development	8	3	0.69	0.02591
High_Med	DOWN	BP	GO:0097284	hepatocyte apoptotic process	8	3	0.69	0.02591
High_Med	DOWN	BP	GO:2000269	regulation of fibroblast apoptotic process	8	3	0.69	0.02591
High_Med	DOWN	BP	GO:0090025	regulation of monocyte chemotaxis	8	3	0.69	0.02591
High_Med	DOWN	BP	GO:0015940	pantothenate biosynthetic process	8	3	0.69	0.02591
High_Med	DOWN	BP	GO:0014034	neural crest cell fate commitment	8	3	0.69	0.02591
High_Med	DOWN	BP	GO:0045662	negative regulation of myoblast differentiation	8	3	0.69	0.02591
High_Med	DOWN	BP	GO:1902960	negative regulation of aspartic-type endopeptidase activity involved in amyloid precursor protein catabolic process	8	3	0.69	0.02591
High_Med	DOWN	BP	GO:0060021	roof of mouth development	64	10	5.53	0.02598
High_Med	DOWN	BP	GO:0043542	endothelial cell migration	167	24	14.43	0.02715
High_Med	DOWN	BP	GO:2001222	regulation of neuron migration	33	7	2.85	0.02745
High_Med	DOWN	BP	GO:0042420	dopamine catabolic process	14	4	1.21	0.02753
High_Med	DOWN	BP	GO:0001701	in utero embryonic development	219	23	18.93	0.02939
High_Med	DOWN	BP	GO:0006955	immune response	909	114	78.56	0.02966
High_Med	DOWN	BP	GO:0055003	cardiac myofibril assembly	28	6	2.42	0.02977
High_Med	DOWN	BP	GO:0060346	bone trabecula formation	21	5	1.81	0.03026
High_Med	DOWN	BP	GO:0048813	dendrite morphogenesis	190	26	16.42	0.03148
High_Med	DOWN	BP	GO:0001666	response to hypoxia	222	26	19.19	0.03337
High_Med	DOWN	BP	GO:0035265	organ growth	232	35	20.05	0.03419
High_Med	DOWN	BP	GO:0050771	negative regulation of axonogenesis	71	12	6.14	0.03481
High_Med	DOWN	BP	GO:0010863	positive regulation of phospholipase C activity	35	6	3.02	0.03501
High_Med	DOWN	BP	GO:0032331	negative regulation of chondrocyte differentiation	15	4	1.3	0.03503
High_Med	DOWN	BP	GO:0060041	retina development in camera-type eye	155	24	13.4	0.03572
High_Med	DOWN	BP	GO:0060351	cartilage development involved in endochondral bone morphogenesis	90	19	7.78	0.0359
High_Med	DOWN	BP	GO:0045956	positive regulation of calcium ion-dependent exocytosis	28	7	2.42	0.03633
High_Med	DOWN	BP	GO:0050848	regulation of calcium-mediated signaling	71	9	6.14	0.03638
High_Med	DOWN	BP	GO:0090084	negative regulation of inclusion body assembly	15	4	1.3	0.03639
High_Med	DOWN	BP	GO:0000122	negative regulation of transcription by RNA polymerase II	463	52	40.02	0.03641
High_Med	DOWN	BP	GO:0006768	biotin metabolic process	9	3	0.78	0.03641
High_Med	DOWN	BP	GO:2001241	positive regulation of extrinsic apoptotic signaling pathway in absence of ligand	9	3	0.78	0.03641
High_Med	DOWN	BP	GO:0006685	sphingomyelin catabolic process	9	3	0.78	0.03641
High_Med	DOWN	BP	GO:0033564	anterior/posterior axon guidance	9	3	0.78	0.03641
High_Med	DOWN	BP	GO:0014912	negative regulation of smooth muscle cell migration	9	3	0.78	0.03641
High_Med	DOWN	BP	GO:0002755	MyD88-dependent toll-like receptor signaling pathway	9	3	0.78	0.03641
High_Med	DOWN	BP	GO:1902230	negative regulation of intrinsic apoptotic signaling pathway in response to DNA damage	24	4	2.07	0.03643
High_Med	DOWN	BP	GO:0060325	face morphogenesis	22	5	1.9	0.03646
High_Med	DOWN	BP	GO:0002252	immune effector process	530	68	45.81	0.03885
High_Med	DOWN	BP	GO:0002253	activation of immune response	188	25	16.25	0.03948
High_Med	DOWN	BP	GO:0001706	endoderm formation	76	15	6.57	0.0395
High_Med	DOWN	BP	GO:0038084	vascular endothelial growth factor signaling pathway	22	7	1.9	0.03965
High_Med	DOWN	BP	GO:0072189	ureter development	11	6	0.95	0.03965
High_Med	DOWN	BP	GO:0097205	renal filtration	14	6	1.21	0.03966
High_Med	DOWN	BP	GO:0010977	negative regulation of neuron projection development	165	25	14.26	0.03968
High_Med	DOWN	BP	GO:0061037	negative regulation of cartilage development	19	6	1.64	0.03968
High_Med	DOWN	BP	GO:0010466	negative regulation of peptidase activity	80	11	6.91	0.03969
High_Med	DOWN	BP	GO:0072676	lymphocyte migration	34	7	2.94	0.03969
High_Med	DOWN	BP	GO:0002690	positive regulation of leukocyte chemotaxis	41	7	3.54	0.03972
High_Med	DOWN	BP	GO:0045428	regulation of nitric oxide biosynthetic process	29	5	2.51	0.03977
High_Med	DOWN	BP	GO:0051043	regulation of membrane protein ectodomain proteolysis	10	3	0.86	0.03978
High_Med	DOWN	BP	GO:0072079	nephron tubule formation	12	3	1.04	0.03979
High_Med	DOWN	BP	GO:0032653	regulation of interleukin-10 production	13	3	1.12	0.03979
High_Med	DOWN	BP	GO:0030219	megakaryocyte differentiation	25	4	2.16	0.0398
High_Med	DOWN	BP	GO:0006740	NADPH regeneration	20	3	1.73	0.03982
High_Med	DOWN	BP	GO:1903350	response to dopamine	72	5	6.22	0.03993
High_Med	DOWN	BP	GO:0051693	actin filament capping	35	7	3.02	0.04328
High_Med	DOWN	BP	GO:0002092	positive regulation of receptor internalization	23	5	1.99	0.04338
High_Med	DOWN	BP	GO:0048662	negative regulation of smooth muscle cell proliferation	16	4	1.38	0.0436
High_Med	DOWN	BP	GO:0090331	negative regulation of platelet aggregation	16	4	1.38	0.0436
High_Med	DOWN	BP	GO:0038096	Fc-gamma receptor signaling pathway involved in phagocytosis	16	4	1.38	0.0436
High_Med	DOWN	BP	GO:0008104	protein localization	2522	250	217.97	0.04603
High_Med	DOWN	BP	GO:0097105	presynaptic membrane assembly	39	7	3.37	0.04736
High_Med	DOWN	BP	GO:0045987	positive regulation of smooth muscle contraction	58	8	5.01	0.04744
High_Med	DOWN	BP	GO:0044344	cellular response to fibroblast growth factor stimulus	155	27	13.4	0.04789
High_Med	DOWN	BP	GO:0008016	regulation of heart contraction	195	25	16.85	0.0483
High_Med	DOWN	BP	GO:0021536	diencephalon development	98	16	8.47	0.04835
High_Med	DOWN	BP	GO:0046426	negative regulation of receptor signaling pathway via JAK-STAT	20	4	1.73	0.04874
High_Med	DOWN	BP	GO:0097151	positive regulation of inhibitory postsynaptic potential	10	3	0.86	0.04875
High_Med	DOWN	BP	GO:0046326	positive regulation of glucose import	10	3	0.86	0.04875
High_Med	DOWN	BP	GO:0010560	positive regulation of glycoprotein biosynthetic process	10	3	0.86	0.04875
High_Med	DOWN	BP	GO:0045859	regulation of protein kinase activity	608	73	52.55	0.04904
High_Med	UP	CC	GO:0005743	mitochondrial inner membrane	428	75	28.49	2.4e-12
High_Med	UP	CC	GO:0022627	cytosolic small ribosomal subunit	33	11	2.2	5.4e-06
High_Med	UP	CC	GO:0005739	mitochondrion	1591	197	105.92	2.2e-05
High_Med	UP	CC	GO:1990578	perinuclear endoplasmic reticulum membrane	5	4	0.33	9.3e-05
High_Med	UP	CC	GO:0036126	sperm flagellum	141	21	9.39	9.9e-05
High_Med	UP	CC	GO:0005930	axoneme	244	34	16.24	0.00048
High_Med	UP	CC	GO:0044233	mitochondria-associated endoplasmic reticulum membrane	13	5	0.87	0.00106
High_Med	UP	CC	GO:0005763	mitochondrial small ribosomal subunit	28	7	1.86	0.00196
High_Med	UP	CC	GO:0005840	ribosome	264	46	17.58	0.00387
High_Med	UP	CC	GO:0048770	pigment granule	105	14	6.99	0.0044
High_Med	UP	CC	GO:0090741	pigment granule membrane	12	4	0.8	0.00442
High_Med	UP	CC	GO:0000276	mitochondrial proton-transporting ATP synthase complex, coupling factor F(o)	6	3	0.4	0.00506
High_Med	UP	CC	GO:0005764	lysosome	604	59	40.21	0.00507
High_Med	UP	CC	GO:0005681	spliceosomal complex	238	19	15.84	0.00572
High_Med	UP	CC	GO:0022625	cytosolic large ribosomal subunit	51	9	3.4	0.00601
High_Med	UP	CC	GO:0005759	mitochondrial matrix	345	46	22.97	0.0063
High_Med	UP	CC	GO:0005730	nucleolus	763	77	50.8	0.00656
High_Med	UP	CC	GO:0001650	fibrillar center	68	10	4.53	0.0141
High_Med	UP	CC	GO:0005765	lysosomal membrane	283	28	18.84	0.01689
High_Med	UP	CC	GO:0097433	dense body	10	3	0.67	0.0248
High_Med	UP	CC	GO:0042788	polysomal ribosome	18	4	1.2	0.02823
High_Med	UP	CC	GO:0031477	myosin VII complex	11	3	0.73	0.03245
High_Med	UP	CC	GO:0001534	radial spoke	5	2	0.33	0.03869
High_Med	UP	CC	GO:1904724	tertiary granule lumen	20	4	1.33	0.04024
High_Med	UP	CC	GO:0031526	brush border membrane	71	9	4.73	0.04534
High_Med	DOWN	CC	GO:0005615	extracellular space	1883	261	157.16	1.2e-13
High_Med	DOWN	CC	GO:0005938	cell cortex	473	90	39.48	2.5e-13
High_Med	DOWN	CC	GO:0005604	basement membrane	300	66	25.04	3.5e-11
High_Med	DOWN	CC	GO:0005925	focal adhesion	216	45	18.03	8e-09
High_Med	DOWN	CC	GO:0042589	zymogen granule membrane	37	16	3.09	1.2e-08
High_Med	DOWN	CC	GO:0070469	respirasome	87	14	7.26	1.2e-06
High_Med	DOWN	CC	GO:0005886	plasma membrane	5719	628	477.31	1.4e-06
High_Med	DOWN	CC	GO:0030424	axon	803	118	67.02	2.5e-06
High_Med	DOWN	CC	GO:0062023	collagen-containing extracellular matrix	707	129	59.01	9e-06
High_Med	DOWN	CC	GO:0070062	extracellular exosome	769	99	64.18	9.3e-06
High_Med	DOWN	CC	GO:1904115	axon cytoplasm	52	15	4.34	1.4e-05
High_Med	DOWN	CC	GO:0031673	H zone	9	6	0.75	2.3e-05
High_Med	DOWN	CC	GO:0030658	transport vesicle membrane	236	35	19.7	3e-05
High_Med	DOWN	CC	GO:0045121	membrane raft	328	53	27.38	4.4e-05
High_Med	DOWN	CC	GO:0005576	extracellular region	3527	440	294.37	6.6e-05
High_Med	DOWN	CC	GO:0005884	actin filament	71	18	5.93	8e-05
High_Med	DOWN	CC	GO:0005911	cell-cell junction	411	57	34.3	9e-05
High_Med	DOWN	CC	GO:0016459	myosin complex	60	15	5.01	0.0001
High_Med	DOWN	CC	GO:0031410	cytoplasmic vesicle	2138	241	178.44	0.00011
High_Med	DOWN	CC	GO:0031380	nuclear RNA-directed RNA polymerase complex	11	6	0.92	0.00011
High_Med	DOWN	CC	GO:0001725	stress fiber	33	10	2.75	0.00025
High_Med	DOWN	CC	GO:0031045	dense core granule	22	8	1.84	0.00026
High_Med	DOWN	CC	GO:0032154	cleavage furrow	184	30	15.36	0.0003
High_Med	DOWN	CC	GO:0031012	extracellular matrix	871	155	72.69	0.00034
High_Med	DOWN	CC	GO:0044853	plasma membrane raft	137	20	11.43	0.00041
High_Med	DOWN	CC	GO:0035371	microtubule plus-end	24	8	2	0.0005
High_Med	DOWN	CC	GO:0019898	extrinsic component of membrane	283	42	23.62	0.00054
High_Med	DOWN	CC	GO:0005587	collagen type IV trimer	14	6	1.17	0.00056
High_Med	DOWN	CC	GO:0005635	nuclear envelope	507	52	42.31	0.00057
High_Med	DOWN	CC	GO:0030027	lamellipodium	199	30	16.61	0.0006
High_Med	DOWN	CC	GO:0009897	external side of plasma membrane	212	30	17.69	0.00067
High_Med	DOWN	CC	GO:0014069	postsynaptic density	317	42	26.46	0.00078
High_Med	DOWN	CC	GO:0032420	stereocilium	71	15	5.93	0.00116
High_Med	DOWN	CC	GO:0030056	hemidesmosome	16	6	1.34	0.00129
High_Med	DOWN	CC	GO:0009705	plant-type vacuole membrane	7	4	0.58	0.00138
High_Med	DOWN	CC	GO:0033018	sarcoplasmic reticulum lumen	12	5	1	0.00194
High_Med	DOWN	CC	GO:0005887	integral component of plasma membrane	2072	220	172.93	0.00204
High_Med	DOWN	CC	GO:0099056	integral component of presynaptic membrane	141	22	11.77	0.00315
High_Med	DOWN	CC	GO:0043025	neuronal cell body	597	78	49.83	0.00341
High_Med	DOWN	CC	GO:0030054	cell junction	2040	253	170.26	0.00392
High_Med	DOWN	CC	GO:0015629	actin cytoskeleton	480	83	40.06	0.00476
High_Med	DOWN	CC	GO:0000331	contractile vacuole	5	3	0.42	0.0051
High_Med	DOWN	CC	GO:0030175	filopodium	106	18	8.85	0.00539
High_Med	DOWN	CC	GO:0008305	integrin complex	15	6	1.25	0.00672
High_Med	DOWN	CC	GO:0071011	precatalytic spliceosome	71	5	5.93	0.00679
High_Med	DOWN	CC	GO:0032587	ruffle membrane	57	11	4.76	0.00681
High_Med	DOWN	CC	GO:0043235	receptor complex	434	52	36.22	0.00912
High_Med	DOWN	CC	GO:0032437	cuticular plate	6	3	0.5	0.00957
High_Med	DOWN	CC	GO:0036057	slit diaphragm	6	3	0.5	0.00957
High_Med	DOWN	CC	GO:0097136	Bcl-2 family protein complex	6	3	0.5	0.00957
High_Med	DOWN	CC	GO:0048471	perinuclear region of cytoplasm	685	77	57.17	0.00977
High_Med	DOWN	CC	GO:0071437	invadopodium	18	6	1.5	0.00987
High_Med	DOWN	CC	GO:0002177	manchette	11	4	0.92	0.0099
High_Med	DOWN	CC	GO:0030667	secretory granule membrane	199	39	16.61	0.01027
High_Med	DOWN	CC	GO:0030018	Z disc	129	19	10.77	0.0107
High_Med	DOWN	CC	GO:0005903	brush border	116	15	9.68	0.0109
High_Med	DOWN	CC	GO:0042383	sarcolemma	183	22	15.27	0.0115
High_Med	DOWN	CC	GO:0002102	podosome	31	7	2.59	0.01232
High_Med	DOWN	CC	GO:0043204	perikaryon	177	24	14.77	0.01239
High_Med	DOWN	CC	GO:0030426	growth cone	175	25	14.61	0.01421
High_Med	DOWN	CC	GO:0099055	integral component of postsynaptic membrane	190	24	15.86	0.01463
High_Med	DOWN	CC	GO:0031234	extrinsic component of cytoplasmic side of plasma membrane	43	8	3.59	0.01466
High_Med	DOWN	CC	GO:0009986	cell surface	686	83	57.25	0.01579
High_Med	DOWN	CC	GO:0030672	synaptic vesicle membrane	137	18	11.43	0.01789
High_Med	DOWN	CC	GO:0005595	collagen type XII trimer	26	6	2.17	0.01802
High_Med	DOWN	CC	GO:0030670	phagocytic vesicle membrane	57	10	4.76	0.01852
High_Med	DOWN	CC	GO:0032994	protein-lipid complex	37	6	3.09	0.0197
High_Med	DOWN	CC	GO:0098878	neurotransmitter receptor complex	51	3	4.26	0.01979
High_Med	DOWN	CC	GO:0031430	M band	66	11	5.51	0.01997
High_Med	DOWN	CC	GO:0031594	neuromuscular junction	92	14	7.68	0.02007
High_Med	DOWN	CC	GO:0090575	RNA polymerase II transcription regulator complex	134	15	11.18	0.0201
High_Med	DOWN	CC	GO:1904724	tertiary granule lumen	20	5	1.67	0.02162
High_Med	DOWN	CC	GO:0001527	microfibril	43	8	3.59	0.02417
High_Med	DOWN	CC	GO:0005788	endoplasmic reticulum lumen	220	31	18.36	0.02432
High_Med	DOWN	CC	GO:0071944	cell periphery	6009	665	501.52	0.02546
High_Med	DOWN	CC	GO:0005794	Golgi apparatus	1649	151	137.63	0.02808
High_Med	DOWN	CC	GO:0032009	early phagosome	15	4	1.25	0.0313
High_Med	DOWN	CC	GO:0005865	striated muscle thin filament	22	5	1.84	0.03198
High_Med	DOWN	CC	GO:0070852	cell body fiber	9	3	0.75	0.03325
High_Med	DOWN	CC	GO:0031588	nucleotide-activated protein kinase complex	9	3	0.75	0.03325
High_Med	DOWN	CC	GO:0098978	glutamatergic synapse	412	45	34.39	0.04024
High_Med	DOWN	CC	GO:0098684	photoreceptor ribbon synapse	10	3	0.83	0.04462
High_Med	DOWN	CC	GO:0005700	polytene chromosome	10	3	0.83	0.04462
High_Med	DOWN	CC	GO:0042470	melanosome	103	14	8.6	0.04494
High_Med	DOWN	CC	GO:0030425	dendrite	713	77	59.51	0.04848
High_Med	UP	MF	GO:0003735	structural constituent of ribosome	204	41	13.48	1.2e-10
High_Med	UP	MF	GO:0015293	symporter activity	222	36	14.66	2.4e-07
High_Med	UP	MF	GO:0016805	dipeptidase activity	32	13	2.11	4.8e-07
High_Med	UP	MF	GO:0004508	steroid 17-alpha-monooxygenase activity	25	9	1.65	1.8e-05
High_Med	UP	MF	GO:0047442	17-alpha-hydroxyprogesterone aldolase activity	25	9	1.65	1.8e-05
High_Med	UP	MF	GO:1904492	Ac-Asp-Glu binding	5	4	0.33	9e-05
High_Med	UP	MF	GO:1904493	tetrahydrofolyl-poly(glutamate) polymer binding	5	4	0.33	9e-05
High_Med	UP	MF	GO:0031386	protein tag	13	6	0.86	9.4e-05
High_Med	UP	MF	GO:0020037	heme binding	220	30	14.53	0.00013
High_Med	UP	MF	GO:0031409	pigment binding	6	4	0.4	0.00026
High_Med	UP	MF	GO:0005275	amine transmembrane transporter activity	6	4	0.4	0.00026
High_Med	UP	MF	GO:0022857	transmembrane transporter activity	1546	131	102.12	0.00032
High_Med	UP	MF	GO:0070181	small ribosomal subunit rRNA binding	16	6	1.06	0.00037
High_Med	UP	MF	GO:0045504	dynein heavy chain binding	16	6	1.06	0.00037
High_Med	UP	MF	GO:0005506	iron ion binding	254	34	16.78	0.00041
High_Med	UP	MF	GO:0016508	long-chain-enoyl-CoA hydratase activity	7	4	0.46	0.00056
High_Med	UP	MF	GO:0015288	porin activity	7	4	0.46	0.00056
High_Med	UP	MF	GO:0046933	proton-transporting ATP synthase activity, rotational mechanism	12	5	0.79	0.00067
High_Med	UP	MF	GO:0000062	fatty-acyl-CoA binding	24	7	1.59	0.00069
High_Med	UP	MF	GO:0015129	lactate transmembrane transporter activity	19	6	1.26	0.00105
High_Med	UP	MF	GO:0016672	oxidoreductase activity, acting on a sulfur group of donors, quinone or similar compound as acceptor	8	4	0.53	0.00107
High_Med	UP	MF	GO:0016832	aldehyde-lyase activity	39	14	2.58	0.00147
High_Med	UP	MF	GO:0015173	aromatic amino acid transmembrane transporter activity	35	8	2.31	0.00168
High_Med	UP	MF	GO:0070330	aromatase activity	43	9	2.84	0.0017
High_Med	UP	MF	GO:0003846	2-acylglycerol O-acyltransferase activity	9	4	0.59	0.00182
High_Med	UP	MF	GO:0005345	purine nucleobase transmembrane transporter activity	10	4	0.66	0.00288
High_Med	UP	MF	GO:0004745	retinol dehydrogenase activity	24	6	1.59	0.00394
High_Med	UP	MF	GO:0031073	cholesterol 26-hydroxylase activity	6	3	0.4	0.00494
High_Med	UP	MF	GO:0004032	alditol:NADP+ 1-oxidoreductase activity	6	3	0.4	0.00494
High_Med	UP	MF	GO:0047749	cholestanetriol 26-monooxygenase activity	6	3	0.4	0.00494
High_Med	UP	MF	GO:0015556	C4-dicarboxylate transmembrane transporter activity	6	3	0.4	0.00494
High_Med	UP	MF	GO:0004345	glucose-6-phosphate dehydrogenase activity	6	3	0.4	0.00494
High_Med	UP	MF	GO:0071949	FAD binding	69	11	4.56	0.0053
High_Med	UP	MF	GO:0032036	myosin heavy chain binding	17	5	1.12	0.0061
High_Med	UP	MF	GO:0004303	estradiol 17-beta-dehydrogenase activity	12	4	0.79	0.00611
High_Med	UP	MF	GO:0043022	ribosome binding	63	10	4.16	0.00792
High_Med	UP	MF	GO:0016509	long-chain-3-hydroxyacyl-CoA dehydrogenase activity	7	3	0.46	0.00823
High_Med	UP	MF	GO:0034235	GPI anchor binding	7	3	0.46	0.00823
High_Med	UP	MF	GO:0004467	long-chain fatty acid-CoA ligase activity	13	4	0.86	0.00837
High_Med	UP	MF	GO:0004364	glutathione transferase activity	29	6	1.92	0.01048
High_Med	UP	MF	GO:0048038	quinone binding	20	5	1.32	0.01109
High_Med	UP	MF	GO:0015368	calcium:cation antiporter activity	16	6	1.06	0.01245
High_Med	UP	MF	GO:0016615	malate dehydrogenase activity	13	5	0.86	0.01248
High_Med	UP	MF	GO:0030343	vitamin D3 25-hydroxylase activity	8	3	0.53	0.01252
High_Med	UP	MF	GO:0015250	water channel activity	8	3	0.53	0.01252
High_Med	UP	MF	GO:0015349	thyroid hormone transmembrane transporter activity	50	8	3.3	0.01595
High_Med	UP	MF	GO:0051537	2 iron, 2 sulfur cluster binding	50	8	3.3	0.01595
High_Med	UP	MF	GO:0051287	NAD binding	90	12	5.95	0.01618
High_Med	UP	MF	GO:0070006	metalloaminopeptidase activity	32	6	2.11	0.0169
High_Med	UP	MF	GO:0004298	threonine-type endopeptidase activity	16	4	1.06	0.01818
High_Med	UP	MF	GO:0004312	fatty acid synthase activity	16	4	1.06	0.01818
High_Med	UP	MF	GO:0004300	enoyl-CoA hydratase activity	17	4	1.12	0.02255
High_Med	UP	MF	GO:0140161	monocarboxylate:sodium symporter activity	16	4	1.06	0.02388
High_Med	UP	MF	GO:0005346	purine ribonucleotide transmembrane transporter activity	11	3	0.73	0.0239
High_Med	UP	MF	GO:0003857	3-hydroxyacyl-CoA dehydrogenase activity	17	6	1.12	0.02417
High_Med	UP	MF	GO:0052650	NADP-retinol dehydrogenase activity	10	3	0.66	0.0243
High_Med	UP	MF	GO:0016639	oxidoreductase activity, acting on the CH-NH2 group of donors, NAD or NADP as acceptor	10	3	0.66	0.0243
High_Med	UP	MF	GO:0102391	decanoate-CoA ligase activity	11	3	0.73	0.0318
High_Med	UP	MF	GO:0051879	Hsp90 protein binding	37	6	2.44	0.03282
High_Med	UP	MF	GO:0003995	acyl-CoA dehydrogenase activity	19	4	1.26	0.03308
High_Med	UP	MF	GO:0030246	carbohydrate binding	469	43	30.98	0.03322
High_Med	UP	MF	GO:0008239	dipeptidyl-peptidase activity	28	5	1.85	0.03441
High_Med	UP	MF	GO:0004035	alkaline phosphatase activity	5	2	0.33	0.03813
High_Med	UP	MF	GO:0030060	L-malate dehydrogenase activity	5	2	0.33	0.03813
High_Med	UP	MF	GO:0004555	alpha,alpha-trehalase activity	5	2	0.33	0.03813
High_Med	UP	MF	GO:0015166	polyol transmembrane transporter activity	5	2	0.33	0.03813
High_Med	UP	MF	GO:0019148	D-cysteine desulfhydrase activity	5	2	0.33	0.03813
High_Med	UP	MF	GO:0098633	collagen fibril binding	5	2	0.33	0.03813
High_Med	UP	MF	GO:0047676	arachidonate-CoA ligase activity	5	2	0.33	0.03813
High_Med	UP	MF	GO:0106029	tRNA pseudouridine synthase activity	5	2	0.33	0.03813
High_Med	UP	MF	GO:0015038	glutathione disulfide oxidoreductase activity	12	3	0.79	0.04036
High_Med	UP	MF	GO:0004500	dopamine beta-monooxygenase activity	12	3	0.79	0.04036
High_Med	UP	MF	GO:0004322	ferroxidase activity	12	3	0.79	0.04036
High_Med	UP	MF	GO:0016616	oxidoreductase activity, acting on the CH-OH group of donors, NAD or NADP as acceptor	192	35	12.68	0.04605
High_Med	UP	MF	GO:0030170	pyridoxal phosphate binding	106	12	7	0.04689
High_Med	UP	MF	GO:0008395	steroid hydroxylase activity	59	17	3.9	0.0489
High_Med	DOWN	MF	GO:0005509	calcium ion binding	1475	228	125.47	5.7e-20
High_Med	DOWN	MF	GO:0005201	extracellular matrix structural constituent	441	89	37.51	1.9e-13
High_Med	DOWN	MF	GO:0043395	heparan sulfate proteoglycan binding	51	17	4.34	5.3e-07
High_Med	DOWN	MF	GO:0035375	zymogen binding	24	11	2.04	1.4e-06
High_Med	DOWN	MF	GO:0005516	calmodulin binding	229	41	19.48	3.9e-06
High_Med	DOWN	MF	GO:0004867	serine-type endopeptidase inhibitor activity	47	15	4	4.5e-06
High_Med	DOWN	MF	GO:0051015	actin filament binding	207	38	17.61	4.8e-06
High_Med	DOWN	MF	GO:0005044	scavenger receptor activity	112	25	9.53	6.2e-06
High_Med	DOWN	MF	GO:0050839	cell adhesion molecule binding	409	64	34.79	1.8e-05
High_Med	DOWN	MF	GO:0051010	microtubule plus-end binding	22	9	1.87	4.1e-05
High_Med	DOWN	MF	GO:0004996	thyroid-stimulating hormone receptor activity	14	7	1.19	6.4e-05
High_Med	DOWN	MF	GO:0004714	transmembrane receptor protein tyrosine kinase activity	138	30	11.74	7.6e-05
High_Med	DOWN	MF	GO:0004697	protein kinase C activity	11	6	0.94	0.00012
High_Med	DOWN	MF	GO:0004712	protein serine/threonine/tyrosine kinase activity	30	9	2.55	0.00013
High_Med	DOWN	MF	GO:0090736	MATH domain binding	8	5	0.68	0.0002
High_Med	DOWN	MF	GO:0002162	dystroglycan binding	51	13	4.34	0.00026
High_Med	DOWN	MF	GO:0004736	pyruvate carboxylase activity	13	6	1.11	0.00038
High_Med	DOWN	MF	GO:0033691	sialic acid binding	35	10	2.98	0.00049
High_Med	DOWN	MF	GO:0035374	chondroitin sulfate binding	35	10	2.98	0.00049
High_Med	DOWN	MF	GO:0038023	signaling receptor activity	2113	199	179.74	0.0006
High_Med	DOWN	MF	GO:0070891	lipoteichoic acid binding	14	6	1.19	0.00062
High_Med	DOWN	MF	GO:0004715	non-membrane spanning protein tyrosine kinase activity	36	10	3.06	0.00063
High_Med	DOWN	MF	GO:0032794	GTPase activating protein binding	10	5	0.85	0.00077
High_Med	DOWN	MF	GO:0042802	identical protein binding	1579	168	134.31	0.00113
High_Med	DOWN	MF	GO:0016702	oxidoreductase activity, acting on single donors with incorporation of molecular oxygen, incorporation of two atoms of oxygen	52	15	4.42	0.00122
High_Med	DOWN	MF	GO:0048407	platelet-derived growth factor binding	11	5	0.94	0.00132
High_Med	DOWN	MF	GO:0034236	protein kinase A catalytic subunit binding	7	4	0.6	0.00148
High_Med	DOWN	MF	GO:0005007	fibroblast growth factor-activated receptor activity	34	9	2.89	0.00169
High_Med	DOWN	MF	GO:0002020	protease binding	117	20	9.95	0.00198
High_Med	DOWN	MF	GO:0001965	G-protein alpha-subunit binding	70	14	5.95	0.00203
High_Med	DOWN	MF	GO:0001228	DNA-binding transcription activator activity, RNA polymerase II-specific	168	26	14.29	0.00207
High_Med	DOWN	MF	GO:0048365	Rac GTPase binding	47	12	4	0.00209
High_Med	DOWN	MF	GO:1904399	heparan sulfate binding	12	5	1.02	0.00211
High_Med	DOWN	MF	GO:0003779	actin binding	460	73	39.13	0.00237
High_Med	DOWN	MF	GO:0008336	gamma-butyrobetaine dioxygenase activity	8	4	0.68	0.00276
High_Med	DOWN	MF	GO:0000978	RNA polymerase II cis-regulatory region sequence-specific DNA binding	238	36	20.24	0.0036
High_Med	DOWN	MF	GO:0097110	scaffold protein binding	52	11	4.42	0.00378
High_Med	DOWN	MF	GO:0008528	G protein-coupled peptide receptor activity	429	43	36.49	0.00451
High_Med	DOWN	MF	GO:0036122	BMP binding	14	5	1.19	0.00461
High_Med	DOWN	MF	GO:0004611	phosphoenolpyruvate carboxykinase activity	5	3	0.43	0.00539
High_Med	DOWN	MF	GO:0017124	SH3 domain binding	102	17	8.68	0.00541
High_Med	DOWN	MF	GO:0030020	extracellular matrix structural constituent conferring tensile strength	62	12	5.27	0.00546
High_Med	DOWN	MF	GO:0005089	Rho guanyl-nucleotide exchange factor activity	90	17	7.66	0.00564
High_Med	DOWN	MF	GO:0005518	collagen binding	93	16	7.91	0.00565
High_Med	DOWN	MF	GO:0009374	biotin binding	27	7	2.3	0.00618
High_Med	DOWN	MF	GO:0008201	heparin binding	238	32	20.24	0.00654
High_Med	DOWN	MF	GO:0030276	clathrin binding	60	12	5.1	0.00847
High_Med	DOWN	MF	GO:0005154	epidermal growth factor receptor binding	22	6	1.87	0.00852
High_Med	DOWN	MF	GO:0004222	metalloendopeptidase activity	292	37	24.84	0.00948
High_Med	DOWN	MF	GO:0005096	GTPase activator activity	207	28	17.61	0.00967
High_Med	DOWN	MF	GO:0034713	type I transforming growth factor beta receptor binding	6	3	0.51	0.0101
High_Med	DOWN	MF	GO:0004964	luteinizing hormone receptor activity	6	3	0.51	0.0101
High_Med	DOWN	MF	GO:0004713	protein tyrosine kinase activity	226	50	19.22	0.01013
High_Med	DOWN	MF	GO:0008061	chitin binding	59	11	5.02	0.01015
High_Med	DOWN	MF	GO:0043621	protein self-association	59	11	5.02	0.01015
High_Med	DOWN	MF	GO:0005178	integrin binding	154	22	13.1	0.01114
High_Med	DOWN	MF	GO:0016941	natriuretic peptide receptor activity	17	5	1.45	0.0115
High_Med	DOWN	MF	GO:0005543	phospholipid binding	400	44	34.02	0.01236
High_Med	DOWN	MF	GO:0051864	histone demethylase activity (H3-K36 specific)	24	6	2.04	0.01327
High_Med	DOWN	MF	GO:0008307	structural constituent of muscle	31	7	2.64	0.01359
High_Med	DOWN	MF	GO:0001085	RNA polymerase II transcription factor binding	31	7	2.64	0.01359
High_Med	DOWN	MF	GO:0003682	chromatin binding	469	55	39.89	0.01432
High_Med	DOWN	MF	GO:0033613	activating transcription factor binding	33	8	2.81	0.01477
High_Med	DOWN	MF	GO:0004748	ribonucleoside-diphosphate reductase activity, thioredoxin disulfide as acceptor	12	4	1.02	0.01481
High_Med	DOWN	MF	GO:0038187	pattern recognition receptor activity	18	5	1.53	0.01483
High_Med	DOWN	MF	GO:0030898	actin-dependent ATPase activity	18	5	1.53	0.01483
High_Med	DOWN	MF	GO:0050840	extracellular matrix binding	73	16	6.21	0.01588
High_Med	DOWN	MF	GO:0051371	muscle alpha-actinin binding	25	6	2.13	0.01624
High_Med	DOWN	MF	GO:0005152	interleukin-1 receptor antagonist activity	7	3	0.6	0.01656
High_Med	DOWN	MF	GO:0070513	death domain binding	7	3	0.6	0.01656
High_Med	DOWN	MF	GO:0019902	phosphatase binding	182	26	15.48	0.01739
High_Med	DOWN	MF	GO:0030553	cGMP binding	19	5	1.62	0.01874
High_Med	DOWN	MF	GO:0016755	transferase activity, transferring amino-acyl groups	37	6	3.15	0.01877
High_Med	DOWN	MF	GO:0034185	apolipoprotein binding	26	6	2.21	0.01963
High_Med	DOWN	MF	GO:0016788	hydrolase activity, acting on ester bonds	1159	94	98.59	0.0203
High_Med	DOWN	MF	GO:0032453	histone demethylase activity (H3-K4 specific)	8	3	0.68	0.02045
High_Med	DOWN	MF	GO:0001784	phosphotyrosine residue binding	20	5	1.7	0.02328
High_Med	DOWN	MF	GO:0004672	protein kinase activity	727	100	61.84	0.02331
High_Med	DOWN	MF	GO:0043236	laminin binding	41	9	3.49	0.02336
High_Med	DOWN	MF	GO:0017134	fibroblast growth factor binding	42	8	3.57	0.02344
High_Med	DOWN	MF	GO:0004068	aspartate 1-decarboxylase activity	8	3	0.68	0.02484
High_Med	DOWN	MF	GO:0004051	arachidonate 5-lipoxygenase activity	8	3	0.68	0.02484
High_Med	DOWN	MF	GO:0043560	insulin receptor substrate binding	14	4	1.19	0.02612
High_Med	DOWN	MF	GO:0017147	Wnt-protein binding	51	9	4.34	0.02667
High_Med	DOWN	MF	GO:0042169	SH2 domain binding	28	6	2.38	0.02779
High_Med	DOWN	MF	GO:0050431	transforming growth factor beta binding	28	6	2.38	0.02779
High_Med	DOWN	MF	GO:0003774	motor activity	266	25	22.63	0.02993
High_Med	DOWN	MF	GO:0005227	calcium activated cation channel activity	27	6	2.3	0.03322
High_Med	DOWN	MF	GO:0000146	microfilament motor activity	22	5	1.87	0.03434
High_Med	DOWN	MF	GO:0038062	protein tyrosine kinase collagen receptor activity	9	3	0.77	0.03494
High_Med	DOWN	MF	GO:0051400	BH domain binding	9	3	0.77	0.03494
High_Med	DOWN	MF	GO:0031543	peptidyl-proline dioxygenase activity	19	5	1.62	0.03855
High_Med	DOWN	MF	GO:0051019	mitogen-activated protein kinase binding	23	5	1.96	0.04091
High_Med	DOWN	MF	GO:0048156	tau protein binding	16	4	1.36	0.04147
High_Med	DOWN	MF	GO:0003700	DNA-binding transcription factor activity	782	90	66.52	0.0426
High_Med	DOWN	MF	GO:0030215	semaphorin receptor binding	10	3	0.85	0.04682
High_Med	DOWN	MF	GO:0005520	insulin-like growth factor binding	10	3	0.85	0.04682
Med_Low	UP	BP	GO:0007346	regulation of mitotic cell cycle	533	79	69.42	9.1e-23
Med_Low	UP	BP	GO:0045824	negative regulation of innate immune response	91	42	11.85	1.3e-15
Med_Low	UP	BP	GO:1900016	negative regulation of cytokine production involved in inflammatory response	63	34	8.21	1e-14
Med_Low	UP	BP	GO:1900226	negative regulation of NLRP3 inflammasome complex assembly	60	32	7.81	9.8e-14
Med_Low	UP	BP	GO:0014067	negative regulation of phosphatidylinositol 3-kinase signaling	67	34	8.73	1.1e-13
Med_Low	UP	BP	GO:0043124	negative regulation of I-kappaB kinase/NF-kappaB signaling	83	38	10.81	2.8e-13
Med_Low	UP	BP	GO:0032687	negative regulation of interferon-alpha production	62	32	8.07	3.3e-13
Med_Low	UP	BP	GO:0042110	T cell activation	255	68	33.21	8.8e-13
Med_Low	UP	BP	GO:1901223	negative regulation of NIK/NF-kappaB signaling	76	35	9.9	1.9e-12
Med_Low	UP	BP	GO:0048147	negative regulation of fibroblast proliferation	78	35	10.16	4.9e-12
Med_Low	UP	BP	GO:0032688	negative regulation of interferon-beta production	68	32	8.86	8.3e-12
Med_Low	UP	BP	GO:0032088	negative regulation of NF-kappaB transcription factor activity	109	42	14.2	1.8e-11
Med_Low	UP	BP	GO:0043123	positive regulation of I-kappaB kinase/NF-kappaB signaling	93	38	12.11	2e-11
Med_Low	UP	BP	GO:0032720	negative regulation of tumor necrosis factor production	104	42	13.55	2e-10
Med_Low	UP	BP	GO:0032715	negative regulation of interleukin-6 production	89	35	11.59	4.4e-10
Med_Low	UP	BP	GO:0032608	interferon-beta production	110	53	14.33	2.1e-09
Med_Low	UP	BP	GO:0032482	Rab protein signal transduction	73	30	9.51	2.2e-09
Med_Low	UP	BP	GO:0050680	negative regulation of epithelial cell proliferation	151	45	19.67	7.5e-09
Med_Low	UP	BP	GO:0045087	innate immune response	476	135	61.99	3.1e-08
Med_Low	UP	BP	GO:0006886	intracellular protein transport	983	169	128.03	5.4e-08
Med_Low	UP	BP	GO:0071222	cellular response to lipopolysaccharide	75	28	9.77	7.2e-08
Med_Low	UP	BP	GO:0034340	response to type I interferon	52	19	6.77	4.2e-06
Med_Low	UP	BP	GO:0090385	phagosome-lysosome fusion	13	9	1.69	4.6e-06
Med_Low	UP	BP	GO:0051607	defense response to virus	170	51	22.14	4.9e-06
Med_Low	UP	BP	GO:0006641	triglyceride metabolic process	78	28	10.16	1.7e-05
Med_Low	UP	BP	GO:0031048	heterochromatin assembly by small RNA	14	10	1.82	1.8e-05
Med_Low	UP	BP	GO:1990927	calcium ion regulated lysosome exocytosis	9	7	1.17	1.8e-05
Med_Low	UP	BP	GO:0046477	glycosylceramide catabolic process	17	8	2.21	1.8e-05
Med_Low	UP	BP	GO:0008643	carbohydrate transport	90	25	11.72	2.5e-05
Med_Low	UP	BP	GO:1902236	negative regulation of endoplasmic reticulum stress-induced intrinsic apoptotic signaling pathway	12	8	1.56	2.5e-05
Med_Low	UP	BP	GO:0071225	cellular response to muramyl dipeptide	7	6	0.91	3e-05
Med_Low	UP	BP	GO:0032498	detection of muramyl dipeptide	5	5	0.65	3.7e-05
Med_Low	UP	BP	GO:0055069	zinc ion homeostasis	25	7	3.26	3.7e-05
Med_Low	UP	BP	GO:0070534	protein K63-linked ubiquitination	77	24	10.03	8.3e-05
Med_Low	UP	BP	GO:1990926	short-term synaptic potentiation	8	6	1.04	0.00011
Med_Low	UP	BP	GO:1903265	positive regulation of tumor necrosis factor-mediated signaling pathway	8	6	1.04	0.00011
Med_Low	UP	BP	GO:0030433	ubiquitin-dependent ERAD pathway	84	24	10.94	0.00012
Med_Low	UP	BP	GO:0090382	phagosome maturation	41	18	5.34	0.00013
Med_Low	UP	BP	GO:1900426	positive regulation of defense response to bacterium	11	7	1.43	0.00013
Med_Low	UP	BP	GO:0008286	insulin receptor signaling pathway	94	25	12.24	0.00017
Med_Low	UP	BP	GO:0045471	response to ethanol	97	22	12.63	0.00017
Med_Low	UP	BP	GO:0060348	bone development	230	43	29.96	0.00018
Med_Low	UP	BP	GO:0019432	triglyceride biosynthetic process	40	14	5.21	0.0002
Med_Low	UP	BP	GO:0070431	nucleotide-binding oligomerization domain containing 2 signaling pathway	6	5	0.78	0.0002
Med_Low	UP	BP	GO:0032740	positive regulation of interleukin-17 production	6	5	0.78	0.0002
Med_Low	UP	BP	GO:0015031	protein transport	1806	317	235.22	0.00022
Med_Low	UP	BP	GO:0071360	cellular response to exogenous dsRNA	12	7	1.56	0.00027
Med_Low	UP	BP	GO:0072604	interleukin-6 secretion	10	8	1.3	0.00029
Med_Low	UP	BP	GO:0030422	production of siRNA involved in RNA interference	19	9	2.47	0.00029
Med_Low	UP	BP	GO:0043589	skin morphogenesis	9	6	1.17	0.00029
Med_Low	UP	BP	GO:1902916	positive regulation of protein polyubiquitination	9	6	1.17	0.00029
Med_Low	UP	BP	GO:0098656	anion transmembrane transport	209	26	27.22	0.00029
Med_Low	UP	BP	GO:0042742	defense response to bacterium	161	48	20.97	0.00031
Med_Low	UP	BP	GO:0010976	positive regulation of neuron projection development	249	49	32.43	0.00033
Med_Low	UP	BP	GO:0006954	inflammatory response	420	105	54.7	0.00049
Med_Low	UP	BP	GO:0042981	regulation of apoptotic process	1017	163	132.46	0.00055
Med_Low	UP	BP	GO:1900424	regulation of defense response to bacterium	18	12	2.34	0.00062
Med_Low	UP	BP	GO:0035751	regulation of lysosomal lumen pH	21	10	2.74	0.00062
Med_Low	UP	BP	GO:0030047	actin modification	7	5	0.91	0.00062
Med_Low	UP	BP	GO:1905279	regulation of retrograde transport, endosome to Golgi	7	5	0.91	0.00062
Med_Low	UP	BP	GO:0070131	positive regulation of mitochondrial translation	7	5	0.91	0.00062
Med_Low	UP	BP	GO:1904468	negative regulation of tumor necrosis factor secretion	7	5	0.91	0.00062
Med_Low	UP	BP	GO:0071763	nuclear membrane organization	7	5	0.91	0.00062
Med_Low	UP	BP	GO:0048916	posterior lateral line development	7	5	0.91	0.00062
Med_Low	UP	BP	GO:0097194	execution phase of apoptosis	51	20	6.64	0.00062
Med_Low	UP	BP	GO:0006048	UDP-N-acetylglucosamine biosynthetic process	10	6	1.3	0.00064
Med_Low	UP	BP	GO:0097039	protein linear polyubiquitination	10	6	1.3	0.00064
Med_Low	UP	BP	GO:0051092	positive regulation of NF-kappaB transcription factor activity	72	20	9.38	0.00066
Med_Low	UP	BP	GO:0032695	negative regulation of interleukin-12 production	38	13	4.95	0.00068
Med_Low	UP	BP	GO:2001222	regulation of neuron migration	33	11	4.3	0.00093
Med_Low	UP	BP	GO:0017157	regulation of exocytosis	189	34	24.62	0.00105
Med_Low	UP	BP	GO:0048791	calcium ion-regulated exocytosis of neurotransmitter	32	12	4.17	0.00106
Med_Low	UP	BP	GO:0032479	regulation of type I interferon production	144	51	18.75	0.00117
Med_Low	UP	BP	GO:0140289	protein mono-ADP-ribosylation	11	6	1.43	0.00125
Med_Low	UP	BP	GO:0016045	detection of bacterium	11	6	1.43	0.00125
Med_Low	UP	BP	GO:0042664	negative regulation of endodermal cell fate specification	5	4	0.65	0.00129
Med_Low	UP	BP	GO:0051584	regulation of dopamine uptake involved in synaptic transmission	5	4	0.65	0.00129
Med_Low	UP	BP	GO:0030245	cellulose catabolic process	5	4	0.65	0.00129
Med_Low	UP	BP	GO:0021627	olfactory nerve morphogenesis	5	4	0.65	0.00129
Med_Low	UP	BP	GO:0021603	cranial nerve formation	5	4	0.65	0.00129
Med_Low	UP	BP	GO:0015917	aminophospholipid transport	5	4	0.65	0.00129
Med_Low	UP	BP	GO:0071864	positive regulation of cell proliferation in bone marrow	5	4	0.65	0.00129
Med_Low	UP	BP	GO:0060249	anatomical structure homeostasis	446	58	58.09	0.00129
Med_Low	UP	BP	GO:0007586	digestion	151	25	19.67	0.00142
Med_Low	UP	BP	GO:0046777	protein autophosphorylation	208	44	27.09	0.00143
Med_Low	UP	BP	GO:1903427	negative regulation of reactive oxygen species biosynthetic process	23	8	3	0.00148
Med_Low	UP	BP	GO:1905477	positive regulation of protein localization to membrane	75	14	9.77	0.00148
Med_Low	UP	BP	GO:0033499	galactose catabolic process via UDP-galactose	8	5	1.04	0.00148
Med_Low	UP	BP	GO:0006693	prostaglandin metabolic process	22	6	2.87	0.00149
Med_Low	UP	BP	GO:0032757	positive regulation of interleukin-8 production	23	6	3	0.00149
Med_Low	UP	BP	GO:0009311	oligosaccharide metabolic process	68	18	8.86	0.00154
Med_Low	UP	BP	GO:0036498	IRE1-mediated unfolded protein response	22	10	2.87	0.00155
Med_Low	UP	BP	GO:0051017	actin filament bundle assembly	97	19	12.63	0.00155
Med_Low	UP	BP	GO:0061158	3'-UTR-mediated mRNA destabilization	15	7	1.95	0.00156
Med_Low	UP	BP	GO:0044319	wound healing, spreading of cells	19	8	2.47	0.00163
Med_Low	UP	BP	GO:0045747	positive regulation of Notch signaling pathway	37	12	4.82	0.00184
Med_Low	UP	BP	GO:0071346	cellular response to interferon-gamma	63	19	8.21	0.00197
Med_Low	UP	BP	GO:0006914	autophagy	431	86	56.13	0.00209
Med_Low	UP	BP	GO:0002367	cytokine production involved in immune response	32	13	4.17	0.00219
Med_Low	UP	BP	GO:1903423	positive regulation of synaptic vesicle recycling	13	8	1.69	0.0022
Med_Low	UP	BP	GO:1905153	regulation of membrane invagination	14	5	1.82	0.00221
Med_Low	UP	BP	GO:0071467	cellular response to pH	42	10	5.47	0.00221
Med_Low	UP	BP	GO:0006706	steroid catabolic process	37	10	4.82	0.00222
Med_Low	UP	BP	GO:0002230	positive regulation of defense response to virus by host	12	6	1.56	0.00222
Med_Low	UP	BP	GO:0006904	vesicle docking involved in exocytosis	56	17	7.29	0.00236
Med_Low	UP	BP	GO:0009615	response to virus	206	61	26.83	0.0024
Med_Low	UP	BP	GO:0015711	organic anion transport	552	73	71.89	0.00248
Med_Low	UP	BP	GO:0071260	cellular response to mechanical stimulus	59	16	7.68	0.00288
Med_Low	UP	BP	GO:0042491	inner ear auditory receptor cell differentiation	47	12	6.12	0.00297
Med_Low	UP	BP	GO:0032733	positive regulation of interleukin-10 production	9	5	1.17	0.00298
[truncated: 957 more rows]
