# Supplementary material for: Microbiota mediated plasticity promotes thermal adaptation in the sea anemone Nematostella vectensis
Source: Nat Commun. 2022 Jul 1;13:3804. doi: 10.1038/s41467-022-31350-z (PMC9249911; doi:10.1038/s41467-022-31350-z)
Supplement: Supplementary file 5 — Supplementary Data 2 [file 41467_2022_31350_MOESM5_ESM.xlsx]

## Sheet: Sheet1
Presence/absence comparison of donor and reciepient samples based on OTU reads. (+) present in both samples, (D) present only in donors, (R) present only in recipients, (-) not present in both samples.
#OTU ID/sample ID	J03762	J03763	J03764	J03765	J03766	J03777	J03778	J03779	J03780	J03781	J03792	J03793	J03794	J03795	J03796	J03767	J03768	J03769	J03770	J03771	J03782	J03783	J03784	J03785	J03786	J03797	J03798	J03799	J03800	J03801	J03772	J03773	J03774	J03775	J03776	J03787	J03788	J03789	J03790	J03791	J03802	J03803	J03804	J03805	J03806
donor AT (°C)	15	15	15	15	15	15	15	15	15	15	15	15	15	15	15	20	20	20	20	20	20	20	20	20	20	20	20	20	20	20	25	25	25	25	25	25	25	25	25	25	25	25	25	25	25
replicate	1	2	3	4	5	1	2	3	4	5	1	2	3	4	5	1	2	3	4	5	1	2	3	4	5	1	2	3	4	5	1	2	3	4	5	1	2	3	4	5	1	2	3	4	5	taxonomy
New.ReferenceOTU3	donor sequencing failed	+	+	+	+	donor sequencing failed	+	+	+	+	donor sequencing failed	+	+	+	+	+	+	+	+	+	+	+	+	+	+	+	+	+	+	+	+	+	+	+	+	+	+	+	+	+	+	+	+	+	+	Bacteria; Tenericutes; Mollicutes; Mycoplasmatales; Mycoplasmataceae
New.ReferenceOTU88		+	+	+	+		+	+	+	+		+	+	+	+	+	+	+	+	+	+	+	+	+	+	+	+	+	+	+	+	+	+	+	+	+	+	+	+	+	+	+	+	+	+	Bacteria; Bacteroidetes; Flavobacteriia; Flavobacteriales; Flavobacteriaceae; Flavobacterium
143358		+	+	+	+		+	+	+	+		+	+	+	+	+	+	+	+	+	+	+	+	+	+	+	+	+	+	+	+	+	+	+	+	+	+	+	+	+	+	+	+	+	+	Bacteria; Proteobacteria; Alphaproteobacteria; Rhodobacterales; Rhodobacteraceae; Anaerospora
New.ReferenceOTU298		+	+	+	+		+	+	+	+		+	+	+	+	+	+	+	+	+	+	+	+	+	+	+	+	+	+	+	+	+	+	+	+	+	+	+	+	+	+	+	+	+	+	Bacteria; Bacteroidetes; Flavobacteriia; Flavobacteriales; Flavobacteriaceae; Bizionia
834097		+	+	+	+		+	+	+	+		+	+	+	+	+	+	+	+	+	+	+	+	+	+	+	+	+	+	+	+	+	+	+	+	+	+	+	+	+	+	+	+	+	+	Bacteria; Proteobacteria; Gammaproteobacteria; Vibrionales; Vibrionaceae; Vibrio
New.ReferenceOTU278		+	+	+	+		+	+	+	+		+	+	+	+	+	+	+	+	+	+	+	+	+	+	+	+	+	+	+	+	+	+	+	+	+	+	+	+	+	+	+	+	+	+	Bacteria; Bacteroidetes; Flavobacteriia; Flavobacteriales; Cryomorphaceae; Fluviicola
559537		+	+	+	+		+	+	+	+		+	+	+	+	+	+	+	+	+	+	+	+	+	+	+	+	+	+	+	+	+	+	+	+	+	+	+	+	+	+	+	+	+	+	Bacteria; Proteobacteria; Gammaproteobacteria; Vibrionales; Pseudoalteromonadaceae
543999		+	+	+	+		+	+	+	+		+	+	+	+	+	+	+	+	+	+	+	+	+	D	+	+	+	+	+	+	+	+	+	+	+	+	+	+	+	+	+	+	+	+	Bacteria; Proteobacteria; Gammaproteobacteria; Alteromonadales; Alteromonadaceae
143309		+	+	+	+		+	+	+	+		+	D	+	D	+	+	+	+	+	+	+	+	+	+	+	+	+	+	+	+	+	+	+	+	+	+	+	+	+	+	+	+	+	+	Bacteria; Proteobacteria; Epsilonproteobacteria; Campylobacterales; Campylobacteraceae; Arcobacter
New.ReferenceOTU302		+	+	+	+		+	+	+	+		+	+	+	+	+	+	+	+	+	+	+	+	+	D	+	+	+	+	+	+	D	+	+	+	+	+	+	+	+	+	+	+	+	+	Unassigned Spirochaetes
217623		+	+	+	+		+	+	+	+		+	D	+	+	+	+	+	+	+	+	+	+	+	+	+	+	+	+	+	+	+	+	+	+	+	+	+	+	+	+	+	+	+	D	Bacteria; Proteobacteria; Gammaproteobacteria; Vibrionales; Pseudoalteromonadaceae
New.ReferenceOTU46		+	+	R	+		+	+	R	+		+	+	R	+	+	+	+	+	+	+	+	+	+	+	+	+	+	+	+	+	+	+	+	+	+	+	+	+	+	+	+	+	+	+	Bacteria; Bacteroidetes; [Saprospirae]; [Saprospirales]; Chitinophagaceae
939811		+	+	+	+		+	+	+	+		+	D	+	D	+	+	+	+	+	+	+	+	+	+	+	+	+	+	+	+	+	+	+	+	+	+	+	+	+	+	+	+	+	D	Bacteria; Proteobacteria; Gammaproteobacteria; Vibrionales; Vibrionaceae; Vibrio
552671		+	+	R	+		+	+	R	+		+	+	R	+	+	+	+	+	+	+	+	+	+	+	+	+	+	+	+	+	+	+	+	+	+	+	+	+	+	+	+	+	+	+	Bacteria; Proteobacteria; Alphaproteobacteria; Rhizobiales; Rhizobiaceae
New.ReferenceOTU351		+	+	+	+		+	+	+	+		+	D	+	D	+	+	+	+	+	+	+	+	+	+	+	+	+	+	+	+	+	+	+	+	+	+	+	+	+	+	+	+	+	D	Bacteria; Proteobacteria; Deltaproteobacteria; Bdellovibrionales; Bacteriovoracaceae
563900		+	+	+	+		+	+	+	+		+	D	+	+	+	+	+	+	+	+	+	+	+	D	+	+	+	+	+	+	+	+	+	+	+	+	+	+	+	+	+	+	+	D	Bacteria; Proteobacteria; Gammaproteobacteria; Vibrionales; Pseudoalteromonadaceae
543864		+	+	+	+		+	+	+	+		+	D	+	+	+	+	+	+	+	+	+	+	+	D	+	+	+	+	+	+	+	+	+	+	+	+	+	+	+	+	+	+	+	D	Bacteria; Proteobacteria; Gammaproteobacteria; Pseudomonadales; Pseudomonadaceae; Pseudomonas
9232		+	+	+	+		+	+	+	+		+	D	+	+	+	+	+	+	+	+	+	+	+	D	+	+	+	+	+	+	+	+	+	+	+	+	+	+	+	+	+	+	+	D	Bacteria; Proteobacteria; Gammaproteobacteria; Vibrionales; Pseudoalteromonadaceae
653071		+	+	+	+		+	+	+	+		+	D	+	D	+	+	+	+	+	+	+	+	+	D	+	+	+	+	+	+	+	+	+	+	+	+	+	+	+	+	+	+	+	D	Bacteria; Proteobacteria; Betaproteobacteria; Methylophilales; Methylophilaceae; Methyloteneramobilis
309489		+	+	+	+		+	+	+	+		+	D	+	D	+	+	+	+	+	+	+	+	+	D	+	+	+	+	+	+	+	+	+	+	+	+	+	+	+	+	+	+	+	D	Bacteria; Proteobacteria; Gammaproteobacteria; Alteromonadales
4405881		R	+	+	+		R	+	+	+		R	+	+	+	+	+	+	D	+	+	+	+	+	+	+	+	+	+	+	+	+	+	+	+	+	+	+	+	+	+	+	+	+	+	Bacteria; Proteobacteria; Betaproteobacteria; Burkholderiales; Comamonadaceae; Limnobacter
New.ReferenceOTU228		+	+	+	+		+	+	+	+		+	D	+	D	+	+	+	+	+	+	+	+	+	D	+	+	+	+	+	+	+	+	+	+	+	+	+	+	+	+	+	+	+	D	Bacteria; Bacteroidetes; Flavobacteriia; Flavobacteriales; Cryomorphaceae; Fluviicola
New.ReferenceOTU123		+	R	+	+		+	R	+	+		+	-	+	D	+	+	+	+	+	+	+	+	+	D	+	+	+	+	+	+	+	+	+	+	+	+	+	+	+	+	+	+	+	+	Bacteria; Bacteroidetes; Flavobacteriia; Flavobacteriales; Flavobacteriaceae; Polaribacter
New.ReferenceOTU42		+	+	R	R		+	+	R	R		+	+	-	R	+	+	+	+	+	+	+	+	+	+	+	+	+	+	+	+	+	+	+	+	+	+	+	+	+	+	+	+	+	+	Bacteria; Proteobacteria; Alphaproteobacteria; Kiloniellales; Kiloniellaceae
809275		+	+	+	+		+	+	+	+		+	+	+	+	R	+	+	+	R	R	+	+	+	R	R	+	+	+	R	+	+	+	+	+	+	+	+	+	+	+	+	+	+	+	Bacteria; Bacteroidetes; Flavobacteriia; Flavobacteriales; Flavobacteriaceae; Arenibacter
160246		+	+	+	+		+	+	+	+		+	D	+	D	+	+	+	D	+	+	+	+	+	D	+	+	+	+	+	+	+	+	+	+	+	+	+	+	+	D	+	+	+	D	Bacteria; Proteobacteria; Gammaproteobacteria; Vibrionales; Pseudoalteromonadaceae
562126		+	+	R	+		+	+	R	+		+	D	R	+	+	+	+	+	+	+	+	+	+	D	+	+	+	+	+	D	+	+	+	+	+	+	+	+	+	+	+	+	+	+	Bacteria; Proteobacteria; Alphaproteobacteria; Rhodobacterales; Rhodobacteraceae
260663		R	+	+	R		R	+	+	R		R	+	+	R	+	+	+	+	+	+	+	+	+	+	+	+	+	+	+	+	+	+	+	+	+	+	+	+	+	+	+	+	+	+	Bacteria; Firmicutes; Erysipelotrichi; Erysipelotrichales; Erysipelotrichaceae; Allobaculum
New.ReferenceOTU275		+	+	+	R		+	+	+	R		D	D	+	-	+	+	+	D	+	+	+	+	+	+	+	+	+	+	+	+	+	+	+	+	+	+	+	+	+	+	+	+	+	D	Bacteria; Proteobacteria; Gammaproteobacteria; Oceanospirillales; Oceanospirillaceae; Neptunomonas
144057		D	+	R	+		+	+	R	D		+	+	R	+	+	+	+	+	+	+	+	+	+	D	+	+	+	+	+	+	+	+	+	+	+	+	+	+	+	+	+	+	+	D	Bacteria; Proteobacteria; Gammaproteobacteria; Legionellales; Francisellaceae; Francisella
New.ReferenceOTU232		+	R	R	+		+	R	R	+		+	-	R	+	+	+	+	+	+	+	+	+	+	+	+	+	+	+	+	+	+	+	+	+	+	+	+	+	+	+	+	+	+	D	Bacteria; Proteobacteria; Betaproteobacteria; Methylophilales; Methylophilaceae; Methyloteneramobilis
New.ReferenceOTU268		+	+	+	+		+	+	+	+		+	+	+	D	R	+	+	+	+	R	+	+	+	D	R	+	+	+	+	+	+	+	+	+	+	+	+	+	+	D	+	+	+	D	Bacteria; Bacteroidetes; Flavobacteriia; Flavobacteriales; Flavobacteriaceae; Flavobacteriumgelidilacus
91331		+	+	+	+		+	+	+	+		+	D	+	D	+	+	+	+	+	+	+	+	+	D	+	+	+	+	+	+	D	+	+	+	+	+	+	+	+	D	+	D	D	D	Bacteria; Proteobacteria; Gammaproteobacteria; Vibrionales; Vibrionaceae; Vibrio
410307		+	+	+	+		D	+	+	+		+	+	+	D	+	+	D	+	+	+	+	D	+	D	+	+	+	+	D	+	+	+	+	+	+	+	D	+	+	+	+	+	D	+	Bacteria; Proteobacteria; Gammaproteobacteria; Alteromonadales; Shewanellaceae; Shewanella
811918		R	R	+	R		R	R	+	R		R	-	+	R	+	+	+	+	+	+	+	+	+	+	+	+	+	+	+	+	+	+	+	+	+	+	+	+	+	+	+	+	+	+	Bacteria; Proteobacteria; Gammaproteobacteria; Alteromonadales; Colwelliaceae
New.ReferenceOTU118		+	R	R	+		+	R	R	+		+	-	R	D	+	+	+	+	+	+	+	+	+	D	+	+	+	+	+	+	+	+	+	+	+	+	+	+	+	+	+	+	+	D	Bacteria; Proteobacteria; Gammaproteobacteria; Alteromonadales; Alteromonadaceae
729683		+	+	+	+		+	+	+	+		+	+	+	D	+	+	D	+	+	+	+	+	+	D	+	+	+	+	+	D	+	+	+	+	+	+	+	D	+	D	+	D	D	D	Bacteria; Proteobacteria; Alphaproteobacteria; Rhodobacterales; Rhodobacteraceae
347153		+	R	R	+		+	R	R	+		+	-	R	+	+	+	+	+	+	+	+	+	+	D	+	+	+	+	+	+	D	+	+	+	+	+	+	+	+	+	+	+	D	+	Bacteria; Proteobacteria; Alphaproteobacteria; Rhodobacterales; Rhodobacteraceae
750411		R	+	+	R		R	+	+	R		R	+	+	R	+	R	+	+	+	+	R	+	+	+	+	R	+	+	+	+	+	+	+	+	+	+	+	+	+	+	+	+	+	+	Bacteria; Proteobacteria; Betaproteobacteria; Burkholderiales; Comamonadaceae
542710		+	R	+	+		+	R	+	+		+	-	+	D	+	+	D	D	+	+	+	+	+	D	+	+	+	+	+	+	+	+	+	+	+	+	+	+	+	D	+	+	+	D	Bacteria; Proteobacteria; Gammaproteobacteria; Vibrionales; Pseudoalteromonadaceae; Pseudoalteromonas
750018		+	+	+	+		+	+	+	+		+	D	+	D	+	+	+	+	+	+	+	+	+	+	+	+	+	+	+	+	R	D	+	R	+	R	+	+	R	+	R	D	+	-	Bacteria; Proteobacteria; Gammaproteobacteria; Pseudomonadales; Pseudomonadaceae; Pseudomonas
New.ReferenceOTU162		D	R	R	+		+	R	R	+		+	-	-	D	+	+	+	+	+	+	D	+	+	+	+	+	+	+	+	+	+	+	+	+	+	+	+	+	+	+	+	+	+	D	Bacteria; Proteobacteria; Alphaproteobacteria; Rhodobacterales; Rhodobacteraceae
262329		R	+	+	+		R	+	+	+		R	+	+	+	+	R	+	D	+	+	R	+	+	+	+	R	+	+	+	R	+	+	+	+	R	+	+	+	+	R	+	+	+	+	Bacteria; Firmicutes; Erysipelotrichi; Erysipelotrichales; Erysipelotrichaceae; Allobaculum
4337171		+	+	+	+		+	D	+	+		+	D	+	D	+	+	+	D	+	+	+	D	+	+	+	D	+	D	D	D	+	+	+	+	+	D	+	+	+	D	+	+	+	+	Bacteria; Proteobacteria; Gammaproteobacteria; Alteromonadales; Shewanellaceae; Shewanella
200856		+	+	+	D		+	+	+	+		+	D	+	D	+	+	+	D	+	+	+	+	+	D	+	+	+	+	+	D	+	+	+	D	+	+	D	D	+	D	+	+	+	D	Bacteria; Proteobacteria; Gammaproteobacteria; Vibrionales; Pseudoalteromonadaceae; Pseudoalteromonas
554089		+	+	+	+		+	+	+	D		D	D	+	D	+	+	+	D	D	+	+	+	+	D	+	D	+	+	D	+	+	+	+	+	+	+	+	+	+	+	+	+	D	D	Bacteria; Proteobacteria; Gammaproteobacteria; Vibrionales; Pseudoalteromonadaceae
316776		-	R	-	-		-	R	R	R		R	R	-	R	+	+	+	+	+	+	+	+	+	+	+	+	+	+	+	+	+	+	+	+	+	+	+	+	+	+	+	+	+	+	Bacteria; Proteobacteria; Alphaproteobacteria; Kiloniellales
New.ReferenceOTU282		R	R	R	R		R	R	R	R		R	-	R	R	+	+	+	+	+	+	+	+	+	+	+	+	+	+	+	+	+	+	+	+	+	+	+	+	+	+	+	+	+	+	Bacteria; Proteobacteria; Gammaproteobacteria; Alteromonadales; Colwelliaceae
1106960		+	R	+	+		+	R	+	+		+	-	+	D	R	+	+	+	+	R	+	+	+	D	R	+	+	+	+	+	D	+	D	+	D	+	+	+	+	+	+	+	+	D	Bacteria; Proteobacteria; Gammaproteobacteria; Alteromonadales; Alteromonadaceae; Alteromonas
1033779		+	R	+	R		+	R	+	R		+	-	+	-	+	+	+	D	+	+	+	+	+	D	+	+	+	+	+	D	+	+	+	+	+	+	+	+	+	D	+	D	+	D	Bacteria; Firmicutes; Clostridia; Clostridiales; Peptostreptococcaceae; Tepidibacter
722628		+	+	+	+		+	+	+	+		+	D	+	D	+	+	D	D	+	+	+	+	+	D	+	+	+	+	+	D	+	+	D	+	+	+	+	D	+	D	+	D	D	D	Bacteria; Proteobacteria; Alphaproteobacteria; Rhodobacterales; Rhodobacteraceae
592909		+	D	+	+		+	+	+	+		D	+	+	D	+	+	+	D	D	+	+	D	+	D	+	+	+	+	+	+	+	D	+	D	+	+	+	+	+	+	+	D	D	D	Bacteria; Proteobacteria; Alphaproteobacteria; Rhodobacterales; Rhodobacteraceae
New.ReferenceOTU188		+	+	R	+		+	D	-	+		+	D	R	D	+	+	+	+	+	+	+	+	+	D	+	+	+	+	+	+	D	R	+	+	+	+	R	+	+	+	+	R	+	D	Bacteria; Bacteroidetes; Flavobacteriia; Flavobacteriales; Flavobacteriaceae
New.ReferenceOTU245		+	+	D	+		D	D	+	+		+	D	+	D	+	+	+	D	+	+	+	+	+	D	+	+	+	+	+	+	+	+	+	+	+	+	D	D	+	D	+	D	+	D	Bacteria; Proteobacteria; Gammaproteobacteria; Vibrionales; Vibrionaceae; Vibrio
New.ReferenceOTU218		D	R	-	R		D	-	-	-		D	-	-	R	+	+	+	+	+	+	+	+	+	D	+	+	+	+	+	+	+	+	+	+	+	+	+	+	+	+	+	+	+	+	Bacteria; Proteobacteria; Gammaproteobacteria; Legionellales; Francisellaceae; Francisella
425767		R	+	+	R		R	+	+	R		R	+	+	R	+	R	D	+	+	+	R	+	+	+	+	R	+	+	+	R	+	+	+	+	R	+	+	+	+	R	+	+	+	+	Bacteria; Firmicutes; Clostridia; Clostridiales; Clostridiaceae; Candidatus Arthromitus
New.ReferenceOTU163		-	-	R	R		-	R	-	-		-	-	-	-	+	+	+	+	+	+	+	+	+	+	+	+	+	+	+	+	+	+	+	+	+	+	+	+	+	+	+	+	+	D	Bacteria; Proteobacteria; Alphaproteobacteria; Kiloniellales
348376		R	+	+	+		R	+	+	+		R	+	+	+	+	R	-	D	+	+	R	R	+	+	+	R	R	+	+	+	+	+	R	+	+	+	+	R	+	+	+	+	R	+	Bacteria; Firmicutes; Clostridia; Clostridiales
2999126		+	+	+	+		+	+	+	+		+	D	D	D	+	+	+	D	+	+	+	+	+	D	+	D	+	D	+	D	D	D	+	+	+	+	+	+	+	D	D	+	+	D	Bacteria; Proteobacteria; Alphaproteobacteria; Rhodobacterales; Rhodobacteraceae
New.ReferenceOTU98		+	+	+	+		+	+	+	+		+	D	+	D	+	+	+	+	D	+	+	+	+	D	+	+	D	+	+	D	+	+	D	+	+	+	D	D	+	D	+	D	D	D	Bacteria; Proteobacteria; Alphaproteobacteria; Rhodobacterales; Rhodobacteraceae
New.ReferenceOTU116		+	+	R	+		+	D	-	+		+	D	R	D	+	+	+	+	+	+	+	+	+	D	+	+	+	+	+	+	R	R	+	+	+	R	R	+	+	+	R	R	+	+	Bacteria; Bacteroidetes; Flavobacteriia; Flavobacteriales; Flavobacteriaceae
1136466		R	+	R	+		R	+	R	+		R	+	R	D	R	R	+	+	+	R	R	+	+	+	R	R	+	+	+	+	+	+	+	+	+	+	+	+	+	+	+	+	+	D	Bacteria; Proteobacteria; Gammaproteobacteria; Alteromonadales; J115
336364		R	+	R	+		R	+	R	+		R	+	R	+	+	+	+	+	+	+	+	+	+	D	+	+	+	+	+	+	R	R	+	+	+	R	R	+	+	+	R	R	+	D	Bacteria; Proteobacteria; Alphaproteobacteria; Rhizobiales; Rhizobiaceae
New.ReferenceOTU329		+	+	+	+		+	+	+	+		+	D	+	D	+	+	+	D	+	+	+	+	+	+	+	+	+	+	+	R	-	+	+	R	R	R	D	+	R	R	-	D	+	-	Bacteria; Proteobacteria; Gammaproteobacteria; Pseudomonadales; Pseudomonadaceae; Pseudomonas
544799		+	+	+	+		+	D	D	+		D	D	+	D	+	+	D	+	D	+	+	+	D	D	+	+	+	+	+	+	+	+	+	D	+	+	+	D	+	D	+	D	+	D	Bacteria; Proteobacteria; Gammaproteobacteria; Vibrionales; Pseudoalteromonadaceae; Pseudoalteromonas
1087298		+	R	R	R		+	R	R	R		+	-	R	R	+	+	+	R	+	+	+	+	R	+	+	+	+	R	+	+	R	+	+	+	+	R	+	+	+	+	R	+	+	+	Bacteria; Proteobacteria; Alphaproteobacteria
250136		D	R	R	+		+	R	R	+		D	-	R	D	R	+	+	+	D	R	+	+	+	D	R	+	+	+	+	+	+	+	+	+	+	+	+	+	+	+	+	+	+	D	Bacteria; Proteobacteria; Alphaproteobacteria; Rhodobacterales; Rhodobacteraceae
New.ReferenceOTU356		+	+	R	+		+	D	-	+		+	D	R	D	+	+	+	+	D	+	+	+	+	D	+	+	D	D	+	+	D	+	+	D	+	+	+	+	+	D	D	+	+	D	Bacteria; Bacteroidetes; Flavobacteriia; Flavobacteriales; Cryomorphaceae; Fluviicola
New.ReferenceOTU189		-	R	R	R		-	-	-	R		-	-	R	-	+	+	+	+	+	+	+	+	+	D	+	+	+	+	+	+	D	+	D	+	+	+	+	+	+	+	+	+	+	D	Bacteria; Proteobacteria; Deltaproteobacteria; Bdellovibrionales; Bacteriovoracaceae; Bacteriovorax
289627		R	+	+	R		R	+	+	R		R	+	+	R	+	R	D	-	+	+	R	+	R	+	+	R	+	R	+	+	R	+	+	+	+	R	+	+	+	+	R	+	+	+	Bacteria; Firmicutes; Bacilli; Lactobacillales; Lactobacillaceae; Lactobacillus
New.ReferenceOTU191		+	+	+	+		+	+	+	+		+	+	D	D	+	R	+	+	+	D	R	+	+	D	D	R	+	+	D	D	D	+	+	D	D	+	+	+	+	D	D	+	+	D	Unassigned
New.ReferenceOTU342		+	+	+	+		+	+	+	+		D	D	D	D	+	+	+	D	+	+	+	D	+	D	+	D	+	+	+	+	D	D	+	D	+	+	+	D	+	D	D	D	D	D	Bacteria; Proteobacteria; Gammaproteobacteria; Alteromonadales; Colwelliaceae
727186		R	R	R	R		R	R	R	R		R	-	R	-	+	+	+	+	+	D	+	+	+	D	+	+	+	+	D	+	+	+	+	+	+	+	+	+	D	+	+	+	+	D	Bacteria; Proteobacteria; Alphaproteobacteria; Rhodobacterales; Rhodobacteraceae
New.ReferenceOTU226		R	R	R	+		R	R	R	+		R	-	-	+	-	+	+	+	+	-	+	+	+	D	-	+	+	+	+	D	+	+	+	+	D	+	+	+	+	D	+	+	+	D	Bacteria; Proteobacteria; Deltaproteobacteria; Myxococcales
848113		D	D	R	+		+	+	R	+		+	D	R	D	D	+	D	D	+	+	+	+	+	D	+	+	+	+	+	+	D	D	D	D	+	+	+	+	+	D	+	+	+	D	Bacteria; Proteobacteria; Betaproteobacteria; Burkholderiales; Comamonadaceae; Limnobacter
587804		+	+	R	+		+	D	R	+		+	+	R	D	+	+	+	D	+	+	+	D	+	+	+	+	+	D	D	+	+	D	D	D	D	+	D	+	+	D	+	D	+	D	Bacteria; Proteobacteria; Betaproteobacteria; Burkholderiales; Comamonadaceae
650063		+	-	R	-		+	-	-	R		+	-	-	-	D	D	+	+	+	D	D	+	+	D	D	+	D	+	+	+	+	+	+	+	+	+	+	+	+	+	+	+	+	D	Bacteria; Proteobacteria; Alphaproteobacteria; Rhodobacterales; Rhodobacteraceae
549756		R	+	+	R		R	+	+	R		R	+	+	R	+	R	D	D	+	+	R	+	+	+	+	R	+	+	+	R	+	+	R	+	R	+	+	R	+	R	+	+	R	+	Bacteria; Firmicutes; Bacilli; Lactobacillales; Lactobacillaceae; Lactobacillus
New.ReferenceOTU11		+	R	+	R		+	R	+	R		+	-	+	-	+	+	+	D	R	+	+	D	+	-	+	+	+	+	R	+	-	+	D	+	D	R	+	+	+	+	-	+	+	D	Bacteria; Proteobacteria; Gammaproteobacteria; Alteromonadales; Alteromonadaceae; Alteromonas
2000912		D	R	+	+		+	R	+	+		D	-	+	D	+	+	D	D	+	D	+	+	+	D	D	D	+	+	D	+	D	+	D	+	+	+	D	+	+	+	+	+	D	+	Bacteria; Proteobacteria; Gammaproteobacteria; Vibrionales; Pseudoalteromonadaceae
2479454		-	R	R	R		-	R	R	R		R	R	R	R	-	R	+	+	+	-	R	+	+	+	R	R	+	+	+	+	+	+	+	+	+	+	+	+	+	+	+	+	+	+	Bacteria; Proteobacteria; Alphaproteobacteria; Rhodospirillales; Rhodospirillaceae
4451039		+	+	+	+		+	+	+	+		+	D	+	+	+	D	D	+	D	D	D	D	+	D	+	D	D	D	+	+	D	+	+	D	+	D	+	+	+	D	D	+	D	D	Bacteria; Proteobacteria; Alphaproteobacteria; Rhodobacterales; Rhodobacteraceae
330731		R	R	R	R		R	R	R	R		R	-	R	-	+	+	+	D	+	+	+	+	+	D	+	+	+	+	+	+	+	+	D	+	+	+	+	+	+	D	+	D	+	D	Bacteria; Firmicutes; Clostridia; Clostridiales
New.ReferenceOTU55		D	-	-	-		D	-	-	-		D	-	-	-	+	R	+	+	D	+	R	+	+	D	+	R	+	+	+	+	+	+	+	+	+	+	+	+	+	+	+	+	+	D	Bacteria; Proteobacteria; Gammaproteobacteria; Legionellales; Francisellaceae; Francisella
541859		+	+	+	+		+	+	+	+		+	D	+	D	+	+	+	-	+	+	+	+	R	D	+	+	+	R	+	R	R	D	+	R	R	-	D	+	-	R	R	D	+	-	Bacteria; Proteobacteria; Gammaproteobacteria; Pseudomonadales; Pseudomonadaceae; Pseudomonas
New.ReferenceOTU22		+	R	+	+		+	R	+	+		+	-	D	D	+	+	+	D	+	+	+	+	+	D	D	D	+	+	D	+	+	+	+	D	+	+	D	+	D	D	D	D	D	D	Bacteria; Proteobacteria; Alphaproteobacteria; Rhodobacterales; Rhodobacteraceae
New.ReferenceOTU159		+	R	R	+		+	R	R	+		+	-	-	D	+	+	+	D	+	+	+	+	+	D	+	+	+	+	+	+	D	+	D	D	D	+	D	+	+	D	D	D	+	D	Bacteria; Proteobacteria; Alphaproteobacteria; Rhodobacterales; Rhodobacteraceae; Anaerospora
246780		+	R	D	+		+	-	+	+		D	-	+	D	+	+	+	D	D	D	+	+	D	D	D	+	D	+	+	D	+	+	D	+	+	+	+	D	+	+	+	D	D	+	Bacteria; Proteobacteria; Gammaproteobacteria; Alteromonadales
632387		-	-	R	-		-	R	R	R		-	-	-	-	R	+	+	+	+	R	+	+	+	+	R	+	+	+	+	+	R	+	+	+	+	R	+	+	+	+	R	+	+	D	Bacteria; Proteobacteria; Alphaproteobacteria; Rhizobiales; Hyphomicrobiaceae; Devosia
New.ReferenceOTU28		+	+	+	+		+	D	+	+		+	D	+	D	+	+	+	D	D	+	+	+	+	D	+	+	+	D	+	R	D	R	+	R	R	D	-	+	R	-	D	-	+	-	Bacteria; Proteobacteria; Gammaproteobacteria; Pseudomonadales; Pseudomonadaceae; Pseudomonas
New.ReferenceOTU19		R	R	R	+		R	R	R	+		R	-	R	+	R	+	+	R	+	R	+	+	R	D	R	+	+	R	+	+	+	+	+	R	+	+	+	+	R	+	+	+	+	-	Bacteria; Proteobacteria; Gammaproteobacteria; Alteromonadales; Colwelliaceae; Thalassomonas
New.ReferenceOTU25		+	R	R	+		+	-	R	+		+	-	-	D	+	+	+	+	+	+	+	+	+	D	+	+	+	D	+	+	-	R	+	-	D	R	R	+	R	+	-	R	+	-	Unassigned
New.CleanUp.ReferenceOTU7747		+	R	R	+		+	R	R	+		+	-	-	D	+	+	+	D	D	+	+	D	+	+	+	+	+	D	+	+	+	+	+	D	D	D	+	+	D	D	D	D	+	D	Bacteria; Proteobacteria; Alphaproteobacteria; Rhodobacterales; Rhodobacteraceae
New.CleanUp.ReferenceOTU24690		D	+	+	D		+	+	+	D		D	D	+	D	+	+	+	D	+	D	+	+	+	D	+	+	D	+	+	D	+	-	+	-	+	+	-	D	-	D	+	-	+	-	Bacteria; Proteobacteria; Gammaproteobacteria; Vibrionales; Pseudoalteromonadaceae; Pseudoalteromonas
New.ReferenceOTU151		R	R	R	R		R	R	R	R		R	R	-	R	D	+	+	R	D	D	+	+	R	+	D	+	+	R	+	+	+	+	+	+	+	+	+	+	+	+	+	+	+	D	Bacteria; Bacteroidetes; Flavobacteriia; Flavobacteriales; Flavobacteriaceae
New.ReferenceOTU135		-	-	D	-		R	-	+	-		R	R	+	R	D	D	D	D	+	+	D	+	+	+	+	D	D	D	D	+	+	+	+	+	D	+	+	+	+	+	+	+	+	+	Unassigned Planctomycetes
8994		+	+	+	+		+	+	+	+		+	D	+	D	+	+	+	D	+	+	+	+	+	D	+	+	D	+	+	-	R	R	R	R	R	R	R	R	R	-	R	R	R	-	Bacteria; Proteobacteria; Gammaproteobacteria; Alteromonadales; Moritellaceae; Moritella
687109		+	+	R	+		+	+	R	+		+	D	-	D	+	+	+	+	+	D	+	+	+	D	D	+	+	D	+	+	D	D	D	D	+	+	+	D	D	D	D	D	D	D	Bacteria; Proteobacteria; Alphaproteobacteria; Rhodobacterales; Rhodobacteraceae
168456		+	+	+	+		+	+	+	+		+	D	+	D	+	+	+	D	+	D	D	D	+	D	+	+	D	D	+	D	D	D	+	D	+	D	D	D	+	D	D	D	+	D	Bacteria; Proteobacteria; Alphaproteobacteria; Rhodobacterales; Rhodobacteraceae; Rhodobacter
New.ReferenceOTU295		+	R	+	+		+	R	+	+		D	-	+	D	+	+	D	D	+	+	+	+	+	D	+	+	+	+	+	-	R	+	R	R	-	R	+	R	R	R	R	+	R	-	Bacteria; Firmicutes; Clostridia; Clostridiales; Clostridiaceae; Clostridium
3308422		+	R	+	+		+	R	+	+		+	-	D	D	+	+	+	+	+	+	+	D	D	D	+	+	D	+	D	+	D	D	D	+	D	+	D	D	+	D	+	D	D	D	Bacteria; Proteobacteria; Alphaproteobacteria; Rhodobacterales; Rhodobacteraceae
New.CleanUp.ReferenceOTU26384		+	R	+	+		D	-	+	+		+	-	+	D	+	+	+	D	D	D	+	D	+	D	D	+	+	+	D	D	+	+	D	D	+	+	+	+	D	D	+	D	D	D	Bacteria; Proteobacteria; Gammaproteobacteria; Vibrionales; Pseudoalteromonadaceae
New.ReferenceOTU288		+	+	+	+		+	+	+	+		D	D	+	D	D	+	+	+	D	D	D	D	+	D	D	D	D	D	+	D	D	+	D	D	D	D	+	+	+	D	+	+	+	D	Bacteria; Proteobacteria; Deltaproteobacteria; Myxococcales
New.ReferenceOTU59		-	R	R	R		R	-	R	-		-	-	-	-	D	D	+	+	+	+	+	+	+	D	D	+	+	+	D	+	D	+	+	+	+	D	+	+	+	+	D	+	+	D	Bacteria; Proteobacteria; Alphaproteobacteria; Kiloniellales; Kiloniellaceae
New.ReferenceOTU148		+	R	R	+		+	-	R	+		+	-	-	D	+	+	+	+	+	+	+	+	+	D	+	+	+	+	+	D	D	D	D	D	D	D	D	+	D	D	D	D	+	D	Bacteria; Proteobacteria; Alphaproteobacteria; Rhodobacterales; Rhodobacteraceae
4374261		-	R	R	R		R	R	R	R		R	-	R	-	+	+	D	D	+	+	+	+	+	D	+	+	D	+	+	D	+	+	+	+	+	+	D	+	+	D	+	D	D	+	Bacteria; Firmicutes; Clostridia; Clostridiales; Clostridiaceae
New.ReferenceOTU140		-	-	-	D		-	-	-	D		-	-	-	D	-	+	+	+	+	-	+	+	+	D	-	+	+	+	+	D	D	+	+	+	D	+	+	+	+	D	+	+	+	D	Bacteria; Proteobacteria; Alphaproteobacteria; Rhodospirillales; Rhodospirillaceae
New.CleanUp.ReferenceOTU12700		D	R	R	-		+	R	R	R		+	-	R	-	+	+	D	D	+	+	+	D	D	D	+	+	+	+	+	D	+	D	+	+	+	+	+	+	+	D	+	D	D	D	Bacteria; Firmicutes; Clostridia; Clostridiales; Peptostreptococcaceae; Tepidibacter
839235		R	R	R	R		R	-	-	R		R	-	R	-	+	+	D	D	+	+	+	D	D	D	+	+	+	D	+	D	+	+	+	+	D	+	+	+	+	+	+	+	+	D	Bacteria; Proteobacteria; Gammaproteobacteria; Aeromonadales; Aeromonadaceae
276493		D	+	+	D		+	+	+	+		+	D	+	+	+	+	D	D	+	D	+	D	D	D	+	+	D	D	D	D	D	D	+	D	+	+	+	D	D	+	+	D	D	D	Bacteria; Proteobacteria; Gammaproteobacteria; Vibrionales; Vibrionaceae; Vibrio
New.CleanUp.ReferenceOTU14208		+	R	+	+		+	-	D	+		+	-	D	D	+	+	+	D	D	+	+	+	+	D	+	+	D	D	+	+	-	+	R	D	D	-	+	R	+	D	-	+	-	D	Bacteria; Bacteroidetes; Flavobacteriia; Flavobacteriales; Cryomorphaceae; Fluviicola
1136443		R	+	+	R		R	+	+	R		R	+	+	R	+	+	R	D	+	+	+	R	+	+	+	+	R	+	+	R	R	R	R	+	R	R	R	R	+	R	R	R	R	+	Bacteria; Deferribacteres; Deferribacteres; Deferribacterales; Deferribacteraceae; Mucispirillumschaedleri
509480		+	+	+	+		+	+	+	+		+	D	+	D	+	R	+	-	+	+	R	+	R	D	+	R	+	-	+	-	-	+	-	D	R	R	D	-	+	-	R	D	-	D	Bacteria; Proteobacteria; Betaproteobacteria; Burkholderiales; Alcaligenaceae
New.ReferenceOTU207		D	+	R	+		D	D	-	D		D	D	R	D	+	+	D	+	D	+	+	D	+	D	+	+	D	D	+	+	+	+	D	D	+	D	+	D	+	+	+	+	D	D	Bacteria; Proteobacteria; Alphaproteobacteria; Rhodobacterales; Hyphomonadaceae
New.ReferenceOTU290		-	-	-	-		-	-	-	-		-	-	-	-	+	+	+	R	R	+	+	+	R	R	+	+	+	R	R	+	+	+	R	+	+	+	+	R	+	+	+	+	R	D	Bacteria; Proteobacteria; Alphaproteobacteria; Kiloniellales
New.ReferenceOTU124		-	+	+	D		R	+	+	+		-	+	+	+	R	R	D	D	+	R	R	+	D	+	R	R	D	+	D	+	-	+	+	R	+	R	D	+	R	+	R	+	+	R	Unassigned
New.ReferenceOTU99		R	R	R	R		R	R	R	R		R	-	R	-	+	+	D	D	+	+	+	+	+	D	+	+	D	+	D	D	+	+	+	+	+	+	D	+	+	D	+	D	D	+	Bacteria; Firmicutes; Clostridia; Clostridiales; Clostridiaceae
1108453		-	+	+	R		R	+	+	R		R	+	+	R	+	R	-	D	+	+	R	-	+	+	+	R	R	+	+	R	+	+	R	R	R	+	+	R	R	R	+	+	R	R	Bacteria; Firmicutes; Clostridia; Clostridiales
New.CleanUp.ReferenceOTU13406		+	+	+	D		+	D	+	+		+	D	+	D	R	+	+	+	+	R	+	D	+	D	R	+	+	D	+	+	-	R	D	-	D	R	R	+	R	D	-	R	+	-	Bacteria; Bacteroidetes; Flavobacteriia; Flavobacteriales; Cryomorphaceae; Fluviicola
New.ReferenceOTU233		+	R	R	+		+	-	R	+		+	-	-	D	+	+	+	+	D	+	+	D	+	D	+	+	+	D	D	+	D	+	D	D	+	D	+	+	D	D	D	D	D	D	Bacteria; Proteobacteria; Alphaproteobacteria; Rhodobacterales; Rhodobacteraceae
1119376		+	R	R	D		+	R	R	+		+	-	R	D	+	+	D	D	+	D	+	+	+	D	+	D	+	+	+	D	D	D	+	+	+	D	+	+	D	D	+	D	D	D	Bacteria; Proteobacteria; Gammaproteobacteria; Vibrionales; Pseudoalteromonadaceae
549837		+	+	+	+		D	D	+	+		+	D	+	D	+	+	+	D	+	D	+	D	+	D	+	+	D	D	+	+	-	-	-	R	+	-	-	R	R	+	-	-	R	-	Bacteria; Proteobacteria; Gammaproteobacteria; Pseudomonadales; Pseudomonadaceae; Pseudomonas
332801		D	+	+	+		+	+	+	+		+	D	+	D	R	+	+	D	+	-	D	+	D	D	R	+	+	+	D	-	R	+	R	+	R	R	+	-	D	-	R	+	R	D	Bacteria; Proteobacteria; Gammaproteobacteria; Alteromonadales
4451971		D	R	+	D		+	-	+	D		D	-	+	D	D	D	D	D	+	D	D	+	D	D	D	D	+	+	D	D	+	+	+	+	+	+	+	+	D	+	+	+	+	D	Bacteria; Proteobacteria; Gammaproteobacteria; Vibrionales; Pseudoalteromonadaceae
4358092		R	R	R	+		R	R	R	+		R	R	R	D	+	+	+	+	D	D	D	+	+	D	D	D	D	D	D	D	D	+	+	+	D	+	+	+	+	+	+	+	+	D	Bacteria; Proteobacteria; Alphaproteobacteria; Kiloniellales
New.ReferenceOTU335		+	+	+	+		+	D	+	+		+	D	D	D	+	R	+	+	+	+	R	+	+	D	+	R	+	+	+	-	-	-	R	R	R	R	-	R	R	-	-	R	R	-	Bacteria; Bacteroidetes; Flavobacteriia; Flavobacteriales; Flavobacteriaceae
New.ReferenceOTU51		R	R	R	R		R	R	R	-		R	-	R	-	R	+	+	D	+	-	+	+	+	D	R	+	+	+	+	+	-	+	+	+	+	R	D	+	D	+	R	+	+	D	Bacteria; Proteobacteria; Gammaproteobacteria; Legionellales; Legionellaceae
New.ReferenceOTU17		R	R	R	R		R	-	-	R		R	-	-	-	+	R	R	+	-	+	R	-	+	-	+	R	R	D	R	+	+	+	+	+	+	+	+	+	+	+	+	+	+	D	Bacteria; Proteobacteria; Alphaproteobacteria; Rhizobiales; Rhizobiaceae
538006		R	+	R	-		R	+	R	R		R	+	-	R	+	R	R	D	+	+	R	R	+	+	+	R	R	D	+	R	+	R	+	+	R	+	R	+	+	R	+	R	+	+	Bacteria; Proteobacteria; Gammaproteobacteria; Legionellales; Legionellaceae
New.ReferenceOTU205		+	R	R	R		+	R	R	R		+	-	R	-	D	R	+	D	D	D	R	+	+	D	+	R	+	+	+	+	+	D	+	D	+	+	+	+	D	D	D	+	+	D	Bacteria; Proteobacteria; Alphaproteobacteria; Rhodobacterales; Rhodobacteraceae
70057		D	+	+	D		D	D	D	+		+	D	+	D	+	+	+	D	D	+	+	D	D	D	+	+	D	D	D	+	D	+	D	D	D	+	D	+	+	+	+	D	D	D	Bacteria; Proteobacteria; Gammaproteobacteria; Vibrionales; Vibrionaceae; Vibrio
New.ReferenceOTU237		+	R	R	R		+	-	R	R		+	-	-	-	R	+	+	+	+	R	+	+	+	D	R	+	+	D	+	+	R	R	D	+	+	R	R	+	+	D	-	R	+	D	Bacteria; Proteobacteria; Alphaproteobacteria; Rhizobiales; Phyllobacteriaceae
New.ReferenceOTU108		+	R	R	R		+	R	R	R		+	-	-	-	+	+	+	D	+	+	+	+	+	D	+	+	D	+	+	+	D	R	D	R	+	+	R	+	-	D	D	R	D	-	Bacteria; Proteobacteria; Alphaproteobacteria; Rhodobacterales; Rhodobacteraceae
New.ReferenceOTU63		+	R	R	R		+	-	-	R		+	-	-	-	+	+	+	D	+	D	+	+	+	D	+	+	+	D	+	D	D	D	D	+	+	+	D	+	+	D	D	D	D	D	Bacteria; Proteobacteria; Alphaproteobacteria; Rhodobacterales; Rhodobacteraceae
352275		D	R	R	-		D	-	-	R		D	-	R	-	R	+	+	+	D	R	+	D	+	D	R	+	+	D	+	D	+	+	D	+	+	+	+	+	+	+	+	+	D	D	Bacteria; Proteobacteria; Alphaproteobacteria; Rhodobacterales; Rhodobacteraceae
New.ReferenceOTU328		+	+	+	+		+	+	+	+		+	+	+	D	R	R	R	+	+	R	R	R	+	D	R	R	R	+	+	R	-	D	D	-	R	R	+	D	R	R	R	+	D	-	Bacteria; Proteobacteria; Gammaproteobacteria; Alteromonadales; J115
344344		D	R	-	R		D	R	R	-		+	-	-	-	D	D	D	D	D	D	D	+	D	+	D	D	D	D	+	+	+	+	+	+	+	+	+	+	+	+	+	+	+	D	Bacteria; Proteobacteria; Alphaproteobacteria; Kiloniellales; Kiloniellaceae
New.ReferenceOTU70		+	+	+	D		+	+	+	+		D	D	D	D	+	D	D	D	D	+	+	+	D	D	D	D	D	+	+	D	D	D	D	D	+	+	D	D	+	+	D	D	+	D	Bacteria; Proteobacteria; Epsilonproteobacteria; Campylobacterales; Campylobacteraceae; Arcobacter
161191		+	R	R	+		+	R	R	+		D	-	R	D	D	+	+	+	+	+	+	D	D	D	+	+	D	D	+	D	D	+	D	D	+	D	D	D	+	D	+	+	D	D	Bacteria; Proteobacteria; Alphaproteobacteria; Rhodobacterales; Rhodobacteraceae; Marivita
New.ReferenceOTU292		-	D	R	D		R	+	R	+		-	D	R	D	D	+	D	D	D	D	+	+	+	+	D	+	D	+	D	+	D	D	D	D	+	+	+	+	+	D	+	+	+	D	Bacteria; Proteobacteria; Betaproteobacteria; Burkholderiales; Comamonadaceae; Limnobacter
532779		R	R	R	R		R	R	R	R		R	-	R	-	+	R	+	D	D	D	R	+	+	D	D	R	+	D	D	+	+	+	+	+	+	+	+	+	D	+	+	+	+	D	Bacteria; Proteobacteria; Alphaproteobacteria; Rhodobacterales; Rhodobacteraceae
New.ReferenceOTU357		R	+	D	R		R	+	D	R		R	+	+	-	R	R	D	D	+	R	R	+	+	+	-	R	+	+	+	+	R	+	R	+	D	R	+	R	+	+	R	+	-	D	Bacteria; Proteobacteria; Betaproteobacteria; Burkholderiales; Comamonadaceae
New.ReferenceOTU83		+	R	R	+		+	-	R	+		+	-	-	D	+	+	+	D	D	D	D	D	+	D	D	+	D	D	D	+	+	D	+	D	+	D	+	D	+	D	D	+	+	D	Bacteria; Proteobacteria; Alphaproteobacteria; Rhodobacterales; Rhodobacteraceae
New.ReferenceOTU262		+	+	+	+		D	D	D	+		+	D	D	D	+	+	+	D	D	D	D	D	D	D	+	+	+	D	+	+	D	+	D	-	D	+	D	+	-	+	D	D	D	-	Bacteria; Proteobacteria; Gammaproteobacteria; Vibrionales; Vibrionaceae; Vibrio
4416551		R	R	R	R		-	-	-	-		-	-	-	-	+	+	D	D	+	+	+	D	+	D	D	D	+	+	D	+	+	D	+	D	D	+	+	+	D	+	+	+	+	D	Bacteria; Proteobacteria; Gammaproteobacteria; Vibrionales; Vibrionaceae; Vibrio
New.CleanUp.ReferenceOTU27359		-	-	-	-		-	-	-	-		-	-	-	-	R	+	+	+	R	R	+	+	+	-	R	+	+	+	R	+	+	+	R	+	D	+	+	R	+	+	D	+	R	D	Bacteria; Proteobacteria; Alphaproteobacteria; Kiloniellales
New.ReferenceOTU139		D	R	D	+		+	-	D	+		+	-	D	D	+	+	+	+	D	+	D	D	+	D	+	+	D	+	+	+	D	R	D	D	+	D	R	D	+	D	+	-	D	D	Bacteria; Proteobacteria; Gammaproteobacteria; Vibrionales; Pseudoalteromonadaceae
New.CleanUp.ReferenceOTU22299		+	R	R	+		D	R	R	D		+	-	R	D	+	+	+	D	+	+	+	D	+	D	+	D	+	+	D	D	D	D	+	D	+	+	+	D	D	D	+	D	D	D	Bacteria; Proteobacteria; Gammaproteobacteria; Vibrionales; Vibrionaceae; Vibrio
New.CleanUp.ReferenceOTU31419		+	-	R	-		+	-	-	R		D	-	-	-	+	+	+	D	D	+	+	D	D	D	+	+	+	+	+	+	D	D	+	D	D	+	+	+	D	D	D	D	+	D	Bacteria; Proteobacteria; Gammaproteobacteria; Vibrionales; Vibrionaceae; Vibrio
New.ReferenceOTU127		R	R	R	R		R	R	R	R		R	-	R	R	R	+	+	R	+	R	+	+	R	+	-	+	+	R	+	R	R	+	+	+	R	R	+	+	+	R	R	+	+	D	Unassigned Alphaproteobacteria
1116384		R	+	+	R		R	+	+	R		R	+	+	R	+	R	-	D	+	+	R	R	+	+	+	R	R	+	+	R	R	+	R	R	R	R	+	R	R	R	R	+	R	R	Bacteria; Proteobacteria; Betaproteobacteria; Burkholderiales; Comamonadaceae
4394973		R	R	R	R		R	R	R	R		R	-	-	-	+	+	+	+	+	+	+	+	+	D	+	+	+	+	+	-	R	R	D	D	R	R	R	+	+	-	R	R	+	D	Bacteria; Proteobacteria; Gammaproteobacteria; Thiotrichales; Piscirickettsiaceae; Methylophaga
New.ReferenceOTU7		R	+	R	R		R	+	R	R		R	+	R	R	+	R	R	D	+	+	R	R	+	+	+	R	R	+	+	+	R	+	R	R	+	R	+	R	R	+	R	+	R	R	Bacteria; Bacteroidetes; Bacteroidia; Bacteroidales; S24-7
348038		R	+	+	-		R	+	+	R		R	+	+	R	+	R	D	-	+	D	R	D	R	+	+	R	+	R	+	-	+	+	R	R	R	+	D	R	-	R	+	+	R	R	Bacteria; Bacteroidetes; Bacteroidia; Bacteroidales; S24-7
198641		-	+	+	R		R	+	+	R		R	+	D	R	-	R	-	-	+	R	R	R	R	+	R	R	R	R	+	R	+	+	R	+	R	+	+	R	+	R	+	+	R	+	Bacteria; Firmicutes; Bacilli; Lactobacillales; Lactobacillaceae; Lactobacillus
New.ReferenceOTU130		-	-	-	-		-	-	-	-		-	-	-	-	+	+	+	+	+	+	+	+	+	D	+	+	+	+	+	+	R	R	R	R	+	R	R	R	R	+	R	R	R	-	Bacteria; Proteobacteria; Alphaproteobacteria; Kiloniellales; Kiloniellaceae
New.CleanUp.ReferenceOTU15996		+	R	R	+		+	R	-	+		+	-	-	D	D	+	D	D	D	D	+	+	+	D	D	+	+	+	D	D	D	+	+	D	D	D	+	+	D	D	D	+	D	D	Bacteria; Tenericutes; Mollicutes; Mycoplasmatales; Mycoplasmataceae
New.CleanUp.ReferenceOTU21522		+	+	+	+		+	+	+	+		+	D	D	D	R	+	+	R	R	-	+	+	R	-	R	+	D	-	R	R	-	R	+	-	-	-	-	+	-	-	-	-	+	-	Bacteria; Proteobacteria; Gammaproteobacteria; Pseudomonadales; Pseudomonadaceae; Pseudomonas
33410		D	+	D	R		+	+	+	R		+	+	+	R	+	+	D	D	+	D	D	+	D	D	D	+	+	D	+	-	D	-	-	D	R	+	R	-	D	R	+	R	-	+	Bacteria; Proteobacteria; Betaproteobacteria; Burkholderiales; Comamonadaceae
New.CleanUp.ReferenceOTU22991		+	R	R	+		+	-	R	+		+	-	-	D	R	+	+	D	+	R	+	+	+	D	R	+	+	D	+	D	D	R	D	D	D	+	-	+	+	D	D	-	D	D	Bacteria; Proteobacteria; Alphaproteobacteria; Rhodobacterales; Rhodobacteraceae; Anaerospora
New.CleanUp.ReferenceOTU25059		+	D	+	-		+	+	D	-		+	D	+	-	+	+	D	R	+	+	+	+	R	D	+	+	D	R	+	R	-	D	R	D	-	R	+	R	D	-	R	+	R	D	Unassigned
New.ReferenceOTU105		-	-	-	D		-	-	-	+		-	-	-	D	-	+	D	+	+	R	+	+	+	D	R	+	+	+	+	D	D	D	+	D	D	+	D	+	+	D	D	D	+	D	Bacteria; Bacteroidetes; Flavobacteriia; Flavobacteriales; Flavobacteriaceae
579705		+	R	R	+		+	R	R	+		+	-	R	D	+	+	D	+	D	+	+	+	+	D	+	+	D	D	D	D	D	+	D	D	D	D	D	+	D	D	D	D	D	D	Bacteria; Proteobacteria; Alphaproteobacteria; Rhodobacterales; Rhodobacteraceae
586766		R	+	+	R		R	+	+	R		R	+	+	R	+	R	R	D	+	+	R	R	+	+	+	R	R	+	+	R	R	+	R	R	R	R	D	R	R	-	R	+	R	R	Bacteria; Proteobacteria; Gammaproteobacteria; Alteromonadales; [Chromatiaceae]; Rheinheimera
New.ReferenceOTU132		D	-	-	+		D	R	-	+		D	-	-	D	-	+	+	+	D	-	+	D	+	D	-	+	D	D	+	+	+	D	D	+	D	+	D	+	+	D	+	D	D	D	Bacteria; Proteobacteria; Alphaproteobacteria; Rhizobiales
545507		R	+	+	R		-	D	+	R		R	D	D	R	D	R	D	D	+	+	R	+	D	+	+	R	+	+	D	R	+	+	R	-	R	+	+	R	R	-	+	+	-	R	Bacteria; Proteobacteria; Betaproteobacteria; Burkholderiales; Comamonadaceae; Acidovorax
New.CleanUp.ReferenceOTU7313		+	+	+	+		+	D	+	+		+	D	+	D	R	+	+	R	R	R	+	+	R	-	R	+	+	R	R	R	-	R	D	R	R	R	R	+	R	R	-	R	D	-	Bacteria; Bacteroidetes; Flavobacteriia; Flavobacteriales; Flavobacteriaceae
321735		-	+	+	R		R	+	+	R		-	+	+	R	+	R	D	-	+	D	R	+	R	+	+	R	+	-	+	R	+	R	R	R	R	+	-	-	-	-	+	R	R	R	Bacteria; Bacteroidetes; Bacteroidia; Bacteroidales; S24-7
96373		+	+	+	+		+	D	+	+		D	D	+	D	D	+	+	D	D	+	D	+	+	D	+	+	D	D	+	-	R	-	-	R	R	-	-	-	R	-	-	R	-	-	Bacteria; Proteobacteria; Gammaproteobacteria; Alteromonadales; Moritellaceae; Moritella
New.CleanUp.ReferenceOTU9821		D	R	R	R		+	R	-	R		+	-	-	-	+	+	+	R	+	+	+	+	R	D	+	+	D	R	+	+	-	R	R	+	D	-	R	R	+	+	-	R	-	D	Bacteria; Bacteroidetes; Flavobacteriia; Flavobacteriales; Cryomorphaceae; Fluviicola
221513		D	R	R	+		+	-	-	+		D	-	-	D	D	+	D	D	D	D	+	D	D	D	D	+	+	+	+	+	D	+	D	D	D	+	+	D	+	+	+	D	D	D	Bacteria; Proteobacteria; Gammaproteobacteria; Vibrionales; Vibrionaceae; Vibrio
New.ReferenceOTU186		R	+	R	+		R	D	-	D		R	D	-	D	D	+	+	+	D	D	D	D	+	D	+	+	+	D	D	D	D	D	+	+	D	D	+	+	+	D	D	D	+	D	Bacteria; Proteobacteria; Betaproteobacteria; Nitrosomonadales; Nitrosomonadaceae
4484310		+	R	R	R		+	-	-	R		+	-	-	-	-	D	D	+	+	-	D	D	+	D	-	D	D	D	+	-	D	+	+	+	-	D	+	+	+	-	D	+	+	D	Bacteria; Proteobacteria; Alphaproteobacteria; Rhodobacterales; Hyphomonadaceae
New.ReferenceOTU164		+	+	+	+		+	+	+	+		+	D	D	+	D	D	D	D	D	D	D	D	+	D	D	D	D	D	+	D	D	+	D	D	D	D	D	+	+	D	D	D	D	D	Bacteria; Proteobacteria; Alphaproteobacteria; Rhodobacterales; Rhodobacteraceae
New.ReferenceOTU95		+	+	R	+		+	+	R	+		+	D	R	D	R	+	+	R	R	R	+	+	R	-	R	+	+	R	R	R	-	-	D	R	R	R	R	+	R	R	-	R	+	-	Bacteria; Bacteroidetes; Flavobacteriia; Flavobacteriales; Flavobacteriaceae; Flavobacterium
547256		+	-	+	D		+	-	+	+		+	-	D	D	D	D	+	D	+	D	+	+	D	D	D	+	+	D	+	D	D	D	D	D	D	+	D	+	D	D	D	D	D	D	Bacteria; Proteobacteria; Gammaproteobacteria; Alteromonadales; Alteromonadaceae; Marinobacter
New.ReferenceOTU8		+	+	+	+		+	D	+	+		+	D	+	D	D	+	D	D	+	D	D	D	D	D	D	+	D	D	+	D	D	D	D	D	+	D	D	D	+	D	D	D	D	D	Bacteria; Proteobacteria; Alphaproteobacteria; Rhodobacterales; Rhodobacteraceae; Rhodobacter
4433053		+	+	+	+		+	D	+	D		D	D	D	D	+	+	D	D	D	D	+	D	D	D	+	+	+	D	D	D	D	D	D	D	D	+	D	+	D	D	+	D	D	D	Bacteria; Proteobacteria; Gammaproteobacteria; Vibrionales; Pseudoalteromonadaceae
549328		R	-	R	R		R	R	R	R		R	-	-	-	+	+	+	D	D	+	+	D	D	D	+	+	+	D	D	+	D	D	D	D	+	+	+	D	+	D	D	+	+	D	Bacteria; Proteobacteria; Alphaproteobacteria; Rhodobacterales; Rhodobacteraceae
New.CleanUp.ReferenceOTU25903		D	-	-	+		D	-	-	D		D	-	-	D	+	+	+	+	D	+	+	+	+	D	+	+	+	D	D	+	D	-	R	D	D	+	R	R	+	D	D	-	R	D	Bacteria; Proteobacteria; Alphaproteobacteria; Rhodobacterales; Rhodobacteraceae; Anaerospora
169836		+	R	D	+		+	-	+	+		D	-	D	D	-	+	D	D	+	-	+	+	+	D	-	D	D	+	D	D	D	D	D	+	D	+	+	D	D	D	+	D	D	D	Bacteria; Proteobacteria; Gammaproteobacteria; Vibrionales
789725		R	R	R	+		R	R	R	+		R	R	R	D	R	R	R	+	+	R	R	R	+	+	R	R	R	+	+	R	R	R	+	+	R	R	R	+	+	R	R	-	+	+	Bacteria; Proteobacteria; Gammaproteobacteria; Oceanospirillales; Alcanivoracaceae; Alcanivorax
New.ReferenceOTU180		-	-	-	-		-	-	-	-		-	-	-	-	-	+	+	+	+	-	D	+	+	D	-	D	+	+	D	D	+	D	+	D	D	+	+	D	D	D	+	+	D	D	Unassigned
New.ReferenceOTU68		D	+	+	+		+	D	+	+		D	D	D	D	+	D	D	D	+	D	+	D	D	D	D	+	+	+	D	D	D	D	D	D	D	+	D	+	D	D	D	D	D	D	Bacteria; Proteobacteria; Gammaproteobacteria; Alteromonadales
New.ReferenceOTU104		+	R	R	+		+	-	-	+		D	-	R	D	R	+	D	D	+	-	+	+	D	D	R	D	D	D	+	+	D	D	+	+	D	D	D	+	+	D	D	D	D	D	Bacteria; Proteobacteria; Gammaproteobacteria; Vibrionales; Pseudoalteromonadaceae; Pseudoalteromonas
New.ReferenceOTU289		R	-	R	D		-	-	R	+		-	R	R	D	+	+	D	D	D	+	+	+	D	D	D	+	D	D	D	+	D	D	D	+	+	+	+	+	+	D	D	D	D	D	Bacteria; Proteobacteria; Betaproteobacteria; Burkholderiales; Comamonadaceae; Limnobacter
New.CleanUp.ReferenceOTU33793		+	R	+	D		+	-	D	D		+	-	D	D	R	+	+	D	-	R	+	+	+	-	R	+	+	D	R	+	-	-	+	-	D	R	R	+	-	D	-	R	D	-	Bacteria; Bacteroidetes; Flavobacteriia; Flavobacteriales; Flavobacteriaceae; Flavobacterium
New.ReferenceOTU283		+	R	-	+		+	R	-	+		+	-	-	D	-	-	D	D	D	-	R	+	+	D	-	R	+	+	D	D	D	+	D	D	D	D	+	+	D	D	D	+	+	D	Unassigned
New.CleanUp.ReferenceOTU1904		-	-	-	-		-	-	-	-		-	-	-	-	R	+	+	-	R	R	+	+	R	-	R	+	+	R	R	+	+	R	+	+	+	+	R	+	D	D	D	-	+	D	Bacteria; Proteobacteria; Alphaproteobacteria; Kiloniellales
New.CleanUp.ReferenceOTU7744		-	R	-	R		-	-	-	R		-	-	-	-	R	+	+	+	D	R	D	D	+	D	R	+	+	+	D	+	D	+	+	D	D	D	+	+	D	D	D	+	+	D	Bacteria; Proteobacteria; Alphaproteobacteria; Rhodobacterales; Rhodobacteraceae
140176		+	R	R	R		+	R	R	R		+	-	R	-	R	R	R	+	R	R	R	R	+	-	R	R	-	+	R	+	+	R	R	+	+	+	R	R	+	D	D	R	R	+	Bacteria; Proteobacteria; Alphaproteobacteria; Sphingomonadales
616920		R	+	R	R		R	+	R	R		R	D	R	-	+	+	+	D	+	+	+	D	+	D	+	D	+	+	+	R	-	R	R	-	R	R	R	R	-	R	R	R	R	-	Bacteria; Proteobacteria; Betaproteobacteria; Burkholderiales; Comamonadaceae; RS62
New.ReferenceOTU4		+	+	+	+		D	D	+	D		+	D	D	D	D	D	+	D	+	+	+	D	D	D	+	D	D	+	+	-	-	-	-	-	-	-	-	-	R	-	-	-	R	-	Bacteria; Proteobacteria; Gammaproteobacteria; Alteromonadales; Moritellaceae; Moritella
264940		R	+	+	R		R	+	+	R		R	+	+	R	+	R	D	-	+	+	R	+	-	+	+	R	D	R	+	R	R	-	R	R	R	R	R	R	R	R	R	-	R	R	Bacteria; Firmicutes; Erysipelotrichi; Erysipelotrichales; Erysipelotrichaceae; Allobaculum
148706		-	R	-	R		-	-	-	R		-	-	-	-	+	+	D	D	D	D	+	D	+	D	D	D	D	D	+	+	D	D	D	+	D	+	+	+	+	+	+	D	D	D	Bacteria; Proteobacteria; Gammaproteobacteria; Vibrionales; Vibrionaceae; Vibrio
New.ReferenceOTU112		+	D	+	+		+	D	+	+		+	D	D	D	R	+	D	D	D	R	+	D	+	D	R	+	D	D	+	D	D	D	D	D	D	D	D	+	D	D	D	D	D	D	Bacteria; Proteobacteria; Alphaproteobacteria; Rhodobacterales; Rhodobacteraceae; Anaerospora
587648		R	R	R	R		R	R	R	R		R	-	-	-	R	R	+	R	R	R	R	+	R	-	R	R	+	R	R	-	+	+	+	+	R	+	+	+	+	R	+	D	+	D	Bacteria; Cyanobacteria; Chloroplast; Stramenopiles
New.CleanUp.ReferenceOTU32410		+	-	-	R		D	-	-	R		D	-	-	-	+	+	+	D	D	+	D	D	D	D	+	+	+	D	+	+	D	+	D	D	D	D	D	D	+	D	D	D	+	D	Bacteria; Proteobacteria; Gammaproteobacteria; Vibrionales; Pseudoalteromonadaceae; Pseudoalteromonas
New.ReferenceOTU16		-	-	-	R		-	-	-	-		-	-	-	-	+	R	R	-	D	+	R	-	R	D	+	R	R	-	+	+	D	+	+	+	+	D	D	+	+	+	D	+	D	D	Unassigned
New.ReferenceOTU300		+	+	+	D		D	D	D	D		+	D	D	D	+	+	D	D	D	+	D	+	D	D	D	D	D	D	D	D	-	D	+	D	+	R	+	+	D	+	R	D	D	D	Bacteria; Bacteroidetes; Flavobacteriia; Flavobacteriales; Cryomorphaceae; Fluviicola
73723		+	R	+	+		D	-	D	+		D	-	D	D	+	+	D	D	D	+	+	D	D	D	D	D	+	D	D	+	D	D	D	D	D	+	D	+	D	+	D	D	D	D	Bacteria; Proteobacteria; Gammaproteobacteria; Vibrionales; Vibrionaceae; Vibrio
New.ReferenceOTU182		D	-	R	+		D	-	R	D		+	-	-	D	+	+	D	D	-	+	+	+	D	-	D	+	+	D	-	+	D	D	+	D	D	+	+	D	D	D	D	D	D	D	Bacteria; Proteobacteria; Gammaproteobacteria; Vibrionales; Pseudoalteromonadaceae
New.CleanUp.ReferenceOTU32297		+	+	+	D		+	D	+	D		+	D	+	D	D	+	+	D	D	D	+	D	D	D	+	D	D	D	+	+	D	-	-	-	D	D	-	R	-	D	D	-	-	-	Bacteria; Proteobacteria; Gammaproteobacteria; Pseudomonadales; Pseudomonadaceae; Pseudomonas
New.CleanUp.ReferenceOTU4746		D	D	+	D		+	D	+	D		D	D	D	D	+	+	D	D	+	D	+	D	D	D	+	D	+	+	D	D	D	D	+	D	D	+	D	D	D	+	D	D	D	D	Bacteria; Proteobacteria; Gammaproteobacteria; Alteromonadales
New.ReferenceOTU362		R	R	R	R		R	-	-	R		R	-	R	-	+	-	+	D	+	+	R	D	+	D	+	R	D	D	+	D	D	+	D	+	D	D	+	D	+	D	+	+	D	D	Bacteria; Proteobacteria; Betaproteobacteria; Methylophilales; Methylophilaceae; Methyloteneramobilis
New.CleanUp.ReferenceOTU29226		-	+	R	D		R	+	R	+		R	+	-	D	-	-	D	D	D	-	R	+	+	D	-	R	+	+	D	D	D	+	-	-	+	+	+	R	-	D	D	+	R	-	Unassigned
2471826		+	-	R	+		D	R	R	+		+	-	-	D	R	R	+	D	D	R	R	D	+	D	R	R	D	D	+	-	D	+	D	D	R	+	+	+	+	R	D	+	D	D	Bacteria; Proteobacteria; Betaproteobacteria; Methylophilales; Methylophilaceae; Methyloteneramobilis
New.CleanUp.ReferenceOTU6316		+	R	R	R		+	-	-	R		+	-	R	-	+	+	R	D	+	D	+	-	+	D	+	+	R	D	+	-	-	-	D	R	R	R	R	+	R	-	R	-	+	-	Bacteria; Bacteroidetes; Flavobacteriia; Flavobacteriales; Flavobacteriaceae; Polaribacter
836386		D	+	D	+		D	+	+	+		D	D	+	D	D	D	D	D	D	D	+	+	D	D	+	+	D	+	D	D	D	R	D	R	D	+	-	D	-	D	+	-	D	-	Bacteria; Proteobacteria; Gammaproteobacteria; Vibrionales; Vibrionaceae; Vibrio
New.CleanUp.ReferenceOTU34801		-	-	-	-		R	-	-	-		-	-	-	-	+	-	R	-	D	+	-	-	R	D	+	R	-	-	D	D	+	+	+	D	+	+	+	+	+	D	D	+	+	D	Bacteria; Proteobacteria; Gammaproteobacteria; Legionellales; Francisellaceae; Francisella
New.CleanUp.ReferenceOTU33590		-	-	-	-		-	-	-	-		-	-	-	-	+	+	D	-	-	+	+	D	-	-	+	+	+	-	R	+	D	R	+	D	D	+	R	+	+	D	+	-	D	D	Bacteria; Proteobacteria; Gammaproteobacteria; Vibrionales; Pseudoalteromonadaceae
159906		+	D	+	+		+	+	+	D		D	D	D	D	+	D	D	D	+	D	D	D	D	D	D	D	+	D	D	+	+	D	D	D	D	+	D	D	D	D	D	D	D	D	Bacteria; Proteobacteria; Alphaproteobacteria; Rhodobacterales; Rhodobacteraceae
New.ReferenceOTU29		-	R	R	-		-	-	R	-		-	R	R	-	-	D	+	-	-	-	D	+	-	-	-	D	D	-	-	D	+	+	+	+	D	+	+	+	+	D	+	+	D	D	Bacteria; Proteobacteria; Gammaproteobacteria; Pseudomonadales; Pseudomonadaceae; Pseudomonas
New.ReferenceOTU287		+	+	+	+		+	D	+	+		+	D	+	D	R	R	D	-	+	-	R	+	R	D	R	R	+	R	D	-	R	-	R	R	R	R	-	-	R	-	-	-	R	-	Unassigned
New.ReferenceOTU26		-	D	-	-		R	D	-	-		R	D	-	-	+	+	+	D	D	+	+	+	+	D	+	+	+	+	+	-	D	D	-	-	-	D	D	-	-	-	D	D	-	-	Bacteria; Proteobacteria; Gammaproteobacteria; Pseudomonadales
New.ReferenceOTU96		+	+	-	D		D	D	-	D		D	D	-	D	+	R	+	D	+	+	R	D	+	D	+	R	D	+	+	R	D	-	D	+	R	D	R	D	+	R	D	-	D	D	Bacteria; Proteobacteria; Alphaproteobacteria; Rhizobiales
1098473		-	R	R	R		R	R	R	R		R	R	-	-	-	+	R	-	D	-	+	R	R	+	R	+	R	R	+	R	D	+	+	+	R	+	+	+	D	-	D	+	D	D	Bacteria; Actinobacteria; Actinobacteria; Actinomycetales; Propionibacteriaceae; Propionibacteriumacnes
539293		-	R	R	R		R	-	-	R		R	R	R	-	+	R	-	D	+	+	-	-	+	+	D	-	R	+	+	-	-	D	-	+	R	-	+	-	+	-	-	+	-	+	Bacteria; Bacteroidetes; Cytophagia; Cytophagales; Cytophagaceae
New.ReferenceOTU13		+	+	+	+		+	+	D	+		D	D	+	D	D	D	D	-	D	D	D	D	-	D	+	+	D	R	D	+	D	R	D	-	D	+	R	D	-	D	D	-	D	-	Bacteria; Proteobacteria; Gammaproteobacteria; Vibrionales; Vibrionaceae; Vibrio
New.ReferenceOTU261		D	R	-	-		D	R	-	R		D	-	-	-	-	R	+	+	+	-	R	+	+	D	-	R	+	+	+	-	D	D	+	+	-	D	D	D	+	-	D	D	+	D	Bacteria; Proteobacteria; Betaproteobacteria; Burkholderiales; Burkholderiaceae
433676		-	+	+	R		R	+	+	R		R	+	+	R	R	R	R	-	+	R	R	R	R	+	R	R	R	R	+	R	R	R	R	+	R	R	R	R	+	R	R	-	R	+	Bacteria; Firmicutes; Bacilli; Lactobacillales; Lactobacillaceae; Lactobacillusreuteri
4322927		+	+	+	+		+	+	+	+		+	D	+	D	R	R	R	-	+	-	R	R	-	D	-	R	R	-	+	-	-	R	-	-	R	-	-	-	R	-	-	-	-	-	Bacteria; Proteobacteria; Betaproteobacteria; Burkholderiales; Alcaligenaceae
New.ReferenceOTU260		+	D	+	D		+	D	D	+		+	D	+	D	D	+	D	-	D	+	+	D	-	D	+	+	D	-	+	R	D	-	-	-	-	D	-	-	-	-	D	-	-	-	Bacteria; Proteobacteria; Gammaproteobacteria; Vibrionales; Vibrionaceae; Vibrio
160300		-	R	R	R		R	-	-	R		-	-	-	-	+	+	+	D	D	+	+	D	+	D	+	+	+	D	+	R	-	R	-	+	-	-	-	R	+	-	-	-	-	D	Bacteria; Proteobacteria; Alphaproteobacteria; Rhizobiales
New.CleanUp.ReferenceOTU28207		-	R	-	-		-	-	-	-		-	-	-	-	R	R	+	+	+	R	-	D	+	D	R	R	+	D	D	D	D	+	D	D	D	+	+	+	+	D	D	+	+	D	Bacteria; Proteobacteria; Gammaproteobacteria; Legionellales; Francisellaceae; Francisella
574721		R	D	D	-		R	D	D	R		R	D	+	-	-	-	-	D	R	-	R	-	+	-	-	-	-	+	-	+	+	+	D	D	D	+	D	D	+	+	+	+	D	+	Bacteria; Proteobacteria; Betaproteobacteria; Burkholderiales; Comamonadaceae
New.CleanUp.ReferenceOTU2049		+	+	-	D		+	D	R	D		+	D	-	D	R	+	+	+	-	R	+	D	D	-	R	+	D	D	-	+	D	-	+	-	D	D	-	+	-	D	D	-	D	-	Bacteria; Proteobacteria; Gammaproteobacteria; Vibrionales; Vibrionaceae; Vibrio
New.CleanUp.ReferenceOTU53		+	D	R	R		D	D	-	R		+	D	-	-	+	+	+	R	D	+	+	+	R	D	+	+	+	-	+	R	-	R	R	-	R	-	R	R	R	-	-	R	R	-	Unassigned
New.CleanUp.ReferenceOTU19676		-	-	-	-		-	-	-	-		-	-	-	-	R	+	+	D	D	-	+	D	+	D	-	+	+	+	D	+	D	-	+	D	D	+	-	+	+	D	D	-	D	D	Bacteria; Proteobacteria; Alphaproteobacteria; Rhodobacterales; Rhodobacteraceae
New.CleanUp.ReferenceOTU15886		D	+	D	-		+	D	+	R		D	D	D	-	+	+	+	-	+	D	D	+	R	D	+	+	+	-	D	D	R	R	R	-	D	R	-	-	-	+	R	R	-	-	Unassigned
New.ReferenceOTU80		-	R	R	-		R	R	R	-		R	-	R	-	-	+	+	+	R	-	+	+	+	-	R	+	D	+	R	D	-	+	R	R	D	-	+	R	R	D	-	+	R	R	Bacteria; Proteobacteria; Alphaproteobacteria; Sphingomonadales
New.ReferenceOTU269		-	-	-	-		-	-	-	-		-	-	-	-	-	D	-	D	-	-	D	R	D	-	-	D	-	+	-	D	+	+	+	+	D	+	+	D	+	D	+	+	+	D	Bacteria; Proteobacteria; Alphaproteobacteria; Rhodospirillales; Rhodospirillaceae
548464		-	-	-	-		-	-	-	-		-	-	-	-	R	+	R	+	D	R	+	R	+	D	R	+	R	+	+	+	R	R	R	D	+	R	R	R	+	+	-	R	-	D	Bacteria; Proteobacteria; Alphaproteobacteria; Rhizobiales
829702		+	+	+	+		D	D	D	+		D	D	D	D	+	D	D	D	D	D	+	D	D	D	D	+	D	+	D	D	D	D	D	D	D	+	D	D	D	D	+	D	D	D	Bacteria; Proteobacteria; Gammaproteobacteria; Vibrionales; Vibrionaceae; Vibrio
89333		R	+	+	R		R	+	D	R		R	D	+	-	R	R	R	-	+	R	R	R	-	+	R	R	R	R	D	+	R	+	R	R	D	R	+	R	-	+	R	+	-	R	Bacteria; Proteobacteria; Betaproteobacteria; Burkholderiales; Comamonadaceae
273466		R	+	+	-		R	+	+	R		R	+	+	R	+	R	-	-	+	+	R	R	R	+	D	R	R	R	+	R	R	R	R	R	R	R	R	R	R	R	R	-	R	R	Bacteria; Firmicutes; Erysipelotrichi; Erysipelotrichales; Erysipelotrichaceae; Allobaculum
New.ReferenceOTU101		R	R	R	R		R	-	R	R		R	-	R	-	+	+	R	R	+	+	+	R	R	D	+	+	R	R	+	R	-	R	+	R	R	R	R	+	R	R	R	R	+	-	Bacteria; Bacteroidetes; [Saprospirae]; [Saprospirales]; Chitinophagaceae
New.ReferenceOTU106		-	-	-	-		-	-	-	R		-	-	-	-	+	D	D	D	D	+	D	D	D	D	+	D	D	D	+	+	D	D	D	D	+	D	+	+	D	+	+	+	D	D	Bacteria; Proteobacteria; Gammaproteobacteria; Oceanospirillales; Oceanospirillaceae; Marinomonas
317265		R	+	+	R		-	D	+	-		R	+	D	R	+	R	-	-	+	+	R	R	R	+	D	R	R	R	D	R	+	R	R	R	R	+	-	R	R	-	+	R	R	-	Bacteria; Bacteroidetes; Bacteroidia; Bacteroidales; S24-7
543151		-	-	-	-		-	-	-	-		-	-	-	-	+	+	+	D	D	+	+	+	D	D	+	+	+	+	+	D	-	-	-	-	D	-	-	-	R	D	-	-	-	-	Bacteria; Proteobacteria; Gammaproteobacteria; Pseudomonadales; Pseudomonadaceae
New.CleanUp.ReferenceOTU33496		R	R	R	R		R	R	R	R		R	-	R	-	+	+	+	-	R	+	+	+	R	-	+	+	+	R	R	R	D	R	R	-	-	+	R	R	R	-	+	R	R	-	Bacteria; Bacteroidetes; Flavobacteriia; Flavobacteriales; Flavobacteriaceae; Polaribacter
New.CleanUp.ReferenceOTU18745		+	+	+	+		+	D	+	D		+	D	+	D	R	D	R	R	D	R	+	-	R	D	R	+	R	-	+	R	-	R	R	-	R	R	R	R	-	-	-	R	R	-	Bacteria; Bacteroidetes; Flavobacteriia; Flavobacteriales; Flavobacteriaceae; Flavobacterium
4385507		+	+	+	D		D	+	+	+		+	D	+	D	R	+	R	R	R	R	+	R	R	-	R	+	R	R	R	R	R	R	R	R	R	R	R	R	R	R	R	-	R	-	Bacteria; Bacteroidetes; Flavobacteriia; Flavobacteriales; Flavobacteriaceae; Flavobacterium
1114660		+	R	R	+		+	-	R	+		+	-	-	D	R	+	+	D	D	R	+	D	D	D	R	+	D	D	D	+	D	D	D	D	D	D	D	+	D	D	D	D	D	D	Bacteria; Proteobacteria; Alphaproteobacteria; Rhodobacterales; Rhodobacteraceae
New.CleanUp.ReferenceOTU19228		+	+	+	+		+	D	+	+		D	D	D	D	+	D	-	D	R	D	+	R	D	-	+	D	-	+	-	-	R	R	R	-	R	R	-	-	-	-	R	-	R	-	Bacteria; Proteobacteria; Gammaproteobacteria; Vibrionales; Pseudoalteromonadaceae; Pseudoalteromonas
New.CleanUp.ReferenceOTU31338		-	-	-	-		-	-	-	-		-	-	-	-	R	+	+	+	D	R	D	D	+	D	R	+	D	D	D	D	D	+	D	D	D	+	+	+	D	D	D	+	+	D	Bacteria; Proteobacteria; Gammaproteobacteria; Legionellales; Francisellaceae; Francisella
New.CleanUp.ReferenceOTU10241		+	R	+	+		D	R	D	+		D	-	+	D	+	D	D	D	D	D	D	D	D	D	D	D	+	D	D	D	D	+	D	D	+	+	D	D	D	+	D	D	D	D	Bacteria; Proteobacteria; Gammaproteobacteria; Vibrionales; Pseudoalteromonadaceae
New.ReferenceOTU149		R	R	R	R		R	-	-	R		R	-	R	-	+	+	R	+	-	D	+	-	+	-	+	+	R	+	R	R	+	R	-	-	R	+	R	R	R	R	+	R	R	-	Bacteria; Proteobacteria; Gammaproteobacteria; Alteromonadales; Colwelliaceae; Thalassomonas
New.ReferenceOTU348		D	D	+	+		+	D	+	D		D	D	+	D	R	D	R	D	D	R	+	-	D	D	R	+	R	D	+	+	-	D	D	-	+	R	D	D	-	D	-	D	+	-	Bacteria; Bacteroidetes; Flavobacteriia; Flavobacteriales; Cryomorphaceae; Fluviicola
New.CleanUp.ReferenceOTU15593		+	-	R	+		D	-	R	+		D	-	-	D	+	+	D	D	D	D	+	D	D	D	+	D	+	D	+	D	D	-	D	D	D	D	R	+	+	D	D	-	D	D	Bacteria; Proteobacteria; Alphaproteobacteria; Rhodobacterales; Rhodobacteraceae
New.CleanUp.ReferenceOTU16641		D	+	D	D		D	D	+	D		D	D	+	D	+	D	D	D	R	D	D	+	D	-	D	D	D	D	-	+	+	-	-	+	D	+	-	-	D	+	+	-	-	D	Bacteria; Proteobacteria; Gammaproteobacteria; Aeromonadales; Aeromonadaceae
826563		D	+	D	D		D	D	D	D		D	D	D	D	+	D	D	D	D	D	D	D	D	D	D	+	D	+	D	D	+	D	D	+	+	+	D	D	D	+	+	D	D	+	Bacteria; Proteobacteria; Gammaproteobacteria; Vibrionales; Vibrionaceae; Vibrio
New.ReferenceOTU304		R	R	R	R		R	R	R	-		R	-	R	-	-	R	R	+	R	-	-	R	D	-	-	-	R	+	-	D	+	D	+	D	D	+	+	+	+	D	+	D	+	D	Bacteria; Proteobacteria; Alphaproteobacteria; Rickettsiales
816423		+	+	+	+		+	+	+	+		+	D	+	D	-	-	D	-	-	-	-	D	-	-	-	-	D	-	-	-	-	-	-	-	-	-	-	-	-	-	-	R	-	-	Bacteria; Proteobacteria; Gammaproteobacteria; Alteromonadales; Colwelliaceae
New.ReferenceOTU173		D	+	D	D		D	D	+	D		D	D	+	D	+	+	D	D	+	D	D	D	+	D	D	D	D	+	D	D	D	D	D	+	D	+	D	D	D	D	D	D	D	D	Unassigned
New.CleanUp.ReferenceOTU27488		D	-	-	D		D	-	-	D		D	-	-	D	+	D	+	D	D	+	+	D	D	D	+	+	D	D	D	+	D	D	+	+	D	D	D	D	D	D	D	D	+	D	Bacteria; Proteobacteria; Alphaproteobacteria; Rickettsiales
279194		+	-	+	+		D	-	D	+		+	-	D	D	D	+	+	-	D	D	D	+	R	D	D	D	+	-	D	R	D	D	D	D	-	D	D	D	+	-	D	D	D	D	Bacteria; Proteobacteria; Gammaproteobacteria; Alteromonadales; Alteromonadaceae; Marinobacter
New.CleanUp.ReferenceOTU31450		-	R	R	R		R	-	-	-		-	-	R	-	D	D	D	-	+	+	D	D	R	D	+	D	+	-	D	D	-	+	+	+	+	-	+	D	+	D	-	D	D	D	Bacteria; Firmicutes; Clostridia; Clostridiales; Clostridiaceae
764682		+	+	D	D		+	+	+	D		+	D	+	D	R	+	R	R	R	-	+	-	-	-	R	+	R	-	R	R	-	-	R	-	-	-	-	R	-	R	-	-	R	-	Bacteria; Proteobacteria; Gammaproteobacteria; Pseudomonadales; Pseudomonadaceae; Pseudomonas
New.CleanUp.ReferenceOTU11288		+	R	R	R		D	-	R	R		+	-	-	-	+	D	D	D	R	+	+	D	+	-	+	+	D	D	R	D	D	R	D	D	+	D	-	D	+	D	D	R	D	D	Bacteria; Proteobacteria; Alphaproteobacteria; Rhodobacterales; Rhodobacteraceae
New.CleanUp.ReferenceOTU24821		+	-	R	+		+	R	R	+		+	-	-	D	+	+	D	D	D	+	D	D	D	D	+	+	D	D	D	D	D	D	D	D	D	D	D	D	D	D	D	D	D	D	Bacteria; Proteobacteria; Alphaproteobacteria; Rhodobacterales; Rhodobacteraceae
New.ReferenceOTU307		-	-	-	-		-	-	-	-		-	-	-	-	+	D	+	D	+	+	D	D	+	D	+	+	D	D	D	+	D	+	D	D	D	D	+	D	D	D	D	D	D	D	Bacteria; Proteobacteria; Gammaproteobacteria; Legionellales; Francisellaceae; Francisella
New.ReferenceOTU160		-	-	R	-		-	-	-	-		-	-	-	-	D	-	-	R	+	D	-	-	R	D	D	-	-	-	+	+	D	+	+	D	+	D	+	+	+	D	D	+	D	D	Bacteria; Proteobacteria; Alphaproteobacteria; Rhodobacterales; Rhodobacteraceae
New.ReferenceOTU332		-	-	-	-		-	-	-	-		-	-	-	-	R	R	+	D	D	R	-	D	+	D	R	R	+	+	D	+	D	+	+	D	D	+	+	+	D	D	D	D	D	D	Bacteria; Proteobacteria; Gammaproteobacteria; Legionellales; Francisellaceae; Francisella
New.CleanUp.ReferenceOTU4517		+	R	R	+		D	-	R	+		D	-	-	D	R	+	D	D	D	R	D	D	D	D	R	+	+	+	D	D	D	+	D	D	D	+	D	+	D	D	D	D	D	D	Bacteria; Proteobacteria; Gammaproteobacteria; Vibrionales; Pseudoalteromonadaceae
New.CleanUp.ReferenceOTU25806		+	+	+	D		+	D	+	+		+	D	D	D	R	R	+	-	D	-	R	D	-	D	-	-	D	-	+	+	-	-	-	-	D	-	-	-	R	D	-	-	-	-	Bacteria; Proteobacteria; Gammaproteobacteria; Pseudomonadales; Pseudomonadaceae; Pseudomonas
575403		+	D	-	D		D	+	-	D		D	D	-	D	R	+	D	D	D	R	+	D	D	D	-	+	+	D	+	-	D	D	D	D	R	+	D	D	+	-	+	D	D	D	Bacteria; Proteobacteria; Alphaproteobacteria; Rhodobacterales; Rhodobacteraceae
New.CleanUp.ReferenceOTU4255		-	-	-	-		-	-	-	-		-	-	-	-	+	-	D	D	D	D	-	D	+	D	+	-	+	D	D	+	D	+	+	D	+	D	+	+	D	D	D	D	D	D	Bacteria; Proteobacteria; Gammaproteobacteria; Vibrionales; Vibrionaceae; Vibrioshilonii
589505		-	-	R	+		-	-	-	D		-	-	-	D	R	+	+	D	-	-	D	+	+	-	R	+	+	D	R	+	D	D	-	D	D	+	D	-	+	D	D	D	-	D	Bacteria; Proteobacteria; Alphaproteobacteria; Rhodobacterales; Rhodobacteraceae
New.CleanUp.ReferenceOTU16392		-	-	-	-		-	-	-	-		-	-	-	-	R	R	R	-	+	R	R	R	R	D	R	R	-	-	D	+	+	+	+	+	D	D	+	+	D	D	D	+	+	D	Bacteria; Proteobacteria; Gammaproteobacteria; Legionellales; Francisellaceae; Francisella
541771		+	+	R	+		+	D	R	+		+	D	R	D	R	-	D	-	D	-	-	D	R	D	-	-	D	-	D	D	D	+	+	D	D	D	+	D	D	D	D	D	D	D	Bacteria; Proteobacteria; Alphaproteobacteria; Rhodobacterales; Rhodobacteraceae
349769		+	+	+	+		+	+	+	D		+	D	+	D	-	D	-	-	-	-	D	-	-	-	-	D	-	-	R	-	-	-	-	-	R	-	-	-	-	-	-	-	-	-	Bacteria; Proteobacteria; Gammaproteobacteria; Alteromonadales; Colwelliaceae
New.ReferenceOTU209		-	R	-	R		-	-	R	R		-	-	-	-	D	D	D	D	D	D	D	D	D	D	D	D	D	+	D	D	+	R	+	+	+	+	R	+	D	D	+	R	+	D	Unassigned
818315		+	-	R	R		+	-	R	-		+	-	-	-	R	+	R	+	R	R	+	R	+	R	R	+	R	+	R	R	R	-	R	R	R	R	R	R	R	R	R	R	R	-	Bacteria; Proteobacteria; Gammaproteobacteria; Oceanospirillales; Alcanivoracaceae; Alcanivorax
144265		+	R	+	+		+	R	+	+		+	-	+	+	-	-	-	-	-	-	-	-	-	-	-	-	-	-	-	-	R	-	R	-	-	-	-	-	-	-	-	-	-	-	Bacteria; Proteobacteria; Gammaproteobacteria; Alteromonadales; Alteromonadaceae; nsmpVI18
New.ReferenceOTU129		-	R	-	-		-	-	-	-		-	-	-	-	-	-	-	-	-	R	-	-	-	-	-	-	-	-	-	D	D	+	+	+	D	+	+	+	+	D	D	+	+	D	Bacteria; Bacteroidetes; Flavobacteriia; Flavobacteriales; Flavobacteriaceae
New.ReferenceOTU157		+	R	R	+		+	R	R	+		D	-	R	D	-	+	R	R	+	-	+	R	R	D	-	+	R	R	+	R	-	D	-	R	R	R	D	R	R	R	R	D	R	-	Bacteria; Proteobacteria; Alphaproteobacteria; Rhizobiales; Hyphomicrobiaceae
771828		-	-	-	-		-	-	-	-		-	-	-	-	R	+	+	+	D	R	+	+	+	D	R	D	D	D	+	D	D	D	D	D	D	D	D	D	+	D	D	+	D	D	Bacteria; Proteobacteria; Alphaproteobacteria; Rhodobacterales; Rhodobacteraceae
267046		-	+	+	-		R	+	D	-		R	D	D	R	+	-	-	-	+	D	R	R	R	+	D	R	R	R	+	-	+	R	R	R	R	D	-	R	R	-	+	-	R	R	Bacteria; Bacteroidetes; Bacteroidia; Bacteroidales; S24-7
4474582		+	R	+	+		+	R	+	+		D	-	D	+	D	D	D	D	+	D	D	D	D	D	D	D	D	D	+	-	D	D	D	D	-	D	D	D	D	-	D	D	D	D	Bacteria; Proteobacteria; Gammaproteobacteria; Alteromonadales; Alteromonadaceae
New.ReferenceOTU271		R	R	R	R		R	R	R	-		R	-	-	-	+	D	+	D	D	D	D	D	+	D	+	+	+	D	D	D	-	D	D	+	D	R	D	+	D	D	R	D	+	D	Bacteria; Firmicutes; Clostridia; Clostridiales; Peptostreptococcaceae; Tepidibacter
New.ReferenceOTU115		D	+	+	+		D	D	+	+		+	D	D	D	D	D	D	D	-	D	D	D	+	-	D	+	D	D	R	D	D	D	D	D	D	D	D	+	D	D	D	D	D	D	Bacteria; Proteobacteria; Gammaproteobacteria; Vibrionales; Vibrionaceae; Vibrio
214919		R	D	+	R		R	+	+	R		R	+	+	-	+	R	-	D	D	+	R	R	D	+	D	R	R	+	D	-	R	R	R	R	R	-	-	-	R	R	-	R	R	R	Bacteria; Firmicutes; Bacilli; Turicibacterales; Turicibacteraceae; Turicibacter
162964		R	R	-	R		R	-	R	R		R	-	R	-	+	+	+	D	D	+	+	D	D	D	+	+	D	D	D	D	D	D	D	D	D	D	D	D	+	D	+	D	D	D	Bacteria; Proteobacteria; Betaproteobacteria; Burkholderiales; Comamonadaceae
New.CleanUp.ReferenceOTU10019		-	+	+	-		R	+	D	-		-	+	+	R	D	R	-	D	+	D	R	R	+	+	D	R	-	D	D	-	R	D	R	-	R	-	D	-	R	R	R	+	-	R	Bacteria; Firmicutes; Erysipelotrichi; Erysipelotrichales; Erysipelotrichaceae; Allobaculum
3966252		R	+	R	R		R	+	R	R		R	D	-	-	R	+	R	R	+	R	+	R	R	D	R	+	R	-	+	R	-	R	-	+	R	R	R	R	+	R	-	R	-	D	Bacteria; Proteobacteria; Alphaproteobacteria; Rhizobiales; Phyllobacteriaceae
579531		R	R	R	R		R	R	R	R		R	-	R	-	R	R	D	D	-	R	R	+	+	-	R	R	D	D	R	R	+	+	R	+	-	+	+	-	+	-	+	D	R	D	Bacteria; Cyanobacteria; Chloroplast; Stramenopiles
New.ReferenceOTU315		-	R	+	-		R	R	+	R		R	R	+	R	+	-	D	-	D	+	R	+	R	+	D	R	+	R	+	R	R	R	R	-	R	-	R	R	R	R	R	R	R	R	Bacteria; Firmicutes; Erysipelotrichi; Erysipelotrichales; Erysipelotrichaceae; Allobaculum
New.ReferenceOTU265		-	R	R	R		-	-	-	R		-	-	-	-	-	R	-	+	-	-	R	-	+	-	-	R	-	D	R	D	D	+	+	+	+	D	D	+	+	D	D	D	+	D	Bacteria; Proteobacteria; Alphaproteobacteria; Rhizobiales
832676		D	+	+	+		D	D	D	+		D	D	D	D	+	+	D	D	D	D	+	D	D	D	D	+	D	D	D	D	D	D	D	+	D	D	D	D	D	D	D	D	D	D	Bacteria; Proteobacteria; Gammaproteobacteria; Aeromonadales; Aeromonadaceae
New.ReferenceOTU321		R	R	R	R		R	-	-	R		-	-	R	-	R	+	+	D	-	-	+	D	D	-	R	+	+	D	R	+	D	R	D	R	D	+	-	D	R	+	D	-	+	-	Bacteria; Proteobacteria; Gammaproteobacteria; Alteromonadales; Colwelliaceae
New.CleanUp.ReferenceOTU11371		+	R	R	+		+	-	-	+		+	-	-	D	-	R	+	D	D	-	-	+	+	D	-	R	D	D	+	D	D	D	D	D	D	D	D	D	D	D	D	D	D	D	Bacteria; Proteobacteria; Alphaproteobacteria; Rhodobacterales; Rhodobacteraceae
New.CleanUp.ReferenceOTU26105		+	R	-	-		+	-	-	R		+	-	R	-	+	+	R	D	+	+	D	-	D	D	D	D	-	D	D	D	D	D	D	D	D	+	D	D	D	D	+	D	D	D	Bacteria; Proteobacteria; Betaproteobacteria; Burkholderiales; Comamonadaceae
New.CleanUp.ReferenceOTU11859		D	+	-	+		D	+	-	D		D	D	-	D	+	+	D	+	D	D	D	D	+	D	D	+	D	D	D	D	D	R	-	+	D	D	-	-	D	D	D	-	-	D	Bacteria; Proteobacteria; Gammaproteobacteria; Vibrionales; Vibrionaceae; Vibrio
New.CleanUp.ReferenceOTU13477		+	-	R	+		+	-	-	+		+	-	-	D	-	R	+	D	D	-	R	D	+	D	-	R	D	D	+	D	D	D	D	D	D	D	+	D	D	D	D	D	D	D	Bacteria; Proteobacteria; Alphaproteobacteria; Rhodobacterales; Rhodobacteraceae
New.CleanUp.ReferenceOTU6334		-	-	-	-		-	-	-	-		-	-	-	-	+	R	R	-	-	+	R	-	R	-	+	R	-	-	R	+	D	+	D	D	D	+	+	+	D	D	D	D	+	D	Bacteria; Proteobacteria; Alphaproteobacteria; Kiloniellales
New.CleanUp.ReferenceOTU30109		-	+	+	-		R	+	+	-		R	+	+	-	+	-	-	-	R	D	R	R	-	R	D	R	R	-	R	R	R	+	-	R	R	R	+	R	R	R	R	D	R	R	Bacteria; Proteobacteria; Betaproteobacteria; Burkholderiales; Comamonadaceae; Limnobacter
New.CleanUp.ReferenceOTU34042		R	R	R	-		-	-	-	R		R	-	-	-	R	+	+	+	D	R	+	+	+	D	R	+	D	+	+	R	-	-	R	R	-	-	R	R	R	-	-	R	-	-	Unassigned
3094881		-	R	R	-		-	R	R	R		-	-	R	-	-	+	D	D	R	-	D	+	D	-	R	D	D	D	-	-	D	D	+	+	R	+	+	D	+	-	+	D	+	D	Bacteria; Proteobacteria; Gammaproteobacteria; Vibrionales; Pseudoalteromonadaceae
New.CleanUp.ReferenceOTU16026		-	-	-	-		-	-	-	-		-	-	-	-	+	R	+	D	D	+	R	D	+	D	+	R	D	D	D	+	D	D	D	D	D	D	D	+	+	D	D	+	D	D	Bacteria; Proteobacteria; Gammaproteobacteria; Legionellales; Francisellaceae; Francisella
New.CleanUp.ReferenceOTU22761		+	R	+	D		+	-	D	D		+	-	D	D	-	+	+	-	-	R	+	D	-	-	R	+	+	-	R	R	-	D	-	-	-	-	D	-	-	-	-	D	-	-	Bacteria; Proteobacteria; Gammaproteobacteria; Vibrionales; Pseudoalteromonadaceae
New.ReferenceOTU125		R	-	-	-		R	-	-	-		R	-	-	-	+	+	D	-	D	+	+	D	R	D	+	+	D	R	+	-	-	R	D	D	-	-	R	+	+	-	-	R	D	D	Unassigned
3440972		-	+	+	-		R	+	+	R		-	D	+	R	D	-	-	-	R	+	-	R	-	R	+	R	-	-	-	R	R	+	-	-	R	R	D	R	-	R	-	+	-	R	Bacteria; Proteobacteria; Betaproteobacteria; Burkholderiales; Comamonadaceae; Limnobacter
537283		+	R	+	D		D	-	D	D		D	-	D	D	+	D	+	+	D	D	+	D	+	D	D	D	D	D	D	D	D	D	D	D	D	D	D	D	D	D	+	D	D	D	Bacteria; Bacteroidetes; Flavobacteriia; Flavobacteriales; Flavobacteriaceae; Sediminicola
671732		+	+	R	+		+	D	R	+		+	D	R	D	-	D	-	D	D	-	D	R	+	D	-	D	-	D	D	D	D	D	D	D	+	D	D	D	D	D	D	D	D	D	Bacteria; Proteobacteria; Alphaproteobacteria; Rhodobacterales; Rhodobacteraceae
2648149		R	R	R	+		R	R	R	+		R	-	R	D	D	+	R	R	+	D	+	R	R	D	D	+	R	R	+	R	-	D	-	-	R	R	+	R	-	R	R	D	R	-	Bacteria; Proteobacteria; Alphaproteobacteria; Rhizobiales; Hyphomicrobiaceae
762854		-	R	+	R		-	-	+	-		-	-	+	-	+	+	D	D	D	+	D	D	+	D	D	D	D	D	+	-	-	-	-	-	-	R	R	-	-	-	-	-	-	-	Bacteria; Firmicutes; Clostridia; Clostridiales; Clostridiaceae; Clostridium
5860		-	-	R	R		-	-	R	R		-	-	-	-	R	R	R	+	R	R	R	R	+	-	R	R	R	D	R	+	R	-	+	D	+	R	R	+	+	D	R	R	+	D	Bacteria; Proteobacteria; Alphaproteobacteria; Rhodobacterales; Hyphomonadaceae; Hyphomonas
New.ReferenceOTU221		R	R	R	R		R	R	R	-		R	-	R	-	D	D	D	-	D	D	D	D	-	D	D	D	D	-	D	D	D	+	+	D	D	+	+	+	+	D	D	+	+	D	Bacteria; Proteobacteria; Alphaproteobacteria; Kiloniellales
New.ReferenceOTU143		R	R	R	R		R	R	R	R		R	R	R	-	R	R	R	-	R	R	R	R	R	-	R	-	R	R	R	+	R	+	R	+	+	R	+	R	+	+	R	+	R	D	Bacteria; Bacteroidetes; Flavobacteriia; Flavobacteriales; Flavobacteriaceae; Arenibacter
1053775		+	R	-	R		+	-	R	R		+	-	-	-	D	D	D	D	D	D	D	D	+	D	D	D	D	D	D	D	+	D	D	D	D	+	D	+	D	D	+	D	D	D	Bacteria; Proteobacteria; Alphaproteobacteria; Rhizobiales; Hyphomicrobiaceae; Devosia
430194		-	+	R	R		-	+	-	R		R	+	-	R	-	-	-	-	D	R	-	R	-	+	-	R	R	R	+	R	-	+	-	R	-	R	+	-	-	R	-	+	R	R	Bacteria; Bacteroidetes; Bacteroidia; Bacteroidales; S24-7
32320		R	R	R	R		R	R	-	R		R	-	-	-	R	+	+	R	+	R	+	+	R	D	R	+	+	-	+	R	-	R	R	R	R	R	R	R	R	R	R	R	R	-	Bacteria; Proteobacteria; Alphaproteobacteria; Rhizobiales; Rhizobiaceae
New.ReferenceOTU184		+	R	R	+		+	R	R	D		+	-	-	D	+	R	D	D	+	D	-	D	D	D	D	R	+	+	D	-	-	-	-	-	R	-	R	-	R	-	-	-	R	-	Bacteria; Proteobacteria; Gammaproteobacteria; Oceanospirillales; Oceanospirillaceae; Marinomonas
715087		+	+	+	D		+	+	+	D		+	D	+	D	-	-	-	-	-	-	-	-	-	-	-	-	-	-	-	-	-	-	D	-	-	-	-	D	-	-	-	-	D	-	Bacteria; Proteobacteria; Gammaproteobacteria; Alteromonadales; Colwelliaceae
81130		R	-	-	-		R	-	R	R		R	-	R	-	+	+	+	D	D	D	D	D	D	D	+	D	+	D	D	D	D	+	D	D	D	+	D	D	D	D	+	D	D	D	Bacteria; Proteobacteria; Betaproteobacteria; Burkholderiales; Comamonadaceae
New.CleanUp.ReferenceOTU8058		-	-	-	R		-	-	-	-		-	-	-	-	D	D	D	D	D	D	D	D	D	D	D	D	D	D	D	+	-	R	+	+	+	R	R	+	+	+	R	R	+	D	Bacteria; Proteobacteria; Alphaproteobacteria; Kiloniellales; Kiloniellaceae
New.CleanUp.ReferenceOTU1664		D	-	R	R		D	-	-	R		D	-	-	-	R	+	+	-	D	R	+	D	R	D	R	+	+	-	+	+	+	D	D	D	D	D	D	D	D	D	D	D	D	D	Bacteria; Proteobacteria; Gammaproteobacteria; Vibrionales; Pseudoalteromonadaceae; Pseudoalteromonas
New.ReferenceOTU35		-	R	-	D		R	R	R	D		R	-	-	D	-	-	D	D	+	-	-	D	D	D	-	R	D	+	D	D	D	+	+	D	D	D	+	+	D	D	D	+	+	D	Unassigned
1107152		D	D	+	D		+	D	+	D		+	D	+	D	R	-	+	-	-	R	R	+	R	-	R	R	+	R	R	R	R	R	-	R	R	R	R	-	-	R	-	-	R	-	Bacteria; Bacteroidetes; Flavobacteriia; Flavobacteriales; Flavobacteriaceae; Flavobacteriumgelidilacus
New.CleanUp.ReferenceOTU25836		D	D	+	D		+	D	+	D		+	D	+	D	R	+	R	-	R	R	+	R	-	-	R	+	R	R	R	R	-	-	-	R	R	R	R	-	R	-	R	-	R	-	Unassigned
New.CleanUp.ReferenceOTU14548		+	D	R	-		+	D	R	R		+	D	-	-	R	D	+	-	-	R	+	D	R	-	R	+	+	-	-	R	-	-	D	R	-	R	R	D	-	-	-	-	+	-	Bacteria; Bacteroidetes; Flavobacteriia; Flavobacteriales; Flavobacteriaceae; Flavobacterium
New.CleanUp.ReferenceOTU2428		-	-	-	-		-	-	-	-		-	-	-	-	R	R	R	R	-	R	R	R	R	-	R	R	R	-	R	D	D	+	+	D	D	+	+	+	+	D	D	+	+	D	Bacteria; Proteobacteria; Gammaproteobacteria; Legionellales; Francisellaceae; Francisella
New.CleanUp.ReferenceOTU2455		+	R	R	R		+	-	R	R		+	-	-	-	R	D	D	D	-	R	D	D	+	-	-	D	D	D	-	D	-	-	D	D	+	R	-	+	+	D	R	-	+	D	Bacteria; Proteobacteria; Alphaproteobacteria; Rhodobacterales; Rhodobacteraceae
New.CleanUp.ReferenceOTU13576		R	R	R	R		R	-	R	R		R	-	-	-	+	+	R	-	D	+	+	R	R	D	+	+	R	-	D	+	-	-	D	D	D	-	-	+	D	D	-	-	D	D	Bacteria; Proteobacteria; Alphaproteobacteria; Rhodobacterales; Rhodobacteraceae; Rhodobacter
New.CleanUp.ReferenceOTU33461		R	R	-	-		R	-	-	-		R	-	-	-	+	-	+	+	R	+	-	D	+	-	+	-	D	+	R	-	D	D	D	+	-	D	D	D	D	-	D	D	D	D	Bacteria; Proteobacteria; Betaproteobacteria; Methylophilales; Methylophilaceae; Methyloteneramobilis
New.CleanUp.ReferenceOTU8876		D	-	-	-		D	-	-	-		D	-	-	-	R	+	-	D	R	R	+	-	+	-	R	+	R	+	R	R	D	D	+	-	-	D	D	+	-	-	D	+	D	-	Bacteria; Proteobacteria; Gammaproteobacteria; Vibrionales; Pseudoalteromonadaceae
41476		R	R	R	+		R	R	R	+		R	-	R	D	R	+	-	R	R	R	D	R	R	-	R	+	-	R	R	R	R	-	-	+	R	R	-	-	+	R	R	-	-	+	Bacteria; Proteobacteria; Gammaproteobacteria; Oceanospirillales; Alcanivoracaceae; Alcanivorax
New.ReferenceOTU250		-	-	D	-		-	-	D	-		-	-	D	-	D	+	D	+	D	D	+	D	+	D	D	D	D	+	D	D	D	D	D	+	D	D	D	D	+	D	D	D	D	D	Bacteria; Proteobacteria; Alphaproteobacteria; Rhodobacterales; Rhodobacteraceae
New.ReferenceOTU66		-	R	-	-		-	-	-	-		R	-	-	-	R	D	D	D	D	-	D	D	D	D	-	D	D	D	D	D	+	+	D	D	D	+	+	D	+	D	+	+	D	D	Bacteria; Proteobacteria; Alphaproteobacteria; BD7-3
New.ReferenceOTU89		D	+	D	D		D	+	+	+		D	D	D	D	+	D	D	D	D	D	+	D	D	D	D	D	D	D	D	D	D	D	D	D	D	D	+	D	D	D	D	D	D	D	Bacteria; Proteobacteria; Epsilonproteobacteria; Campylobacterales; Campylobacteraceae; Arcobacter
564678		-	+	R	-		-	+	R	-		-	D	R	R	R	R	D	-	+	R	R	+	R	+	-	R	D	R	D	R	-	+	R	-	R	R	D	-	R	R	-	+	R	R	Bacteria; Proteobacteria; Gammaproteobacteria; Pseudomonadales; Pseudomonadaceae; Pseudomonas
303491		-	+	-	-		R	D	R	-		-	+	R	R	+	R	-	D	+	D	-	R	+	+	D	R	R	+	D	R	-	R	R	R	R	R	R	-	R	R	R	R	-	R	Bacteria; Bacteroidetes; Bacteroidia; Bacteroidales; S24-7
353453		-	R	+	-		R	R	+	R		R	R	+	R	R	R	D	-	D	-	R	D	R	+	R	R	D	R	+	R	D	-	R	-	-	+	R	R	R	R	+	R	R	R	Bacteria; Bacteroidetes; Bacteroidia; Bacteroidales; S24-7
New.CleanUp.ReferenceOTU6790		+	D	D	D		D	D	+	D		+	D	D	D	+	+	+	-	D	D	+	D	-	D	D	D	D	-	D	R	-	-	R	-	-	-	-	R	R	-	-	-	-	-	Bacteria; Proteobacteria; Gammaproteobacteria; Pseudomonadales; Pseudomonadaceae; Pseudomonas
834138		R	-	-	-		R	-	R	R		R	-	-	-	+	+	D	D	-	+	+	D	D	-	+	D	+	D	-	D	D	D	D	D	D	D	D	D	D	D	D	D	+	D	Bacteria; Proteobacteria; Betaproteobacteria; Burkholderiales; Comamonadaceae
New.CleanUp.ReferenceOTU23094		-	-	-	-		-	-	-	-		-	-	-	-	D	+	+	D	D	D	D	D	D	D	+	D	D	+	D	D	D	+	D	D	D	D	+	D	D	D	D	+	D	D	Bacteria; Proteobacteria; Gammaproteobacteria; Oceanospirillales; Oceanospirillaceae; Neptunomonas
274749		R	+	D	-		-	D	D	R		R	D	D	-	D	-	+	-	R	D	-	+	-	-	+	-	D	R	-	R	+	-	-	R	R	+	R	-	-	-	+	R	R	R	Bacteria; Bacteroidetes; Bacteroidia; Bacteroidales; S24-7
256215		R	-	D	R		-	-	+	-		-	-	D	-	R	+	+	-	R	-	+	+	R	-	-	+	+	-	R	R	-	-	-	-	-	-	-	-	-	R	R	-	R	-	Bacteria; Proteobacteria; Gammaproteobacteria; Pseudomonadales; Pseudomonadaceae; Pseudomonas
New.CleanUp.ReferenceOTU3170		-	-	-	-		-	-	-	-		-	-	-	-	-	-	-	-	-	-	-	-	-	-	-	-	-	-	-	+	D	+	D	+	D	D	+	+	+	D	D	+	D	D	Bacteria; Proteobacteria; Alphaproteobacteria; Rhizobiales; Phyllobacteriaceae
New.CleanUp.ReferenceOTU27343		+	R	+	D		D	-	+	D		D	-	D	D	-	+	D	D	D	-	D	+	D	D	R	D	D	+	D	D	D	D	D	D	+	D	D	D	D	D	D	D	D	D	Bacteria; Proteobacteria; Gammaproteobacteria; Vibrionales; Pseudoalteromonadaceae
New.CleanUp.ReferenceOTU23985		+	-	R	D		+	-	R	+		+	-	R	D	R	+	R	-	-	-	+	R	-	-	-	+	-	-	R	R	-	D	R	-	R	-	D	R	-	-	-	D	R	-	Bacteria; Proteobacteria; Gammaproteobacteria; Pseudomonadales; Pseudomonadaceae; Pseudomonas
New.CleanUp.ReferenceOTU20345		-	-	-	-		-	-	-	-		-	-	-	-	R	R	R	-	D	R	R	-	R	D	R	R	-	-	D	D	D	+	+	D	D	+	+	+	D	D	D	+	+	D	Bacteria; Proteobacteria; Gammaproteobacteria; Legionellales; Francisellaceae; Francisella
New.CleanUp.ReferenceOTU7502		+	-	-	+		D	-	R	+		+	-	-	D	R	+	R	-	-	R	+	-	R	-	R	+	-	-	R	R	-	-	-	-	-	-	-	R	-	-	-	-	-	-	Bacteria; Proteobacteria; Gammaproteobacteria; Pseudomonadales; Pseudomonadaceae; Pseudomonas
New.CleanUp.ReferenceOTU23188		-	-	-	-		-	-	-	R		-	-	-	-	-	R	R	+	+	-	-	-	+	D	-	R	R	+	+	D	D	D	D	D	D	D	D	+	+	D	D	D	D	D	Bacteria; Proteobacteria; Deltaproteobacteria; Myxococcales
135256		-	R	R	-		R	-	-	R		-	-	R	-	R	+	R	-	-	R	+	R	-	-	R	+	R	-	R	-	-	-	D	+	-	R	R	+	+	R	R	R	+	D	Bacteria; Proteobacteria; Alphaproteobacteria; Rhodobacterales; Rhodobacteraceae
838837		+	R	R	+		+	-	R	+		+	-	R	D	-	R	-	-	+	-	R	-	-	D	-	R	-	-	+	-	-	-	-	-	-	-	-	-	-	-	-	-	-	-	Bacteria; Proteobacteria; Betaproteobacteria; Burkholderiales; Alcaligenaceae
New.CleanUp.ReferenceOTU2400		-	-	-	-		-	-	-	-		-	-	-	-	+	-	R	+	D	D	-	-	+	D	+	R	R	D	D	+	D	+	R	D	D	D	D	R	D	D	D	+	-	D	Bacteria; Proteobacteria; Gammaproteobacteria; Alteromonadales; Colwelliaceae
548949		D	-	-	-		D	-	-	-		D	-	-	-	+	D	D	D	D	D	+	D	D	D	+	D	D	D	D	+	+	-	D	D	D	+	-	D	D	+	D	-	D	D	Bacteria; Proteobacteria; Gammaproteobacteria; Vibrionales; Vibrionaceae; Vibrioshilonii
New.CleanUp.ReferenceOTU20418		-	-	-	-		R	-	-	-		-	-	-	-	-	-	D	+	D	-	-	+	+	D	-	-	+	D	D	D	D	D	D	-	D	D	+	+	-	D	D	+	D	-	Unassigned
New.CleanUp.ReferenceOTU24246		-	-	-	-		R	-	-	-		-	-	-	-	+	+	D	-	D	+	+	D	-	D	+	+	D	-	+	-	-	-	-	-	-	-	-	-	-	-	-	-	-	-	Bacteria; Proteobacteria; c__Gammaproteobacteria
New.CleanUp.ReferenceOTU4363		R	R	D	R		-	-	+	-		-	-	+	-	-	+	D	D	-	-	D	D	D	-	-	D	D	D	-	D	D	+	+	R	D	+	D	D	R	+	D	D	D	R	Bacteria; Proteobacteria; Gammaproteobacteria; Vibrionales; Pseudoalteromonadaceae
New.CleanUp.ReferenceOTU9820		-	-	-	-		-	-	-	-		-	-	-	-	D	+	+	D	-	D	D	D	+	-	+	D	+	D	R	+	D	R	R	D	D	+	R	R	D	D	D	R	-	D	Bacteria; Proteobacteria; Gammaproteobacteria; Legionellales; Francisellaceae; Francisella
New.CleanUp.ReferenceOTU22873		-	-	-	-		-	-	-	-		-	-	-	-	+	D	D	R	D	+	D	+	R	D	D	+	+	-	D	D	D	D	D	D	D	+	D	+	D	D	D	D	D	D	Bacteria; Proteobacteria; Gammaproteobacteria; Vibrionales; Vibrionaceae; Vibrio
540846		-	-	D	-		-	-	D	-		-	-	D	-	D	D	D	D	D	D	D	D	D	D	D	D	D	D	D	+	D	+	D	D	D	D	+	+	D	D	D	+	+	D	Bacteria; Proteobacteria; Alphaproteobacteria; Kiloniellales; Kiloniellaceae; Thalassospira
New.ReferenceOTU347		+	R	R	R		+	R	R	R		+	-	R	-	R	R	R	+	R	-	R	-	+	-	-	-	-	+	-	-	R	-	R	D	-	R	R	-	D	-	-	-	-	D	Bacteria; Bacteroidetes; Flavobacteriia; Flavobacteriales
201774		-	-	R	-		-	R	-	-		-	R	-	-	R	R	R	+	R	R	R	R	+	-	R	R	R	+	R	R	R	R	+	R	R	R	R	+	R	R	R	R	+	-	Bacteria; Proteobacteria; Alphaproteobacteria; Rhizobiales; Hyphomicrobiaceae; Devosia
New.ReferenceOTU87		R	R	R	R		R	R	R	R		R	-	R	R	R	R	R	R	+	R	R	R	R	+	R	R	R	R	+	+	R	R	R	R	+	R	R	R	R	+	R	R	R	R	Bacteria; Proteobacteria; Alphaproteobacteria
New.ReferenceOTU276		D	+	-	+		D	D	-	D		D	D	-	D	+	D	+	+	D	D	D	+	D	D	D	D	D	D	D	D	D	D	D	D	D	D	D	D	D	D	D	D	D	D	Bacteria; Proteobacteria; Alphaproteobacteria; Rhodobacterales; Rhodobacteraceae
561839		D	-	-	-		D	-	-	-		D	-	R	-	R	D	D	D	+	R	D	+	D	D	R	D	D	D	D	D	D	+	+	D	+	D	+	D	D	D	D	D	D	D	Bacteria; Firmicutes; Bacilli; Bacillales; [Exiguobacteraceae]; Exiguobacterium
New.CleanUp.ReferenceOTU33838		R	R	R	R		R	-	R	R		R	-	-	-	-	-	-	-	D	-	-	-	-	D	-	-	-	-	D	+	D	R	R	+	+	+	R	R	+	+	D	R	R	D	Unassigned
339905		-	R	+	-		R	-	+	-		R	-	D	-	+	R	-	-	D	+	R	R	R	+	D	-	R	R	+	-	R	R	-	R	R	-	R	-	-	R	R	R	R	-	Bacteria; Bacteroidetes; Bacteroidia; Bacteroidales; S24-7
987934		-	-	-	-		-	-	-	-		R	-	-	-	R	R	R	R	R	R	R	R	R	-	R	R	R	R	R	R	-	+	+	R	R	R	+	+	R	R	R	+	+	-	Bacteria; Proteobacteria; Alphaproteobacteria; Rhizobiales; Hyphomicrobiaceae; Devosia
New.CleanUp.ReferenceOTU9959		+	+	+	D		D	D	+	D		+	D	+	D	D	-	-	-	-	D	-	-	-	-	D	-	-	-	-	-	-	-	-	-	-	-	-	-	-	-	-	-	-	-	Bacteria; Proteobacteria; Gammaproteobacteria; Alteromonadales; Colwelliaceae
New.CleanUp.ReferenceOTU34985		D	R	R	R		+	-	R	R		+	-	R	-	-	D	D	D	-	-	+	D	+	-	-	D	D	D	-	+	-	D	D	D	+	-	D	D	D	D	-	D	D	D	Bacteria; Proteobacteria; Gammaproteobacteria; Vibrionales; Vibrionaceae; Vibrio
New.CleanUp.ReferenceOTU13054		+	-	+	D		+	-	D	+		D	-	D	D	-	D	+	D	D	-	D	D	+	D	-	D	D	D	D	D	D	D	D	D	D	D	D	D	D	D	D	D	D	D	Bacteria; Proteobacteria; Alphaproteobacteria; Rhodobacterales; Rhodobacteraceae
959590		-	R	R	R		-	-	R	R		-	-	R	-	R	R	-	D	+	-	R	-	+	D	-	-	-	D	D	D	D	-	-	+	+	+	-	-	D	D	+	-	-	D	Bacteria; Proteobacteria; Alphaproteobacteria; Rhizobiales; Hyphomicrobiaceae; Devosia
66026		+	R	D	D		D	-	+	D		D	-	D	D	+	+	D	D	D	D	+	D	D	D	D	D	D	D	D	D	D	D	D	D	D	+	D	D	D	D	D	D	D	D	Bacteria; Proteobacteria; Gammaproteobacteria; Vibrionales; Pseudoalteromonadaceae
770205		R	-	R	R		R	R	R	R		R	-	R	-	+	-	D	D	D	+	-	D	D	D	+	R	D	D	D	D	D	D	D	D	D	+	D	D	D	D	+	D	+	D	Bacteria; Proteobacteria; Alphaproteobacteria; Rhodobacterales; Rhodobacteraceae
New.CleanUp.ReferenceOTU33305		D	-	+	R		D	-	+	R		D	-	D	-	D	D	D	D	+	D	+	D	D	D	D	+	D	D	D	D	-	R	D	-	D	-	-	D	-	D	-	-	+	-	Bacteria; Proteobacteria; Alphaproteobacteria; Rhodobacterales; Rhodobacteraceae
New.CleanUp.ReferenceOTU32364		+	-	R	R		+	-	-	R		+	-	-	-	R	+	R	R	R	R	+	R	R	-	R	+	R	-	R	R	-	-	R	-	R	R	R	R	R	R	-	R	-	-	Unassigned
New.CleanUp.ReferenceOTU21835		+	R	R	R		+	-	R	-		+	-	-	-	R	+	R	-	-	R	+	R	R	-	R	+	R	R	R	R	-	-	-	-	-	-	R	R	-	-	-	-	-	-	Bacteria; Bacteroidetes; Flavobacteriia; Flavobacteriales; Cryomorphaceae; Fluviicola
106503		+	+	D	+		D	+	D	+		D	D	D	D	D	D	D	D	D	D	+	D	D	D	D	D	D	D	D	D	-	-	-	-	D	-	-	-	-	D	-	-	-	-	Bacteria; Proteobacteria; Gammaproteobacteria; Vibrionales; Vibrionaceae; Vibrio
New.CleanUp.ReferenceOTU8473		+	+	+	+		+	D	D	D		+	D	D	D	-	-	-	-	-	-	-	-	-	-	-	-	-	-	-	-	-	-	-	-	-	-	-	-	-	-	-	-	-	-	Bacteria; Proteobacteria; Gammaproteobacteria; Alteromonadales; Colwelliaceae
198609		-	R	R	D		-	-	R	D		-	-	-	D	D	D	D	D	D	D	+	D	D	D	D	D	+	D	D	+	D	D	D	D	D	+	D	D	D	+	+	D	D	D	Bacteria; Proteobacteria; Gammaproteobacteria; Vibrionales; Vibrionaceae; Vibrio
New.ReferenceOTU306		D	R	D	-		D	-	+	-		+	-	+	-	+	+	D	D	D	D	D	D	D	D	D	D	D	D	D	D	D	D	D	D	D	+	D	D	D	D	D	D	D	D	Bacteria; Proteobacteria; Alphaproteobacteria; Rhodobacterales; Rhodobacteraceae
New.CleanUp.ReferenceOTU20328		-	-	-	-		-	-	-	-		-	-	-	-	+	R	R	D	R	+	R	R	+	-	+	R	R	D	R	+	-	R	-	R	+	-	-	R	R	D	-	R	-	-	Bacteria; Proteobacteria; Alphaproteobacteria; Kiloniellales; Kiloniellaceae
New.CleanUp.ReferenceOTU11706		-	-	-	-		-	-	-	-		-	-	-	-	R	+	R	R	-	R	+	R	R	-	R	+	R	-	R	R	D	R	R	+	R	+	R	R	+	-	D	R	R	D	Bacteria; Proteobacteria; Alphaproteobacteria; Kiloniellales
New.CleanUp.ReferenceOTU31371		R	+	+	-		-	+	+	R		R	D	+	R	R	-	-	-	+	-	R	R	-	D	R	R	R	R	D	R	R	R	R	R	-	R	R	R	-	R	R	R	-	R	Bacteria; Proteobacteria; Betaproteobacteria; Burkholderiales; Comamonadaceae
New.CleanUp.ReferenceOTU2767		D	D	D	D		D	D	+	D		D	D	D	D	-	D	+	-	-	-	D	D	-	-	R	+	+	-	-	+	-	-	-	-	+	-	-	-	-	D	-	-	-	-	Bacteria; Bacteroidetes; Flavobacteriia; Flavobacteriales; Flavobacteriaceae; Flavobacterium
New.CleanUp.ReferenceOTU27587		+	R	R	R		+	-	-	R		+	-	-	-	+	R	R	-	R	+	R	R	R	-	+	R	R	-	R	R	R	R	R	R	-	R	R	R	R	R	R	-	-	-	Unassigned
New.CleanUp.ReferenceOTU24100		+	-	+	R		+	-	+	-		+	-	+	-	R	R	R	-	R	R	R	-	R	-	R	-	-	-	R	R	-	-	R	R	-	-	-	-	-	-	-	-	R	-	Bacteria; Proteobacteria; Gammaproteobacteria; Pseudomonadales; Pseudomonadaceae; Pseudomonas
New.ReferenceOTU318		-	-	-	-		-	-	-	-		-	-	-	-	-	-	D	D	D	-	R	D	D	D	-	-	+	+	D	D	D	D	D	D	D	D	+	+	D	D	D	+	+	D	Bacteria; Proteobacteria; Gammaproteobacteria; Legionellales; Francisellaceae; Francisella
8875		D	R	+	R		+	-	D	R		D	-	+	-	R	+	R	-	+	-	D	-	R	D	R	D	-	R	+	R	-	-	D	-	-	-	-	D	-	-	-	R	D	-	Bacteria; Proteobacteria; Gammaproteobacteria; Alteromonadales; Alteromonadaceae
New.CleanUp.ReferenceOTU13468		-	R	-	-		-	-	-	-		-	-	R	-	-	+	D	D	D	-	+	D	D	D	-	D	+	D	+	+	D	D	D	D	D	D	D	D	D	+	D	D	D	D	Bacteria; Proteobacteria; Gammaproteobacteria; Vibrionales; Vibrionaceae; Vibrio
New.CleanUp.ReferenceOTU5910		+	-	R	-		D	-	-	R		D	-	-	-	-	+	D	D	D	-	+	D	+	D	R	+	D	D	+	D	-	D	D	D	D	-	D	D	D	D	-	D	D	D	Bacteria; Bacteroidetes; Flavobacteriia; Flavobacteriales; Cryomorphaceae; Fluviicola
643438		+	-	-	+		+	-	R	D		D	-	-	D	R	+	D	D	D	-	+	D	D	D	-	+	D	D	D	D	D	D	D	-	D	D	D	D	R	D	D	D	D	-	Bacteria; Proteobacteria; Alphaproteobacteria; Rhodobacterales; Rhodobacteraceae
New.CleanUp.ReferenceOTU25298		-	-	-	-		-	-	-	-		-	-	-	-	D	-	D	-	D	D	-	D	-	D	+	-	D	-	D	D	D	+	+	+	D	+	D	+	D	D	D	D	D	D	Bacteria; Proteobacteria; Gammaproteobacteria; Legionellales; Francisellaceae; Francisella
New.CleanUp.ReferenceOTU29103		+	D	D	+		D	D	+	D		D	D	D	D	-	+	+	-	-	-	D	D	-	-	-	+	D	-	R	R	-	-	-	-	-	-	-	R	-	-	-	-	-	-	Bacteria; Proteobacteria; Gammaproteobacteria; Pseudomonadales; Pseudomonadaceae; Pseudomonas
New.CleanUp.ReferenceOTU11737		-	R	R	R		-	-	-	R		-	-	-	-	-	R	-	D	-	-	-	-	+	-	-	R	-	D	R	-	D	+	+	+	R	D	D	D	+	-	D	D	+	D	Bacteria; Proteobacteria; Alphaproteobacteria; Rhizobiales
New.CleanUp.ReferenceOTU26108		+	-	R	+		D	R	R	+		+	-	R	D	-	R	-	-	+	-	R	-	-	D	-	R	-	-	+	-	-	-	-	-	-	-	-	-	-	-	-	-	-	-	Bacteria; Proteobacteria; Betaproteobacteria; Burkholderiales; Alcaligenaceae
New.CleanUp.ReferenceOTU28590		-	-	-	-		-	-	-	-		-	-	-	-	R	R	+	D	-	R	R	D	+	-	R	R	D	D	R	+	D	+	R	-	D	D	+	R	-	D	D	+	-	-	Bacteria; Proteobacteria; Alphaproteobacteria; Kiloniellales; Kiloniellaceae
New.ReferenceOTU153		D	+	+	D		D	D	+	+		+	D	+	D	-	R	-	-	-	-	R	-	-	-	-	R	-	-	-	-	-	-	-	-	-	-	-	-	-	-	-	-	-	-	Bacteria; Proteobacteria; Betaproteobacteria; Burkholderiales; Alcaligenaceae
New.CleanUp.ReferenceOTU4927		R	R	R	+		R	-	-	+		R	-	-	D	+	R	R	-	D	+	-	-	R	D	+	-	-	-	+	R	-	R	D	-	-	R	R	D	-	-	-	R	D	-	Unassigned
New.CleanUp.ReferenceOTU10588		-	-	-	-		-	-	-	-		-	-	-	-	R	-	-	-	D	R	-	-	-	D	-	-	-	-	D	D	D	D	+	+	+	D	D	+	D	D	D	+	+	D	Bacteria; Proteobacteria; Gammaproteobacteria; Legionellales; Francisellaceae; Francisella
579046		R	+	R	+		R	+	R	+		-	D	-	D	D	D	D	+	D	D	D	D	D	D	D	D	D	D	D	D	D	D	D	D	D	D	D	D	D	D	D	D	D	D	Bacteria; Bacteroidetes; [Saprospirae]; [Saprospirales]; Saprospiraceae; Lewinella
837177		R	R	R	R		-	-	-	-		-	R	-	-	R	R	+	R	+	-	-	+	-	D	-	-	D	-	+	-	-	+	D	D	R	R	D	D	D	R	-	D	D	D	Bacteria; Proteobacteria; Betaproteobacteria; Burkholderiales; Burkholderiaceae; Burkholderia
New.ReferenceOTU225		D	-	-	-		D	-	-	-		D	R	-	-	-	+	+	R	R	-	+	+	R	-	-	D	+	R	R	-	R	-	R	-	R	R	R	R	R	-	R	-	R	-	Bacteria; Bacteroidetes; Cytophagia; Cytophagales; Cytophagaceae; Cytophaga
New.ReferenceOTU113		R	R	R	R		R	R	R	R		R	-	R	R	-	R	R	R	R	-	R	R	R	-	R	R	R	R	R	R	D	R	+	R	R	+	R	+	R	R	+	R	+	-	Bacteria; Planctomycetes; OM190; agg27
New.ReferenceOTU0		+	R	R	R		D	R	R	R		D	-	R	-	-	+	+	-	-	-	D	D	-	-	-	+	+	-	-	-	-	D	-	-	-	-	D	-	-	-	-	D	-	-	Unassigned
1110598		+	+	-	D		D	D	-	D		D	D	-	D	D	D	+	D	D	D	D	+	+	D	D	D	D	D	D	D	D	D	D	D	D	D	D	D	D	D	D	D	D	D	Bacteria; Proteobacteria; Alphaproteobacteria; Rhodobacterales; Rhodobacteraceae
New.ReferenceOTU326		D	D	+	+		D	D	D	+		D	D	D	D	D	D	D	+	D	D	D	D	+	D	D	D	D	D	D	-	-	-	-	-	-	-	-	-	-	-	-	-	-	-	Bacteria; Proteobacteria; Alphaproteobacteria; Rhizobiales; Hyphomicrobiaceae; Devosia
2027409		R	+	R	+		R	+	R	+		R	D	R	D	D	-	D	D	D	D	-	D	D	D	D	-	D	D	D	D	D	D	+	D	D	D	D	D	D	D	D	D	D	D	Bacteria; Proteobacteria; Alphaproteobacteria; Rhodobacterales; Rhodobacteraceae
New.CleanUp.ReferenceOTU11273		D	D	D	D		D	D	+	D		D	D	D	D	D	D	+	D	D	D	D	D	+	D	+	+	D	D	D	D	D	-	D	D	D	D	-	D	D	D	D	-	D	D	Bacteria; Proteobacteria; Gammaproteobacteria; Vibrionales; Vibrionaceae; Vibrio
New.CleanUp.ReferenceOTU260		+	R	R	+		+	-	-	+		D	-	-	D	D	D	D	D	D	D	D	D	D	D	D	D	D	D	D	D	D	D	D	D	D	D	D	D	+	D	D	D	D	D	Bacteria; Proteobacteria; Alphaproteobacteria; Rhodobacterales; Rhodobacteraceae
New.ReferenceOTU308		R	R	R	R		R	R	R	R		R	-	R	-	D	-	-	+	+	D	-	-	+	D	D	R	-	+	+	-	-	-	-	D	-	-	-	-	D	-	-	-	-	D	Bacteria; Verrucomicrobia; Opitutae; Opitutales; Opitutaceae; Opitutus
239286		R	-	+	-		R	R	D	-		R	-	+	-	-	-	D	-	D	-	-	D	-	D	-	-	D	-	D	-	D	D	+	D	-	D	D	+	D	-	D	D	+	D	Bacteria; Proteobacteria; Gammaproteobacteria; Alteromonadales; Alteromonadaceae; ZD0117
4390091		-	-	-	-		-	-	-	-		-	-	-	-	-	-	-	+	+	-	-	R	+	D	-	R	-	+	+	R	-	R	-	D	R	R	R	R	D	R	R	R	R	D	Bacteria; Proteobacteria; Gammaproteobacteria; Alteromonadales; J115
695260		R	R	+	R		R	R	+	R		R	-	+	-	R	R	R	R	+	R	R	R	R	D	R	R	R	R	+	R	R	R	R	R	R	R	R	R	R	R	R	R	R	R	Bacteria; Proteobacteria; Alphaproteobacteria; Rhizobiales; Rhizobiaceae
New.CleanUp.ReferenceOTU15241		+	R	R	R		+	-	R	R		+	-	-	-	R	R	R	R	R	R	R	R	R	-	R	R	R	-	R	R	-	R	-	+	-	R	R	R	+	R	-	R	R	D	Bacteria; Bacteroidetes; Flavobacteriia; Flavobacteriales; Flavobacteriaceae; Arenibacter
334040		R	+	-	+		R	+	-	D		-	+	-	+	R	R	-	-	R	R	-	R	-	R	R	R	-	R	R	-	-	-	R	R	R	R	R	R	R	R	R	R	R	-	Bacteria; Bacteroidetes; Bacteroidia; Bacteroidales; S24-7
New.ReferenceOTU155		-	R	R	R		-	-	R	R		R	-	R	-	+	R	R	-	+	+	R	-	R	D	+	R	R	-	+	R	-	R	R	R	R	-	R	R	R	R	R	R	R	-	Bacteria; Proteobacteria; Alphaproteobacteria
620684		R	R	R	R		R	R	R	R		R	-	R	-	R	+	R	-	+	R	+	R	R	D	R	+	R	-	+	R	R	R	R	R	R	R	R	R	R	R	R	R	R	-	Bacteria; Proteobacteria; Alphaproteobacteria; Rhizobiales; Rhizobiaceae
New.CleanUp.ReferenceOTU22670		-	D	-	-		-	D	-	-		-	D	-	-	R	+	+	-	-	-	+	D	-	-	-	+	+	R	-	-	-	-	R	D	-	-	-	R	D	-	-	-	-	D	Bacteria; Proteobacteria; Alphaproteobacteria; Rhodobacterales; Hyphomonadaceae
New.CleanUp.ReferenceOTU24072		D	+	+	D		D	D	D	+		D	D	D	D	+	D	D	D	-	D	D	D	D	-	D	D	D	D	-	D	D	+	D	-	D	D	D	D	-	D	D	D	D	-	Bacteria; Proteobacteria; Gammaproteobacteria; Vibrionales; Vibrionaceae; Vibrio
New.ReferenceOTU97		+	R	R	+		+	-	-	+		+	-	R	D	R	-	R	-	R	R	-	-	R	-	R	-	R	R	R	R	-	-	-	-	R	R	R	R	R	-	-	R	-	-	Bacteria; Bacteroidetes; Flavobacteriia; Flavobacteriales; Flavobacteriaceae; Flavobacteriumgelidilacus
114148		R	-	R	R		-	-	R	R		-	-	-	-	-	-	D	D	D	-	-	D	D	D	-	-	D	D	D	+	D	D	D	D	+	D	+	D	+	D	+	D	D	D	Bacteria; Proteobacteria; Alphaproteobacteria; Rhodobacterales; Rhodobacteraceae
551157		D	R	R	+		+	-	R	+		+	-	-	D	R	-	D	D	D	R	-	D	D	D	-	-	D	D	D	-	D	D	D	D	-	D	D	+	D	-	D	D	D	D	Bacteria; Proteobacteria; Alphaproteobacteria; Rhodobacterales; Rhodobacteraceae
4354103		-	+	R	-		R	+	R	-		-	+	R	R	-	R	-	D	D	-	R	R	D	+	-	R	R	+	D	-	-	-	-	-	-	-	R	-	R	-	-	R	R	R	Bacteria; Firmicutes; Bacilli; Lactobacillales; Lactobacillaceae; Lactobacillus
New.ReferenceOTU137		R	R	R	R		R	-	R	-		-	-	-	-	R	-	D	D	-	-	-	D	+	-	R	-	D	D	R	+	-	R	D	D	+	R	-	D	+	D	R	-	+	D	Bacteria; Proteobacteria; Gammaproteobacteria; Alteromonadales; J115
New.CleanUp.ReferenceOTU15785		+	D	D	D		D	D	+	D		D	D	+	D	R	D	D	D	D	-	D	D	D	D	R	D	D	D	D	+	D	+	D	D	D	D	D	D	D	D	D	D	D	D	Bacteria; Proteobacteria; Gammaproteobacteria; Vibrionales; Pseudoalteromonadaceae
New.CleanUp.ReferenceOTU5861		R	R	R	R		R	-	-	R		R	-	R	-	R	R	+	-	-	R	R	D	R	-	R	R	+	R	R	+	D	R	-	-	D	+	R	R	-	+	D	-	R	-	Bacteria; Proteobacteria; Gammaproteobacteria; Alteromonadales; Colwelliaceae
New.CleanUp.ReferenceOTU23686		D	D	D	D		+	D	D	D		D	D	D	D	-	D	D	D	-	R	+	D	+	-	-	D	D	+	-	D	-	D	D	-	D	-	D	D	-	D	-	D	+	-	Bacteria; Proteobacteria; Gammaproteobacteria; Alteromonadales
806717		D	R	R	R		D	R	-	R		D	R	-	R	R	D	+	-	R	R	D	D	R	-	-	+	D	R	R	+	-	R	D	+	D	R	-	D	+	D	R	R	D	D	Bacteria; Proteobacteria; Gammaproteobacteria; Alteromonadales; Alteromonadaceae
New.CleanUp.ReferenceOTU11708		R	R	R	R		R	R	-	-		R	-	-	-	R	-	-	D	-	R	R	-	+	-	R	R	-	D	R	R	D	R	D	+	R	+	-	+	+	-	D	R	D	D	Bacteria; Proteobacteria; Gammaproteobacteria; Alteromonadales; J115
New.CleanUp.ReferenceOTU9108		D	+	+	D		+	D	+	D		D	D	D	D	-	D	D	D	D	-	+	D	D	D	-	D	D	D	D	-	-	D	D	D	-	-	D	D	D	-	-	D	D	D	Bacteria; Proteobacteria; Gammaproteobacteria; Vibrionales; Pseudoalteromonadaceae; Pseudoalteromonas
New.CleanUp.ReferenceOTU19653		-	-	-	-		-	-	-	-		-	-	-	-	R	+	R	+	-	R	+	-	+	-	R	+	R	D	R	R	-	R	-	-	-	-	R	R	R	-	-	R	R	-	Bacteria; Proteobacteria; Alphaproteobacteria; Kiloniellales
New.CleanUp.ReferenceOTU27283		D	R	-	D		D	-	-	D		D	-	-	D	+	+	D	D	-	D	+	D	D	-	D	+	D	D	R	+	D	-	D	D	D	D	-	D	D	D	D	-	D	D	Bacteria; Proteobacteria; Gammaproteobacteria; Vibrionales; Pseudoalteromonadaceae
526534		D	-	-	R		D	-	-	R		D	-	-	-	R	+	R	-	-	-	+	-	R	-	R	+	-	R	-	+	R	+	R	-	D	-	D	R	-	D	-	D	-	-	Bacteria; Proteobacteria; Gammaproteobacteria; Vibrionales; Pseudoalteromonadaceae; Pseudoalteromonas
New.CleanUp.ReferenceOTU2127		D	D	+	D		D	D	+	D		+	D	+	D	R	D	D	-	D	-	D	D	R	D	-	D	D	-	D	-	-	R	+	D	R	R	-	D	D	-	R	-	D	D	Bacteria; Proteobacteria; Gammaproteobacteria; Vibrionales; Pseudoalteromonadaceae; Pseudoalteromonas
New.CleanUp.ReferenceOTU25200		-	R	+	-		R	-	+	-		R	-	D	-	D	D	D	-	D	+	D	+	R	D	+	D	D	-	D	-	-	R	D	D	-	-	-	D	D	-	-	-	D	D	Bacteria; Firmicutes; Clostridia; Clostridiales; Clostridiaceae
New.ReferenceOTU144		+	R	D	D		D	-	D	+		D	-	D	D	+	+	D	D	D	D	D	D	D	D	D	D	D	+	D	D	D	D	D	D	D	D	D	D	D	D	D	D	D	D	Bacteria; Proteobacteria; Gammaproteobacteria; Vibrionales; Pseudoalteromonadaceae
New.ReferenceOTU126		D	R	R	R		+	-	-	-		+	-	-	-	R	R	R	R	-	R	-	R	R	-	R	-	R	-	R	R	D	+	R	-	-	D	+	R	R	-	D	+	R	-	Bacteria; Bacteroidetes; Flavobacteriia; Flavobacteriales; Flavobacteriaceae; Arenibacter
New.CleanUp.ReferenceOTU33845		+	R	R	+		+	-	R	+		+	-	-	D	R	R	R	-	R	R	-	R	-	-	R	R	R	-	-	-	-	-	-	-	R	R	-	-	-	-	-	-	-	-	Bacteria; Proteobacteria; Gammaproteobacteria; Alteromonadales; J115
837574		D	R	-	R		+	-	R	R		D	-	R	-	D	-	D	D	D	D	-	D	+	D	+	-	D	D	+	D	D	D	D	+	D	D	D	D	D	D	D	D	D	D	Bacteria; Proteobacteria; Gammaproteobacteria; Aeromonadales; Aeromonadaceae
New.CleanUp.ReferenceOTU17635		R	-	-	R		R	-	-	R		-	-	-	-	R	+	R	-	R	R	D	-	R	-	R	+	R	-	R	+	-	R	+	-	D	R	R	D	R	D	-	-	+	-	Bacteria; Proteobacteria; Gammaproteobacteria; Alteromonadales; Colwelliaceae; Thalassomonas
New.CleanUp.ReferenceOTU29424		-	-	R	-		R	-	R	-		-	-	-	-	+	D	D	D	+	+	D	D	D	D	+	D	D	D	D	D	D	-	+	-	D	D	R	D	-	D	D	-	D	-	Bacteria; Firmicutes; Clostridia; Clostridiales; [Mogibacteriaceae]; Anaerovorax
New.CleanUp.ReferenceOTU24694		-	R	R	R		-	-	R	-		-	-	-	-	+	+	D	D	D	D	+	D	+	D	D	+	D	D	D	D	-	-	-	D	D	-	-	-	D	D	-	-	-	D	Bacteria; Proteobacteria; Alphaproteobacteria; Rhodobacterales; Rhodobacteraceae; Anaerospora
New.CleanUp.ReferenceOTU20300		R	R	R	-		R	-	R	R		R	-	R	-	R	D	R	-	-	R	+	-	R	-	R	+	R	-	R	+	-	-	D	D	+	-	R	+	D	D	-	R	D	D	Unassigned
New.CleanUp.ReferenceOTU10434		D	R	R	R		D	-	R	R		D	-	-	-	+	+	D	D	D	D	+	D	D	D	D	+	+	D	D	D	D	D	D	D	D	D	D	D	D	D	D	D	D	D	Bacteria; Proteobacteria; Gammaproteobacteria; Vibrionales; Pseudoalteromonadaceae; Pseudoalteromonas
New.CleanUp.ReferenceOTU12886		-	-	-	-		-	-	-	R		-	-	-	-	D	+	-	D	-	+	D	-	D	-	+	+	-	D	-	+	-	-	D	-	D	-	-	D	-	D	-	-	D	-	Bacteria; Proteobacteria; Gammaproteobacteria; Vibrionales; Vibrionaceae; Vibrio
New.CleanUp.ReferenceOTU32239		-	-	-	-		-	-	-	R		-	-	-	-	-	+	-	R	-	-	+	-	R	-	-	+	-	-	R	-	-	-	D	-	-	-	-	+	R	-	-	-	+	-	Bacteria; Bacteroidetes; Flavobacteriia; Flavobacteriales; Flavobacteriaceae
New.CleanUp.ReferenceOTU12455		-	-	-	-		-	-	-	-		-	-	-	-	-	-	D	-	D	-	-	D	-	D	-	-	+	-	D	D	D	D	+	D	D	+	+	+	D	D	D	D	D	D	Unassigned
New.CleanUp.ReferenceOTU7695		-	-	R	+		-	-	-	+		-	-	-	D	R	R	R	D	-	R	R	R	+	-	R	R	R	D	R	+	D	D	D	D	D	D	+	D	D	D	D	D	D	D	Bacteria; Proteobacteria; Alphaproteobacteria; Rhodobacterales; Rhodobacteraceae
New.CleanUp.ReferenceOTU21014		-	R	-	R		-	-	-	R		-	-	-	-	-	R	+	-	-	-	R	+	-	-	-	R	D	-	R	+	-	-	D	-	D	-	-	+	-	+	-	R	D	-	Bacteria; Proteobacteria; Gammaproteobacteria; Vibrionales; Vibrionaceae; Vibrio
New.CleanUp.ReferenceOTU6136		-	-	R	-		-	-	-	-		-	-	-	-	+	R	R	-	-	+	-	R	R	-	+	R	-	-	R	+	-	R	-	-	+	-	-	R	R	D	-	R	-	-	Bacteria; Proteobacteria; Alphaproteobacteria; Kiloniellales; Kiloniellaceae
New.CleanUp.ReferenceOTU9726		D	R	R	-		D	-	-	-		D	-	-	-	+	D	R	-	D	+	+	-	R	D	+	D	R	-	+	R	-	R	-	-	-	-	R	R	R	-	-	R	-	-	Unassigned
New.CleanUp.ReferenceOTU32691		-	-	-	-		-	-	-	-		-	-	-	-	R	R	+	D	-	R	R	D	+	-	R	R	D	D	-	D	D	R	+	-	D	+	R	+	-	D	D	R	D	-	Bacteria; Proteobacteria; Gammaproteobacteria; Legionellales; Francisellaceae; Francisella
New.CleanUp.ReferenceOTU16213		D	-	D	D		D	-	D	D		D	-	D	D	D	D	D	D	D	D	+	D	+	D	+	D	D	D	+	D	-	-	R	-	D	R	-	-	-	+	-	R	-	-	Bacteria; Bacteroidetes; Flavobacteriia; Flavobacteriales; Cryomorphaceae; Fluviicola
707147		D	R	-	D		D	-	R	D		D	-	R	D	-	D	D	-	-	-	+	D	-	-	-	D	D	-	-	D	R	+	+	D	+	-	D	D	D	D	-	D	+	D	Bacteria; Proteobacteria; Gammaproteobacteria; Vibrionales; Pseudoalteromonadaceae
548944		+	D	D	D		+	D	+	D		+	D	+	D	-	R	R	-	-	-	R	-	-	-	-	-	-	-	R	R	-	-	R	-	-	-	-	R	-	R	-	-	R	-	Bacteria; Proteobacteria; Gammaproteobacteria; Pseudomonadales; Pseudomonadaceae; Pseudomonas
New.CleanUp.ReferenceOTU19989		D	-	R	-		D	-	-	-		D	-	-	-	D	D	D	D	D	D	+	D	D	D	D	D	D	D	+	D	D	D	D	D	D	+	D	D	D	+	D	+	D	D	Bacteria; Bacteroidetes; Flavobacteriia; Flavobacteriales; Cryomorphaceae; Fluviicola
New.CleanUp.ReferenceOTU17740		R	R	-	R		R	R	-	R		-	-	-	-	R	-	R	+	D	R	R	R	+	D	R	R	-	D	+	+	D	D	-	D	D	+	D	R	D	D	D	D	-	D	Bacteria; Proteobacteria; Alphaproteobacteria; Rhodobacterales; Rhodobacteraceae; Anaerospora
New.CleanUp.ReferenceOTU31601		D	R	+	D		D	-	D	D		D	-	D	D	D	+	D	D	D	D	D	D	D	D	D	D	+	D	D	-	D	-	-	+	-	D	-	-	D	-	+	-	-	D	Bacteria; Proteobacteria; Gammaproteobacteria; Aeromonadales; Aeromonadaceae
New.CleanUp.ReferenceOTU13603		+	D	+	D		D	D	D	D		+	D	+	D	-	-	-	D	D	-	-	-	D	D	-	-	-	D	+	-	-	-	D	D	-	-	-	D	D	-	-	-	D	D	Bacteria; Proteobacteria; Alphaproteobacteria; Rhodobacterales; Rhodobacteraceae; Rhodobacter
New.CleanUp.ReferenceOTU34785		R	R	-	-		R	-	-	-		-	-	-	-	R	-	-	+	D	R	-	-	+	D	R	-	-	D	D	-	-	-	D	D	-	-	-	+	+	-	-	-	+	D	Bacteria; Proteobacteria; Gammaproteobacteria; Alteromonadales; OM60
New.ReferenceOTU330		R	R	R	D		-	-	-	D		-	-	-	D	+	+	+	+	D	D	D	D	D	D	D	D	D	D	D	D	D	D	D	D	D	D	D	D	D	D	D	D	D	D	Bacteria; Proteobacteria; Deltaproteobacteria; PB19
New.ReferenceOTU168		-	-	-	-		-	-	-	-		-	-	-	-	-	D	R	+	R	-	D	R	+	R	-	D	R	+	-	D	D	D	+	D	D	D	D	D	D	D	D	D	D	D	Bacteria; Proteobacteria; Gammaproteobacteria; Chromatiales
1139074		D	D	D	D		D	D	D	+		D	D	+	D	D	D	D	D	D	D	D	D	+	D	D	D	D	D	D	D	D	D	D	D	D	D	D	D	+	D	D	D	D	D	Bacteria; Bacteroidetes; Flavobacteriia; Flavobacteriales; Flavobacteriaceae
New.ReferenceOTU256		+	R	R	+		+	R	R	D		+	-	R	D	-	-	D	D	D	-	-	D	D	D	-	-	D	D	D	-	D	-	-	-	-	D	-	-	-	-	D	-	-	-	Bacteria; Planctomycetes; OM190; CL500-15
463794		-	-	D	R		R	R	D	-		-	R	+	R	D	R	-	-	+	+	R	R	R	D	D	-	R	R	D	D	R	R	R	-	D	-	R	R	-	+	R	R	R	R	Bacteria; Firmicutes; Bacilli; Lactobacillales; Lactobacillaceae; Lactobacillus
New.CleanUp.ReferenceOTU22306		-	D	-	D		-	D	-	+		-	D	-	D	-	R	+	D	D	R	R	D	D	D	-	R	D	D	+	D	D	D	D	D	D	D	D	D	D	D	D	D	+	D	Bacteria; Actinobacteria; Acidimicrobiia; Acidimicrobiales; JdFBGBact
4311026		+	-	R	+		D	-	-	+		+	-	R	D	-	-	-	-	-	-	-	-	-	-	-	-	-	-	-	-	D	-	-	D	-	D	-	-	D	-	D	-	-	D	Bacteria; Proteobacteria; Alphaproteobacteria; Rhodobacterales; Rhodobacteraceae
560496		-	R	R	R		R	R	R	R		-	-	R	-	R	R	-	-	R	-	-	-	-	-	R	-	R	-	-	D	R	+	R	D	+	R	D	R	+	+	R	D	-	D	Bacteria; Cyanobacteria; Chloroplast; Stramenopiles
New.ReferenceOTU296		R	-	-	-		R	R	-	-		-	R	R	-	+	R	-	-	R	D	R	-	R	-	D	R	R	R	R	-	+	D	-	-	-	D	D	R	-	-	+	+	-	-	Bacteria; Bacteroidetes; Cytophagia; Cytophagales; Cytophagaceae; Flectobacillus
3718971		D	-	-	+		+	-	-	+		D	-	-	D	D	D	D	D	D	D	D	D	+	D	D	D	D	D	D	D	D	-	D	D	D	D	-	D	D	D	D	-	D	D	Bacteria; Proteobacteria; Alphaproteobacteria; Rhodobacterales; Rhodobacteraceae
New.CleanUp.ReferenceOTU30127		-	+	R	+		-	+	-	+		-	D	R	D	-	-	-	-	-	-	-	-	-	-	-	-	-	-	-	-	-	-	-	-	-	-	-	-	-	-	-	-	-	-	Bacteria; Proteobacteria; Gammaproteobacteria; Aeromonadales; Aeromonadaceae
New.ReferenceOTU176		+	R	+	+		D	-	+	D		D	-	D	D	R	D	D	D	D	-	D	D	D	D	R	D	D	D	D	D	D	D	D	D	D	D	D	D	D	D	D	D	D	D	Bacteria; Proteobacteria; Gammaproteobacteria; Vibrionales; Vibrionaceae; Vibrio
New.CleanUp.ReferenceOTU19397		+	+	R	+		D	D	-	D		+	D	-	D	-	-	-	-	-	-	-	-	-	-	-	-	-	-	-	-	-	-	-	-	-	-	-	-	-	-	-	-	-	-	Bacteria; Proteobacteria; Gammaproteobacteria; Alteromonadales; Colwelliaceae
New.CleanUp.ReferenceOTU7791		-	R	R	+		R	R	R	D		-	-	-	D	+	R	-	-	+	+	R	-	R	D	D	-	-	R	D	-	-	-	-	-	R	-	R	-	R	-	-	-	R	-	Bacteria; Proteobacteria; Gammaproteobacteria; Oceanospirillales; Oceanospirillaceae; Marinomonas
New.CleanUp.ReferenceOTU23127		R	-	R	+		R	-	-	+		-	-	-	D	R	-	+	D	D	R	-	D	D	D	R	-	D	D	D	-	D	D	D	D	-	D	D	D	+	-	D	D	D	D	Bacteria; Proteobacteria; Alphaproteobacteria; Rhodobacterales; Rhodobacteraceae
823476		+	R	-	+		D	-	-	+		D	-	-	D	R	D	R	R	R	R	D	-	R	-	R	+	-	R	R	R	-	-	-	-	-	-	-	-	R	-	-	R	-	-	Bacteria; Proteobacteria; Gammaproteobacteria; Alteromonadales; Colwelliaceae
398255		-	+	D	R		-	+	D	R		-	+	+	R	D	-	-	-	-	D	R	R	-	R	D	-	-	R	R	R	-	-	-	-	-	-	-	-	-	R	-	-	-	-	Bacteria; Bacteroidetes; Bacteroidia; Bacteroidales; S24-7
New.CleanUp.ReferenceOTU22430		R	-	-	-		-	-	-	-		-	-	-	-	-	D	D	D	-	-	D	D	+	-	R	+	D	D	R	+	D	R	-	D	D	D	R	-	D	+	D	-	R	D	Bacteria; Proteobacteria; Gammaproteobacteria; Alteromonadales; Colwelliaceae
New.CleanUp.ReferenceOTU14895		R	R	R	+		R	R	R	+		R	-	R	D	R	R	R	D	R	R	-	-	+	-	R	-	-	+	R	R	-	-	-	-	R	R	-	-	R	-	-	-	-	-	Bacteria; Proteobacteria; Gammaproteobacteria; Oceanospirillales; Alcanivoracaceae; Alcanivorax
New.CleanUp.ReferenceOTU27973		+	R	R	+		D	-	R	D		D	-	-	D	-	+	D	D	D	-	+	D	D	D	R	D	D	D	D	D	D	D	D	D	D	D	D	D	D	D	D	D	D	D	Bacteria; Proteobacteria; Alphaproteobacteria; Rhodobacterales; Rhodobacteraceae; Rhodobacter
4394859		+	-	D	D		D	-	+	+		D	-	D	D	-	D	R	-	+	-	D	R	-	D	-	D	R	-	D	D	-	D	-	-	D	R	D	-	-	D	-	D	-	-	Bacteria; Proteobacteria; Gammaproteobacteria; Alteromonadales; Alteromonadaceae; Marinobacter
New.CleanUp.ReferenceOTU6669		-	-	R	D		-	-	-	D		-	-	-	D	-	-	D	D	D	-	R	D	+	D	-	R	D	D	D	+	-	-	D	D	D	-	-	+	+	D	-	-	D	D	Bacteria; Proteobacteria; Betaproteobacteria; Methylophilales; Methylophilaceae; Methyloteneramobilis
New.CleanUp.ReferenceOTU23236		R	R	R	R		R	-	R	R		R	-	-	-	R	-	-	-	-	R	-	-	R	-	R	-	-	-	R	+	-	-	-	+	+	R	R	R	+	D	-	R	R	D	Bacteria; Proteobacteria; Gammaproteobacteria; Alteromonadales; J115
New.CleanUp.ReferenceOTU23567		+	+	D	D		+	D	D	D		+	D	D	D	-	-	-	-	-	-	-	-	-	-	-	-	-	-	-	-	-	-	-	-	-	-	-	-	-	-	-	-	-	-	Bacteria; Proteobacteria; Gammaproteobacteria; Alteromonadales; Colwelliaceae
New.CleanUp.ReferenceOTU21488		R	-	R	-		R	-	R	R		-	-	-	-	-	-	+	D	-	-	-	D	D	-	-	R	D	D	-	D	D	D	D	D	D	+	+	+	D	D	D	D	D	D	Bacteria; Proteobacteria; Alphaproteobacteria; Rhodobacterales; Rhodobacteraceae
New.CleanUp.ReferenceOTU17987		-	R	-	+		-	-	-	+		-	-	-	D	R	D	D	D	D	R	D	D	+	D	-	D	D	D	D	D	D	D	D	R	D	D	+	D	R	D	D	D	D	-	Bacteria; Proteobacteria; Betaproteobacteria; Methylophilales; Methylophilaceae; Methyloteneramobilis
20204		D	+	D	+		+	D	+	D		D	D	D	D	D	D	D	D	-	D	D	D	D	-	D	D	D	D	-	-	-	-	-	R	R	-	-	-	R	-	R	-	R	-	Bacteria; Proteobacteria; Gammaproteobacteria; Alteromonadales; Moritellaceae; Moritella
138986		R	R	R	R		R	-	R	-		R	-	-	-	-	D	-	-	-	-	D	-	-	-	-	D	-	-	-	D	D	+	-	D	D	+	+	R	D	D	D	+	-	D	Bacteria; Proteobacteria; Alphaproteobacteria; Kiloniellales
141105		+	R	D	+		+	R	D	+		D	-	D	D	-	-	-	-	-	-	-	-	-	-	-	-	-	-	-	-	-	-	-	-	-	-	-	-	-	-	-	-	-	-	Bacteria; Proteobacteria; Gammaproteobacteria; Alteromonadales; Alteromonadaceae; nsmpVI18
New.CleanUp.ReferenceOTU15335		-	R	R	-		R	R	R	-		-	-	R	-	D	+	D	-	-	+	D	D	-	-	D	D	D	-	-	D	-	D	D	+	D	-	D	D	+	D	-	D	D	D	Bacteria; Firmicutes; Clostridia; Clostridiales; Peptostreptococcaceae; Tepidibacter
106356		D	-	-	-		D	-	-	-		D	-	-	-	-	-	-	D	-	-	-	-	+	-	-	-	-	D	-	D	D	+	D	D	D	D	D	+	+	D	D	D	D	D	Bacteria; Proteobacteria; Alphaproteobacteria; Rhodobacterales; Rhodobacteraceae
New.CleanUp.ReferenceOTU4840		D	-	R	+		D	R	R	D		D	-	-	D	-	D	D	-	D	-	D	D	-	D	-	D	D	-	D	D	D	D	D	D	D	D	D	+	+	D	D	+	D	D	Bacteria; Proteobacteria; Gammaproteobacteria; Vibrionales; Vibrionaceae; Vibrioshilonii
New.CleanUp.ReferenceOTU175		-	-	-	-		-	-	-	-		-	-	-	-	-	-	D	-	-	-	-	D	-	-	-	-	D	-	-	+	-	R	-	+	+	-	R	R	+	D	R	R	-	D	Bacteria; Proteobacteria; Alphaproteobacteria; Kiloniellales; Kiloniellaceae
New.CleanUp.ReferenceOTU14273		R	R	R	R		R	-	-	R		-	-	-	-	R	R	+	D	-	R	-	D	+	-	R	-	D	D	R	R	-	R	-	+	R	R	R	R	+	R	-	R	-	D	Bacteria; Proteobacteria; Gammaproteobacteria; Alteromonadales; J115
New.ReferenceOTU266		-	-	-	-		-	-	R	-		-	-	-	-	R	D	R	D	D	R	+	-	+	D	-	+	-	D	D	D	D	-	D	D	D	D	-	+	D	D	D	-	D	D	Bacteria; Proteobacteria; Gammaproteobacteria; Legionellales; Francisellaceae
1011088		D	+	R	D		+	D	-	D		D	D	-	D	D	-	-	D	D	D	-	-	D	D	D	-	-	D	D	-	D	D	D	+	-	D	D	D	D	-	D	+	D	D	Bacteria; Proteobacteria; Alphaproteobacteria; Rhodobacterales; Rhodobacteraceae
New.CleanUp.ReferenceOTU30646		R	-	-	D		R	R	-	D		-	-	-	D	-	D	D	D	D	-	D	D	D	D	-	+	D	+	+	D	-	D	D	D	D	-	D	D	D	D	-	+	D	D	Bacteria; Proteobacteria; Betaproteobacteria; Methylophilales; Methylophilaceae; Methyloteneramobilis
New.CleanUp.ReferenceOTU20961		+	D	+	-		D	+	+	R		D	D	D	-	R	R	-	-	-	-	R	-	-	-	-	-	-	-	R	-	-	-	-	-	-	-	-	-	-	-	-	-	-	-	Bacteria; Proteobacteria; Betaproteobacteria; Burkholderiales; Alcaligenaceae
New.CleanUp.ReferenceOTU8445		D	-	-	R		+	-	-	R		+	-	-	-	R	-	R	+	-	R	-	-	+	-	R	-	-	D	R	R	-	R	-	-	-	-	R	R	-	R	-	R	R	-	Bacteria; Bacteroidetes; Flavobacteriia; Flavobacteriales; Cryomorphaceae; Fluviicola
New.CleanUp.ReferenceOTU20303		-	R	-	-		R	-	-	R		-	-	-	-	R	D	D	+	D	-	D	D	D	D	R	+	D	D	+	-	-	D	D	+	-	-	D	D	D	-	-	D	D	D	Bacteria; Proteobacteria; Betaproteobacteria; Methylophilales; Methylophilaceae; Methyloteneramobilis
New.CleanUp.ReferenceOTU20754		D	-	-	+		D	-	-	D		D	-	-	D	R	D	D	+	D	-	D	D	+	D	-	D	D	D	D	D	-	D	D	D	+	-	D	D	D	D	-	D	D	D	Unassigned
New.CleanUp.ReferenceOTU6304		-	+	D	-		-	D	D	-		-	D	+	-	+	R	-	D	+	D	-	-	D	D	D	-	-	D	D	D	-	-	D	D	D	R	-	D	D	D	-	-	D	D	Bacteria; Proteobacteria; Betaproteobacteria; Burkholderiales; Comamonadaceae
4306428		-	-	R	-		-	-	-	-		-	-	-	-	-	R	+	D	D	-	-	D	+	D	R	R	D	D	D	D	D	+	D	D	D	+	D	D	D	D	D	D	D	D	Bacteria; Proteobacteria; Alphaproteobacteria; Rhodobacterales; Rhodobacteraceae; Anaerospora
347367		-	+	D	-		-	+	D	-		-	+	+	R	-	-	-	-	R	-	-	R	-	-	-	-	-	-	-	-	R	-	-	-	-	-	R	R	-	R	R	R	-	R	Bacteria; Firmicutes; Bacilli; Lactobacillales; Lactobacillaceae; Lactobacillus
New.CleanUp.ReferenceOTU31942		R	-	-	-		-	-	-	R		-	-	-	-	-	-	+	-	-	-	-	D	-	-	-	-	D	-	-	D	D	D	D	D	+	D	D	D	D	D	D	+	+	D	Bacteria; Proteobacteria; Alphaproteobacteria; Rhodobacterales; Rhodobacteraceae
New.CleanUp.ReferenceOTU20384		-	-	R	-		-	-	-	-		-	-	-	-	-	-	R	+	-	-	-	R	+	-	-	-	R	+	-	R	-	R	-	D	-	R	R	R	+	-	-	R	-	D	Bacteria; Proteobacteria; Alphaproteobacteria; Rhodospirillales; Rhodospirillaceae
New.CleanUp.ReferenceOTU33173		-	-	-	-		-	-	-	-		-	-	-	-	R	-	R	R	R	R	-	-	R	-	R	-	-	-	R	D	D	+	D	-	D	D	+	+	-	D	D	D	+	-	Bacteria; Proteobacteria; Gammaproteobacteria; Alteromonadales; Alteromonadaceae
62970		-	R	D	-		-	R	D	-		-	-	D	-	R	-	-	-	+	-	R	R	-	D	-	-	-	R	D	R	+	-	-	D	-	D	-	R	+	-	+	-	-	D	Bacteria; Proteobacteria; Betaproteobacteria; Burkholderiales; Comamonadaceae
141316		R	+	D	-		-	D	+	R		R	D	D	R	-	-	-	-	R	-	-	-	-	-	-	R	-	R	-	-	-	D	-	-	R	-	+	R	R	-	-	+	-	R	Bacteria; Proteobacteria; Betaproteobacteria; Burkholderiales
New.CleanUp.ReferenceOTU8369		-	+	+	D		R	D	+	D		R	D	+	D	D	R	R	-	-	D	R	-	-	-	D	-	-	-	R	R	-	-	R	-	R	-	-	-	-	-	-	-	R	-	Bacteria; Proteobacteria; Gammaproteobacteria; Pseudomonadales; Pseudomonadaceae; Pseudomonas
New.CleanUp.ReferenceOTU32400		-	-	R	-		-	-	-	-		-	-	-	-	-	-	-	-	D	-	-	-	R	D	-	-	-	-	D	D	D	+	-	D	D	D	+	R	+	D	D	+	-	D	Bacteria; Proteobacteria; Alphaproteobacteria; Rhodobacterales; Rhodobacteraceae
New.CleanUp.ReferenceOTU1197		D	-	-	+		D	-	-	D		+	-	-	D	R	D	+	-	R	R	D	D	-	-	R	+	D	-	R	R	-	-	-	-	-	-	-	-	-	-	-	-	-	-	Bacteria; Bacteroidetes; Flavobacteriia; Flavobacteriales; Flavobacteriaceae; Flavobacteriumgelidilacus
New.CleanUp.ReferenceOTU22803		-	-	R	-		-	-	-	-		-	-	-	-	+	D	-	-	D	D	D	-	-	D	+	+	-	-	D	D	D	+	D	D	D	D	D	D	D	D	D	D	D	D	Bacteria; Firmicutes; Clostridia; Clostridiales
4314827		-	D	D	-		-	D	D	-		-	D	D	-	-	+	D	+	D	-	+	D	D	D	-	D	D	D	D	D	D	D	D	D	D	D	D	D	D	D	D	D	D	D	Bacteria; Bacteroidetes; Flavobacteriia; Flavobacteriales; Flavobacteriaceae
New.ReferenceOTU152		-	R	R	-		-	-	-	-		-	-	-	-	+	+	+	D	D	D	D	D	D	D	D	D	D	D	D	D	D	D	D	D	D	D	D	D	D	D	D	D	D	D	Unassigned Bacteroidetes
New.ReferenceOTU251		D	R	D	+		D	-	D	+		D	-	D	D	+	D	D	D	D	D	D	D	D	D	D	D	D	D	D	D	D	D	D	D	D	D	D	D	D	D	D	D	D	D	Bacteria; Proteobacteria; Betaproteobacteria; Rhodocyclales; Rhodocyclaceae
1531634		D	-	D	+		D	-	+	D		D	-	D	D	D	+	D	D	D	D	D	D	D	D	D	D	D	D	D	D	D	D	D	D	D	D	D	D	D	D	D	D	D	D	Bacteria; Proteobacteria; Alphaproteobacteria; Rhodobacterales; Rhodobacteraceae
New.ReferenceOTU229		-	-	-	D		-	-	R	D		-	-	-	D	D	D	D	D	D	D	D	D	D	D	D	D	D	D	D	D	+	D	D	D	D	+	D	D	D	D	+	D	D	D	Bacteria; Proteobacteria; Gammaproteobacteria; Legionellales; Francisellaceae; Francisella
New.ReferenceOTU14		-	-	-	-		-	-	-	-		-	-	-	-	R	+	R	R	R	R	+	R	R	R	R	+	R	R	R	R	R	R	R	R	-	R	R	R	R	R	R	R	R	-	Bacteria; Proteobacteria; Alphaproteobacteria; Rhodospirillales; Rhodospirillaceae
New.ReferenceOTU244		-	-	-	-		R	-	-	-		-	R	R	-	D	-	D	D	+	D	-	D	D	D	D	-	D	D	D	R	R	R	R	+	-	R	R	R	+	-	R	R	R	D	Unassigned
875548		R	R	R	+		R	R	R	+		-	-	R	+	-	-	-	-	-	-	-	-	-	-	-	-	-	-	-	R	-	-	-	-	-	-	-	-	-	-	-	-	-	-	Bacteria; Proteobacteria; Gammaproteobacteria; Alteromonadales; J115
620857		+	R	+	R		D	-	D	R		D	-	+	-	-	-	D	D	-	-	-	D	D	-	-	-	D	D	-	D	D	-	D	D	D	D	-	D	D	D	D	-	D	D	Bacteria; Chlorobi; OPB56
709830		-	R	+	R		R	-	D	R		-	-	D	-	R	D	R	D	-	-	D	-	+	-	R	D	-	D	-	-	D	D	-	D	-	D	+	-	D	-	D	D	R	D	Bacteria; Proteobacteria; Gammaproteobacteria; Alteromonadales; Alteromonadaceae; Marinobacter
New.CleanUp.ReferenceOTU10343		-	-	-	-		-	-	-	-		-	-	-	-	-	-	-	D	-	-	-	-	D	-	-	-	-	D	-	D	D	D	+	+	D	D	D	D	+	D	D	D	D	D	Bacteria; Proteobacteria; Alphaproteobacteria; Rhodospirillales; Rhodospirillaceae
New.ReferenceOTU350		-	-	R	R		-	-	R	-		-	-	-	-	-	-	-	-	-	-	-	-	-	R	-	-	-	-	-	-	-	-	+	-	R	-	-	+	R	R	-	-	+	-	Bacteria; Proteobacteria; Alphaproteobacteria; Rhodobacterales; Hyphomonadaceae
New.ReferenceOTU77		R	R	R	R		R	-	R	R		-	-	-	-	R	R	R	-	R	R	R	R	R	-	R	R	-	-	R	R	-	+	-	R	R	-	+	R	R	-	-	+	-	-	Bacteria; Proteobacteria; Alphaproteobacteria; Rhizobiales; Phyllobacteriaceae
61250		-	R	R	+		-	-	R	D		-	-	-	D	R	-	D	D	D	-	-	D	D	D	R	R	D	D	+	-	-	D	+	D	-	-	D	D	D	-	-	D	D	D	Bacteria; Proteobacteria; Alphaproteobacteria; Rhodobacterales; Rhodobacteraceae
New.CleanUp.ReferenceOTU31034		-	-	R	-		-	-	-	R		-	-	-	-	R	D	D	D	D	-	D	D	D	D	R	+	D	D	+	+	D	-	D	D	D	D	-	D	D	D	D	-	D	D	Bacteria; Proteobacteria; Betaproteobacteria; Methylophilales; Methylophilaceae; Methyloteneramobilis
New.CleanUp.ReferenceOTU14483		+	D	-	+		+	D	-	D		D	D	-	D	-	R	-	-	-	-	-	-	-	-	-	-	-	-	-	-	-	R	-	-	-	-	-	-	-	-	-	R	-	-	Bacteria; Proteobacteria; Deltaproteobacteria; Bdellovibrionales; Bacteriovoracaceae
New.CleanUp.ReferenceOTU14136		D	R	-	D		D	-	-	D		D	-	-	D	D	-	D	D	D	D	R	D	D	D	D	-	+	D	+	D	D	D	D	-	D	D	D	D	-	D	D	D	+	-	Unassigned
New.CleanUp.ReferenceOTU30243		+	R	+	-		D	-	D	R		D	-	+	-	-	-	D	D	-	-	-	D	D	-	-	-	D	D	-	D	D	-	D	D	D	D	-	D	D	D	D	-	D	D	Bacteria; Chlorobi; OPB56
610486		-	-	D	-		-	-	D	-		-	R	D	-	-	R	-	-	-	-	-	-	R	-	-	-	-	-	-	D	-	D	-	D	D	-	+	-	D	D	-	+	-	+	Bacteria; Proteobacteria; c__Betaproteobacteria
821717		+	-	R	-		+	-	R	-		+	-	R	-	-	-	-	-	-	-	-	-	R	-	-	-	-	-	-	-	-	-	-	-	-	-	-	-	-	-	-	-	-	-	Bacteria; Proteobacteria; Alphaproteobacteria; Rhodobacterales; Rhodobacteraceae
New.CleanUp.ReferenceOTU7051		+	-	R	D		D	-	-	+		D	-	-	D	-	-	D	D	-	R	-	+	D	-	-	-	D	D	-	D	D	D	D	D	D	D	D	D	D	D	D	D	D	D	Bacteria; Proteobacteria; Alphaproteobacteria; Rhodobacterales; Rhodobacteraceae
356073		-	R	-	-		R	-	-	-		-	-	R	-	-	-	-	-	+	-	-	R	-	D	-	R	R	-	D	-	R	+	-	R	R	R	+	-	-	R	-	D	-	R	Bacteria; Firmicutes; Clostridia; Clostridiales
New.CleanUp.ReferenceOTU33371		-	R	-	R		-	-	-	-		-	-	-	-	-	D	D	D	-	-	D	D	D	-	-	D	D	D	R	+	D	R	-	D	+	+	-	R	D	D	D	-	-	D	Bacteria; Proteobacteria; Gammaproteobacteria; Vibrionales; Vibrionaceae; Vibrio
290774		-	R	D	-		-	R	+	-		-	-	D	-	-	-	-	D	R	R	R	R	+	R	-	-	-	D	-	-	-	-	D	R	-	-	-	+	R	-	R	-	D	-	Bacteria; Proteobacteria; Gammaproteobacteria; Enterobacteriales; Enterobacteriaceae
New.CleanUp.ReferenceOTU19285		-	-	-	-		-	-	-	-		-	-	-	-	-	-	-	-	-	-	-	-	-	-	-	-	-	-	-	-	+	D	-	-	-	+	D	-	-	-	+	D	-	-	Bacteria; Proteobacteria; Gammaproteobacteria; Legionellales; Legionellaceae
579608		-	D	D	-		-	D	D	-		-	D	D	-	-	-	+	-	D	-	-	D	-	+	-	-	D	-	+	-	-	-	-	-	R	-	-	-	-	-	-	-	-	-	Bacteria; Firmicutes; Bacilli; Lactobacillales; Streptococcaceae; Streptococcus
New.CleanUp.ReferenceOTU10866		R	-	-	R		-	-	-	R		-	-	-	-	R	-	-	R	R	R	-	-	R	-	R	-	-	-	R	D	D	+	D	D	D	D	D	D	D	D	D	+	+	D	Bacteria; Proteobacteria; Alphaproteobacteria; Rhizobiales; Phyllobacteriaceae
New.CleanUp.ReferenceOTU26478		R	-	-	R		-	-	-	R		-	-	-	-	D	-	+	D	-	D	-	D	+	-	D	-	D	D	-	D	D	+	D	D	D	D	D	D	D	D	D	D	D	D	Bacteria; Proteobacteria; Alphaproteobacteria; Rhodobacterales; Rhodobacteraceae
559632		-	-	D	+		-	-	D	D		-	-	D	D	-	D	D	D	D	-	D	D	D	D	-	D	D	D	D	+	D	D	D	D	D	+	D	D	D	D	D	D	D	D	Bacteria; Proteobacteria; Gammaproteobacteria; Vibrionales; Pseudoalteromonadaceae
New.CleanUp.ReferenceOTU17618		R	R	R	-		R	-	R	-		R	-	-	-	D	D	D	-	-	D	D	D	-	-	D	D	D	-	-	-	D	R	D	-	-	+	R	+	-	-	D	-	+	-	Bacteria; Proteobacteria; Alphaproteobacteria; Kiloniellales
New.CleanUp.ReferenceOTU6992		R	R	R	R		R	-	R	R		R	-	-	-	R	+	R	-	R	R	+	-	R	-	R	+	-	-	R	R	-	-	-	R	-	R	-	R	R	-	-	-	-	-	Bacteria; Proteobacteria; Alphaproteobacteria
New.ReferenceOTU338		-	-	-	-		-	-	-	-		-	-	-	-	-	D	D	D	D	-	D	D	D	D	-	+	D	D	+	D	-	-	D	-	D	-	R	+	-	D	-	-	D	-	Bacteria; Proteobacteria; Gammaproteobacteria; Oceanospirillales; Oceanospirillaceae
New.CleanUp.ReferenceOTU29203		D	-	-	+		D	-	-	+		D	-	-	D	-	D	D	D	D	-	D	D	+	D	-	D	D	D	D	D	D	D	D	D	D	D	D	D	D	D	D	D	D	D	Bacteria; Proteobacteria; Alphaproteobacteria; Rhodobacterales; Rhodobacteraceae
New.CleanUp.ReferenceOTU48		+	-	-	-		+	-	R	-		+	-	-	-	-	-	-	D	-	-	-	-	D	-	-	-	-	D	-	D	D	-	D	D	D	D	-	D	D	D	D	-	D	D	Bacteria; Proteobacteria; Alphaproteobacteria; Rhodobacterales; Rhodobacteraceae
New.CleanUp.ReferenceOTU33825		R	-	-	-		-	-	-	-		-	-	-	-	R	-	D	R	+	-	-	D	-	D	-	-	D	-	+	D	-	D	R	R	D	-	+	R	-	D	-	D	R	-	Bacteria; Firmicutes; Bacilli; Bacillales; Listeriaceae; Listeria
New.ReferenceOTU311		D	-	D	D		D	-	D	D		D	-	D	D	-	D	+	D	-	R	D	D	D	-	R	D	+	+	-	D	D	D	D	D	D	D	D	D	D	D	D	D	D	D	Bacteria; Bacteroidetes; Flavobacteriia; Flavobacteriales; Flavobacteriaceae; Flavobacterium
New.CleanUp.ReferenceOTU832		-	R	-	+		-	-	-	+		-	-	-	D	D	D	+	D	-	D	D	D	D	-	D	D	D	D	R	D	D	D	D	D	D	D	D	D	D	D	D	D	D	D	Bacteria; Proteobacteria; Alphaproteobacteria; Rhodobacterales; Rhodobacteraceae
New.CleanUp.ReferenceOTU19392		-	-	-	D		-	-	-	D		-	R	-	D	-	R	D	D	D	R	-	D	D	D	-	-	D	D	D	+	+	D	D	+	D	D	D	D	D	D	D	D	D	D	Bacteria; Proteobacteria; Betaproteobacteria; Burkholderiales; Comamonadaceae; Limnobacter
New.CleanUp.ReferenceOTU6103		D	-	R	D		+	-	-	D		D	-	-	D	-	+	+	D	D	-	D	D	D	D	-	D	D	D	D	D	-	-	D	D	D	-	-	D	D	D	-	-	D	D	Bacteria; Proteobacteria; Betaproteobacteria; Methylophilales; Methylophilaceae; Methyloteneramobilis
New.CleanUp.ReferenceOTU19843		-	-	R	-		-	-	R	R		-	-	R	-	+	R	R	-	-	+	R	-	-	-	+	R	R	-	R	R	-	-	-	-	R	R	R	R	-	-	-	-	-	-	Bacteria; Bacteroidetes; Flavobacteriia; Flavobacteriales; Flavobacteriaceae; Polaribacter
1108208		R	-	R	-		R	-	R	-		R	-	-	-	-	R	D	D	D	-	-	+	D	D	-	-	+	D	+	D	D	D	D	D	D	D	D	D	D	D	D	D	D	D	Bacteria; Proteobacteria; Alphaproteobacteria; Rhodobacterales; Rhodobacteraceae
New.ReferenceOTU27		D	R	D	-		D	-	D	-		D	-	D	-	D	-	R	R	+	D	-	-	R	D	+	-	R	R	+	-	-	R	-	R	-	R	R	R	-	-	-	-	-	-	Bacteria; Bacteroidetes; Flavobacteriia; Flavobacteriales; Cryomorphaceae; Fluviicola
New.CleanUp.ReferenceOTU20395		-	R	D	-		R	R	+	-		-	-	D	-	-	-	D	-	D	-	-	D	-	D	-	-	+	R	D	D	-	D	-	-	D	-	D	-	-	D	-	+	R	-	Bacteria; Tenericutes; Mollicutes; Mycoplasmatales; Mycoplasmataceae
New.CleanUp.ReferenceOTU12003		-	-	R	-		-	-	-	-		-	-	-	-	-	-	-	D	-	-	-	-	+	-	-	-	-	D	-	+	D	D	D	D	D	D	D	D	+	D	D	D	D	D	Bacteria; Proteobacteria; Alphaproteobacteria; Rhizobiales; Phyllobacteriaceae
353954		-	R	+	-		-	-	D	-		-	-	D	-	+	-	-	-	D	D	-	-	-	+	D	-	-	-	D	-	-	-	-	R	-	-	-	-	-	-	-	-	R	-	Bacteria; Firmicutes; Clostridia; Clostridiales
New.ReferenceOTU177		+	-	-	D		+	-	-	D		D	-	-	D	-	-	+	-	-	-	-	D	-	-	R	R	D	-	R	R	-	-	R	-	-	-	-	R	-	-	-	-	R	-	Bacteria; Proteobacteria; Gammaproteobacteria; Pseudomonadales; Pseudomonadaceae
New.CleanUp.ReferenceOTU18491		-	-	-	-		-	-	-	-		-	-	-	-	R	D	R	R	R	R	+	-	R	-	R	+	R	-	-	+	-	R	-	D	D	-	-	-	D	D	-	R	-	D	Bacteria; Proteobacteria; Gammaproteobacteria; Alteromonadales; Colwelliaceae
New.CleanUp.ReferenceOTU27390		-	-	-	-		-	-	-	-		-	-	-	-	R	+	R	-	R	R	+	R	R	-	R	+	-	-	R	R	-	R	R	-	R	-	R	R	-	-	-	R	R	-	Unassigned
573545		R	R	-	R		-	-	R	-		-	-	-	-	+	R	R	-	R	+	R	R	-	-	+	R	-	-	R	R	-	R	R	R	R	-	R	-	R	R	-	R	-	-	Bacteria; Proteobacteria; Alphaproteobacteria; Rhizobiales; Rhizobiaceae
New.CleanUp.ReferenceOTU11341		D	D	+	D		+	D	D	D		+	D	D	D	-	-	-	-	-	-	-	-	-	-	-	-	-	-	-	-	-	-	-	-	-	-	-	-	-	-	-	-	-	-	Bacteria; Proteobacteria; Gammaproteobacteria; Alteromonadales; Colwelliaceae
New.CleanUp.ReferenceOTU34500		-	-	-	-		-	-	-	-		R	-	-	-	R	+	R	-	-	R	+	-	-	-	R	+	R	-	R	R	-	-	-	-	R	-	-	-	-	-	-	R	-	-	Bacteria; Bacteroidetes; Flavobacteriia; Flavobacteriales; Flavobacteriaceae; Flavobacterium
255639		-	-	-	R		-	-	-	R		-	-	-	-	R	D	-	-	-	-	D	-	-	-	R	+	-	-	R	+	-	+	-	-	D	-	D	-	R	D	-	D	-	-	Bacteria; Proteobacteria; Gammaproteobacteria; Vibrionales; Pseudoalteromonadaceae
New.CleanUp.ReferenceOTU12263		-	-	-	-		-	-	-	-		-	-	-	-	R	R	R	R	D	R	-	-	-	D	R	-	R	-	+	R	-	+	-	R	-	-	D	R	R	-	-	+	-	-	Bacteria; Proteobacteria; Alphaproteobacteria; Rhizobiales; Phyllobacteriaceae
New.CleanUp.ReferenceOTU15619		-	-	-	-		-	-	-	-		-	-	-	-	-	-	D	D	D	-	-	D	+	D	-	-	D	D	D	D	D	D	D	D	D	D	D	D	D	+	D	+	D	D	Bacteria; Proteobacteria; Alphaproteobacteria; Rhodobacterales; Rhodobacteraceae
New.CleanUp.ReferenceOTU13550		R	-	R	-		R	-	-	R		R	-	-	-	D	R	+	-	D	D	-	D	-	D	D	-	D	-	D	+	D	D	D	D	D	D	+	D	D	D	D	D	D	D	Bacteria; Proteobacteria; Alphaproteobacteria; Rhodobacterales; Rhodobacteraceae
101175		-	-	R	R		-	-	R	R		-	-	R	-	R	R	R	-	R	R	R	R	R	-	R	-	R	R	R	-	-	R	R	+	R	-	-	-	+	-	-	R	-	+	Bacteria; Proteobacteria; Alphaproteobacteria; Rhodobacterales; Rhodobacteraceae
New.CleanUp.ReferenceOTU12009		+	R	R	D		+	-	-	+		D	-	-	D	-	-	-	-	-	-	-	-	-	-	-	-	-	-	-	-	-	-	-	-	-	-	-	-	-	-	-	-	-	-	Bacteria; Proteobacteria; Gammaproteobacteria; Alteromonadales; Alteromonadaceae; nsmpVI18
New.CleanUp.ReferenceOTU29764		D	R	D	D		+	-	D	+		D	-	D	D	-	+	D	D	-	-	D	D	D	-	-	D	D	D	-	D	-	-	D	-	D	-	-	D	-	D	-	-	D	-	Bacteria; Proteobacteria; Gammaproteobacteria; Vibrionales; Vibrionaceae; Vibrioshilonii
578606		-	R	-	D		R	-	-	D		-	-	-	D	-	+	R	D	-	R	+	-	D	-	R	+	-	D	R	R	-	-	-	-	-	-	-	-	-	-	-	-	-	-	Bacteria; Proteobacteria; Gammaproteobacteria; Pseudomonadales; Pseudomonadaceae; Pseudomonas
New.CleanUp.ReferenceOTU20092		-	-	-	-		-	-	-	-		-	-	-	-	D	D	+	-	D	D	D	D	-	D	D	D	D	-	D	+	D	-	D	D	D	D	-	+	D	D	D	-	D	D	Bacteria; Proteobacteria; Alphaproteobacteria; Kiloniellales; Kiloniellaceae
New.CleanUp.ReferenceOTU29659		-	R	-	-		-	-	-	-		-	-	-	-	R	-	-	-	D	R	R	-	-	D	R	R	-	-	+	D	-	R	D	-	D	-	-	+	-	D	-	-	+	-	Unassigned
New.CleanUp.ReferenceOTU29898		R	-	R	-		R	-	R	-		-	-	-	-	R	+	R	-	-	R	+	-	-	-	R	+	R	-	R	R	-	-	-	-	-	-	R	-	-	-	-	-	-	-	Unassigned
New.CleanUp.ReferenceOTU23292		-	-	-	-		-	-	-	-		-	-	-	-	R	+	R	-	-	-	+	-	R	-	R	+	-	-	-	D	D	R	-	R	D	D	-	R	-	D	D	R	-	-	Bacteria; Proteobacteria; Gammaproteobacteria; Legionellales; Francisellaceae
3505031		D	+	R	D		D	D	-	D		D	D	-	D	R	D	D	D	D	-	D	D	+	D	-	D	D	D	D	-	-	-	-	-	-	-	-	-	-	-	-	-	-	-	Bacteria; Proteobacteria; Gammaproteobacteria; Alteromonadales; Shewanellaceae; Shewanella
666666		D	D	D	D		D	D	D	D		D	D	D	D	+	R	D	D	D	D	-	D	+	D	D	-	D	D	D	D	D	D	D	D	D	D	D	D	D	D	D	D	D	D	Bacteria; Bacteroidetes; Flavobacteriia; Flavobacteriales; Flavobacteriaceae; Aequorivita
New.ReferenceOTU31		D	-	-	D		D	-	-	D		D	-	-	D	D	D	D	D	D	D	D	D	+	D	D	D	D	D	D	D	D	D	D	D	D	D	D	D	D	D	+	D	D	D	Bacteria; Bacteroidetes; Flavobacteriia; Flavobacteriales; Flavobacteriaceae; Sediminicola
894719		-	-	R	+		-	R	R	+		-	-	-	D	-	-	-	-	-	-	-	-	-	-	-	-	-	-	-	-	R	-	D	D	-	-	-	D	D	-	-	-	D	D	Bacteria; Proteobacteria; Alphaproteobacteria; Rhizobiales
785526		-	-	-	-		R	-	R	R		R	-	-	-	-	-	-	-	-	R	R	R	R	-	R	-	-	R	-	R	D	-	-	D	R	+	R	R	+	-	D	R	-	D	Bacteria; Proteobacteria; Alphaproteobacteria; Rhizobiales; Methylobacteriaceae
4336101		-	+	-	D		-	D	R	D		-	D	-	D	D	D	D	D	D	+	D	D	D	D	D	D	D	D	D	D	D	D	D	D	D	D	D	D	D	D	D	D	D	D	Bacteria; Proteobacteria; Alphaproteobacteria; Rhodobacterales; Rhodobacteraceae
New.ReferenceOTU171		D	D	-	+		D	D	-	+		D	D	-	D	-	D	D	-	-	-	D	D	-	-	-	D	D	-	-	-	D	-	-	D	-	D	-	-	D	-	D	-	-	D	Bacteria; Proteobacteria; Gammaproteobacteria; Alteromonadales; Colwelliaceae
New.ReferenceOTU138		D	+	+	D		D	D	D	D		D	D	D	D	D	D	D	D	D	D	D	D	D	D	D	D	D	D	D	-	-	-	-	-	-	-	-	-	R	-	-	-	-	-	Bacteria; Proteobacteria; Gammaproteobacteria; Alteromonadales; Moritellaceae; Moritella
839556		D	D	D	D		D	D	D	D		D	D	D	D	D	D	D	D	+	D	D	D	D	D	D	D	+	D	D	D	D	D	D	-	D	D	D	D	-	D	D	D	D	-	Bacteria; Proteobacteria; Gammaproteobacteria; Alteromonadales; Shewanellaceae; Shewanella
251481		-	-	-	-		-	-	-	-		-	-	-	-	R	D	+	R	R	-	D	+	R	-	-	D	D	-	-	D	-	-	-	-	D	-	-	R	-	D	-	-	-	-	Bacteria; Proteobacteria; Alphaproteobacteria; Rhodobacterales; Rhodobacteraceae
574102		-	D	-	-		-	D	-	-		-	+	-	R	D	-	-	-	D	D	-	-	R	+	D	-	-	-	D	-	R	R	-	D	-	-	-	R	D	R	R	-	-	D	Bacteria; Proteobacteria; Gammaproteobacteria; Pseudomonadales; Moraxellaceae; Enhydrobacter
New.ReferenceOTU142		D	-	-	D		D	-	-	D		D	-	-	D	-	-	D	D	D	-	-	D	+	D	-	-	D	+	D	D	D	D	-	D	D	D	D	-	D	D	D	D	-	D	Unassigned
New.CleanUp.ReferenceOTU3949		-	-	-	-		-	-	-	-		-	-	-	-	-	-	-	-	-	-	-	-	-	-	-	-	-	-	-	D	D	D	D	+	D	D	+	D	D	D	D	D	D	D	Unassigned
New.CleanUp.ReferenceOTU30703		R	R	R	R		-	-	-	R		R	-	-	-	R	R	R	-	R	R	R	-	R	-	R	R	-	R	R	R	-	-	-	+	-	-	-	R	+	-	-	-	R	D	Bacteria; Proteobacteria; Alphaproteobacteria; Rhizobiales
New.CleanUp.ReferenceOTU12677		-	R	-	+		-	-	-	+		-	-	-	D	-	-	-	-	-	-	-	-	-	-	-	-	-	-	-	-	-	-	-	-	-	-	-	-	-	-	-	-	-	-	Bacteria; Bacteroidetes; [Saprospirae]; [Saprospirales]; Saprospiraceae; Lewinellacohaerens
New.CleanUp.ReferenceOTU17447		D	D	-	D		D	D	-	D		D	D	-	D	+	D	D	D	-	D	D	D	D	-	+	D	D	D	-	-	-	-	-	-	-	-	-	-	-	-	-	-	-	-	Bacteria; Proteobacteria; Gammaproteobacteria; Alteromonadales; Colwelliaceae; Thalassomonas
783719		-	R	D	-		-	R	D	-		R	R	D	R	-	-	-	-	R	R	-	-	R	R	-	-	R	-	-	-	D	+	-	-	R	D	D	R	-	R	D	+	-	R	Bacteria; Proteobacteria; Betaproteobacteria; Burkholderiales; Comamonadaceae
807311		-	R	-	-		R	-	-	-		-	-	-	-	+	D	D	D	D	D	D	D	+	D	D	D	D	D	D	D	-	-	-	-	D	-	R	-	-	D	-	-	R	-	Bacteria; Firmicutes; Clostridia; Clostridiales; [Tissierellaceae]; Sedimentibacter
254580		-	R	-	R		-	-	-	-		R	-	-	-	R	-	-	-	+	-	-	-	-	D	-	-	-	-	D	-	-	-	R	+	-	-	-	R	D	-	R	-	-	D	Bacteria; Firmicutes; Bacilli; Bacillales; Bacillaceae
New.CleanUp.ReferenceOTU6689		D	R	D	D		D	-	+	D		D	-	D	D	D	D	D	D	+	D	D	D	D	D	D	D	D	D	D	-	-	-	-	-	-	-	-	-	-	-	-	-	-	-	Bacteria; Proteobacteria; Gammaproteobacteria; Alteromonadales; Moritellaceae; Moritella
New.ReferenceOTU86		D	D	-	D		+	D	-	D		D	D	-	D	R	D	D	-	D	-	D	D	-	D	R	D	D	-	D	-	D	+	-	-	-	D	D	-	-	-	D	D	-	-	Bacteria; Proteobacteria; Gammaproteobacteria; Alteromonadales
New.ReferenceOTU50		D	-	R	D		+	-	-	D		+	-	-	D	-	-	-	-	-	-	-	-	-	-	-	-	-	-	-	-	-	-	D	-	-	-	-	D	-	-	-	-	D	-	Bacteria; Proteobacteria; Alphaproteobacteria; Rhodobacterales; Rhodobacteraceae; Phaeobacter
4307974		-	-	R	-		R	-	R	-		-	-	-	-	+	D	D	D	+	D	D	D	D	D	D	D	D	D	D	D	D	-	D	D	D	D	R	D	D	D	D	-	D	D	Bacteria; Firmicutes; Clostridia; Clostridiales; [Mogibacteriaceae]; Anaerovorax
174573		-	-	+	-		R	-	D	-		-	-	D	-	R	-	-	-	D	-	R	-	-	D	-	R	-	-	+	-	-	-	R	-	-	-	-	-	-	-	-	-	R	R	Bacteria; Bacteroidetes; Bacteroidia; Bacteroidales; S24-7
New.CleanUp.ReferenceOTU33286		R	R	R	R		R	-	-	R		R	-	-	-	R	-	-	-	-	-	-	-	R	-	R	-	R	-	R	R	-	R	D	R	-	R	R	+	R	-	R	R	+	-	Bacteria; Bacteroidetes; Flavobacteriia; Flavobacteriales; Flavobacteriaceae
New.CleanUp.ReferenceOTU18352		R	R	R	R		-	-	R	R		-	-	-	-	R	D	+	R	R	R	D	D	R	-	R	+	D	-	R	-	-	R	D	-	-	-	-	D	-	-	-	R	D	-	Bacteria; Proteobacteria; Gammaproteobacteria; Alteromonadales; Alteromonadaceae
631674		-	D	-	-		-	D	-	R		-	D	-	-	R	R	D	-	+	R	R	D	-	D	R	-	+	-	D	R	-	D	R	-	-	-	D	-	-	-	-	D	-	-	Bacteria; Proteobacteria; Betaproteobacteria; Burkholderiales; Comamonadaceae
New.CleanUp.ReferenceOTU19154		-	-	-	D		-	-	-	D		-	-	-	D	-	D	D	D	+	-	D	D	D	D	-	D	D	+	D	D	D	D	-	D	D	D	D	-	D	D	D	D	-	D	Unassigned
New.CleanUp.ReferenceOTU22731		-	-	-	D		-	-	-	D		-	-	-	D	-	R	D	D	-	-	-	D	D	-	-	-	+	D	-	D	D	D	D	D	+	D	D	D	D	D	D	D	D	D	Bacteria; Proteobacteria; Alphaproteobacteria; Rhodobacterales; Rhodobacteraceae
2028168		+	-	R	-		D	-	-	-		+	-	-	-	-	-	-	D	D	-	-	-	D	D	-	-	-	D	D	D	D	D	D	D	D	D	D	D	D	D	D	D	D	D	Bacteria; Proteobacteria; Alphaproteobacteria; Rhodobacterales; Rhodobacteraceae; Anaerospora
3906666		-	-	+	-		-	-	D	-		-	-	+	-	-	-	-	-	D	-	-	R	-	D	-	-	-	-	D	-	-	-	-	-	-	R	-	R	-	R	-	-	R	R	Bacteria; Bacteroidetes; Bacteroidia; Bacteroidales; [Odoribacteraceae]; Odoribacter
New.CleanUp.ReferenceOTU4266		-	R	-	D		-	-	-	+		-	-	-	D	-	-	+	-	D	-	R	D	-	D	-	-	D	-	D	D	D	D	D	-	D	D	D	D	-	D	D	D	D	-	Unassigned
New.CleanUp.ReferenceOTU34331		-	R	-	D		R	R	-	D		-	-	-	D	-	-	D	D	D	-	R	D	D	D	-	-	D	+	D	D	D	D	D	-	D	D	+	D	-	D	D	D	D	-	Bacteria; Proteobacteria; Gammaproteobacteria; Vibrionales; Vibrionaceae; Vibrio
4449524		-	R	D	R		R	-	D	R		-	R	+	-	-	-	D	-	R	-	-	D	-	-	-	-	+	-	R	-	R	-	-	-	-	-	-	-	-	R	-	-	-	-	Bacteria; Bacteroidetes; Bacteroidia; Bacteroidales; Prevotellaceae; Prevotella
New.CleanUp.ReferenceOTU24058		D	-	R	+		D	-	R	D		D	-	-	D	D	D	D	D	D	D	D	D	D	D	+	D	D	D	D	D	-	-	D	D	D	-	-	D	D	D	-	-	D	D	Bacteria; Proteobacteria; Epsilonproteobacteria; Campylobacterales; Campylobacteraceae; Arcobacter
New.ReferenceOTU213		R	+	R	D		-	D	-	+		R	D	R	D	R	-	R	-	-	R	-	-	R	-	R	R	R	-	R	R	R	-	-	-	R	-	-	-	-	-	-	-	R	-	Bacteria; Bacteroidetes; Flavobacteriia; Flavobacteriales; Flavobacteriaceae; Flavobacterium
New.CleanUp.ReferenceOTU9488		R	-	R	+		R	-	R	+		R	-	-	D	-	D	D	D	D	-	D	D	D	D	R	D	D	D	D	-	-	-	D	-	-	-	-	D	-	-	-	-	D	-	Unassigned
336824		-	-	-	R		-	-	-	-		-	-	-	R	-	-	-	D	-	-	-	-	D	-	-	R	-	D	-	-	+	-	-	-	R	D	-	R	R	-	+	R	-	R	Bacteria; Proteobacteria; Betaproteobacteria; Burkholderiales; Comamonadaceae
New.CleanUp.ReferenceOTU21851		D	R	-	+		D	-	-	+		D	-	-	D	-	D	D	D	-	-	D	D	D	-	-	D	D	D	-	D	-	D	D	D	D	-	D	D	D	D	-	D	D	D	Bacteria; Proteobacteria; Alphaproteobacteria; Rhodobacterales; Rhodobacteraceae
New.ReferenceOTU255		-	-	-	+		-	-	-	D		-	-	R	D	-	-	-	D	D	-	R	-	D	D	-	-	-	D	D	-	D	D	D	D	R	D	D	D	+	-	D	D	D	D	Bacteria; Proteobacteria; Alphaproteobacteria; Rhodobacterales; Rhodobacteraceae
646398		R	-	-	+		-	-	-	D		-	-	-	D	-	-	-	D	D	-	-	-	D	D	-	-	-	D	D	+	D	D	D	D	D	D	D	D	D	D	D	D	D	D	Bacteria; Proteobacteria; Alphaproteobacteria; Rhodobacterales; Rhodobacteraceae; Paracoccus
New.CleanUp.ReferenceOTU17789		D	D	D	+		D	D	D	+		D	D	D	D	D	D	D	D	D	D	D	D	D	D	D	D	D	D	D	D	D	D	D	D	D	D	D	D	D	D	D	D	D	D	Bacteria; Proteobacteria; Gammaproteobacteria; Aeromonadales; Aeromonadaceae
New.ReferenceOTU319		R	R	R	-		R	-	-	-		R	-	-	-	D	-	D	-	-	D	-	D	-	-	D	-	D	-	-	-	-	-	D	D	-	R	-	+	D	-	-	-	+	D	Bacteria; Proteobacteria; Alphaproteobacteria; Kiloniellales
New.CleanUp.ReferenceOTU25046		-	-	R	D		-	-	-	+		-	-	-	D	D	D	+	D	D	D	D	D	D	D	D	D	D	D	D	D	-	-	D	D	D	-	-	D	D	D	-	-	D	D	Bacteria; Proteobacteria; Alphaproteobacteria; Rhodobacterales; Rhodobacteraceae
4315673		-	+	-	-		-	D	-	R		-	D	R	-	-	-	-	D	R	-	R	-	D	-	-	-	-	D	-	R	-	D	R	-	-	-	D	-	-	-	-	+	-	-	Bacteria; Proteobacteria; Gammaproteobacteria; Alteromonadales; Alteromonadaceae; Cellvibrio
New.ReferenceOTU156		R	R	R	R		R	-	R	R		R	-	-	-	R	R	R	-	-	R	R	-	R	-	R	-	R	R	R	D	-	R	-	R	+	R	R	R	R	+	R	R	R	-	Bacteria; Bacteroidetes; Flavobacteriia; Flavobacteriales; Flavobacteriaceae; Arenibacter
584010		-	R	D	-		-	-	D	-		-	-	+	-	+	R	-	-	R	D	-	-	-	-	D	R	R	R	R	-	-	-	-	-	-	-	-	-	-	-	-	-	-	-	Bacteria; Proteobacteria; Betaproteobacteria; Burkholderiales; Comamonadaceae
New.CleanUp.ReferenceOTU6591		D	-	R	D		D	-	-	+		D	-	-	D	-	R	R	D	-	-	-	-	+	-	-	-	-	D	R	D	D	D	D	D	D	D	D	D	D	D	D	D	D	D	Bacteria; Proteobacteria; Alphaproteobacteria; Rhodobacterales; Rhodobacteraceae
New.CleanUp.ReferenceOTU17111		+	-	R	D		D	-	-	D		+	-	-	D	R	-	-	-	-	-	-	-	-	-	-	-	-	-	-	-	-	-	D	-	-	-	-	D	-	-	-	-	D	-	Bacteria; Proteobacteria; Alphaproteobacteria; Rhodobacterales; Rhodobacteraceae; Phaeobacter
804483		-	-	R	D		R	-	-	+		R	-	-	D	-	-	D	D	-	-	-	D	+	-	-	-	D	D	-	D	D	D	D	D	D	D	D	D	D	D	D	D	D	D	Bacteria; Proteobacteria; Alphaproteobacteria; Rhodobacterales; Rhodobacteraceae
New.CleanUp.ReferenceOTU675		-	-	-	-		-	-	-	-		-	-	-	-	R	-	D	-	D	-	-	D	-	D	-	-	D	-	+	D	-	-	D	-	D	R	-	D	-	D	-	-	+	-	Bacteria; Proteobacteria; Gammaproteobacteria; Oceanospirillales; Oceanospirillaceae; Neptunomonas
New.CleanUp.ReferenceOTU10727		D	D	D	D		D	D	D	D		D	D	D	D	+	D	D	-	+	D	D	D	-	D	D	D	D	-	D	-	-	-	-	-	R	-	-	-	-	-	-	-	-	-	Bacteria; Proteobacteria; Epsilonproteobacteria; Campylobacterales; Campylobacteraceae; Arcobacter
New.CleanUp.ReferenceOTU27717		-	-	-	-		-	-	-	-		-	-	-	-	D	D	D	D	D	D	D	D	D	D	D	+	D	D	+	D	-	-	D	D	D	-	-	D	D	D	-	-	D	D	Bacteria; Proteobacteria; Gammaproteobacteria; Oceanospirillales; Oceanospirillaceae; Neptunomonas
New.CleanUp.ReferenceOTU17990		+	R	-	D		D	R	-	+		D	-	-	D	-	-	D	D	D	-	-	D	D	D	-	-	D	D	D	-	D	-	D	D	-	D	-	D	D	-	D	-	D	D	Bacteria; Proteobacteria; Alphaproteobacteria; Rhodobacterales; Rhodobacteraceae
New.CleanUp.ReferenceOTU26978		D	+	D	D		+	D	D	D		D	D	D	D	-	D	D	D	-	-	D	D	D	-	-	D	D	D	-	-	-	-	-	-	-	-	-	-	-	-	-	-	-	-	Bacteria; Proteobacteria; Gammaproteobacteria; Alteromonadales; Moritellaceae; Moritella
New.CleanUp.ReferenceOTU13316		R	-	R	+		R	-	-	+		R	-	-	D	R	-	-	-	R	R	-	-	-	-	R	R	-	-	-	R	-	-	-	-	R	R	-	-	-	-	-	-	-	-	Bacteria; Proteobacteria; Gammaproteobacteria; Alteromonadales; J115
New.CleanUp.ReferenceOTU31061		-	-	-	+		-	-	-	+		-	-	-	D	-	-	-	D	-	-	-	-	D	-	-	-	-	D	-	D	D	D	D	D	D	D	D	D	D	D	D	D	D	D	Bacteria; Bacteroidetes; [Saprospirae]; [Saprospirales]; Saprospiraceae; Lewinellacohaerens
557957		D	R	-	+		D	-	-	+		D	-	R	D	-	D	D	-	-	-	D	D	-	-	-	D	D	-	-	D	D	-	D	-	D	D	-	D	-	D	D	-	D	-	Bacteria; Proteobacteria; Gammaproteobacteria; Vibrionales; Vibrionaceae; Vibrio
New.CleanUp.ReferenceOTU10044		-	R	-	+		R	-	-	+		-	-	-	D	-	D	-	D	D	-	D	-	D	D	-	D	-	D	D	-	D	-	-	D	-	D	-	-	D	-	D	-	-	D	Unassigned
New.ReferenceOTU18		-	R	R	R		-	R	-	R		R	-	-	-	R	R	R	R	+	R	R	-	R	D	R	R	R	-	+	R	-	R	-	R	R	-	-	R	R	-	-	R	-	-	Bacteria; Proteobacteria; Alphaproteobacteria; Rhizobiales; Phyllobacteriaceae
New.CleanUp.ReferenceOTU2781		+	-	R	R		D	-	-	R		+	-	R	-	-	-	-	-	-	-	-	-	-	-	R	-	-	-	-	-	-	-	-	-	-	-	-	-	-	-	-	-	-	-	Bacteria; Proteobacteria; Gammaproteobacteria; Alteromonadales; Colwelliaceae
140826		-	-	-	+		-	-	-	D		-	-	-	D	-	-	-	D	-	-	-	-	D	-	-	-	-	+	-	-	-	D	-	-	-	-	D	-	-	-	-	D	-	-	Bacteria; Proteobacteria; Gammaproteobacteria; Oceanospirillales; Halomonadaceae; Cobetia
4482772		-	-	-	-		-	-	-	-		-	-	-	-	-	-	-	-	-	-	-	-	-	-	-	-	-	-	-	-	D	D	-	D	-	D	+	-	D	-	D	+	-	D	Bacteria; Proteobacteria; Alphaproteobacteria; Rhizobiales; Phyllobacteriaceae; Nitratireductor
568849		-	D	R	D		-	D	-	D		-	D	-	D	D	-	D	D	D	D	-	D	D	D	D	-	D	D	D	D	D	D	D	D	+	+	D	D	D	D	D	D	D	D	Bacteria; Proteobacteria; Alphaproteobacteria; Rhodobacterales; Rhodobacteraceae
New.CleanUp.ReferenceOTU1884		-	-	-	D		-	-	-	D		-	-	-	D	-	D	D	D	D	-	D	D	+	D	-	D	D	D	D	D	-	D	+	D	D	-	D	D	D	D	-	D	D	D	Bacteria; Bacteroidetes; Flavobacteriia; Flavobacteriales; Cryomorphaceae; Fluviicola
New.CleanUp.ReferenceOTU19988		-	-	-	-		-	-	-	-		-	-	-	-	R	R	R	-	D	R	-	R	R	D	R	-	-	-	D	D	D	D	D	D	D	D	+	D	D	D	D	+	D	D	Bacteria; Proteobacteria; Gammaproteobacteria; Legionellales; Francisellaceae; Francisella
New.CleanUp.ReferenceOTU30692		R	-	R	D		-	R	-	D		R	-	-	D	R	-	D	D	D	R	-	D	D	D	R	-	D	D	+	-	-	D	D	+	-	-	D	D	D	-	-	D	D	D	Bacteria; Proteobacteria; Alphaproteobacteria; Rhodobacterales; Rhodobacteraceae
1130519		D	-	-	D		+	-	R	D		D	-	-	D	-	D	D	D	D	-	D	D	D	D	-	D	D	D	+	D	D	D	D	D	D	D	D	D	D	D	D	D	D	D	Bacteria; Proteobacteria; Alphaproteobacteria; Rhodobacterales; Rhodobacteraceae; Rhodobacter
624227		-	-	R	R		-	-	-	-		-	-	-	-	-	R	-	-	-	R	R	-	R	-	R	-	-	-	-	-	R	-	R	+	-	-	-	-	+	-	-	-	-	D	Bacteria; Actinobacteria; Actinobacteria; Actinomycetales
New.CleanUp.ReferenceOTU1874		+	+	R	D		D	D	-	D		D	D	-	D	D	D	D	-	D	D	D	D	-	D	D	D	D	-	D	-	-	-	-	-	-	-	-	-	-	-	-	-	-	-	Bacteria; Proteobacteria; Gammaproteobacteria; Vibrionales; Pseudoalteromonadaceae
807112		-	R	R	R		R	-	-	R		-	-	-	-	R	-	-	-	R	-	-	-	R	-	-	-	-	R	R	-	-	-	-	+	-	R	-	-	+	R	-	R	R	D	Bacteria; Proteobacteria; Gammaproteobacteria; Alteromonadales; Alteromonadaceae; Alteromonas
New.CleanUp.ReferenceOTU20425		R	-	-	-		-	-	-	-		-	-	-	-	R	R	R	-	-	R	R	R	R	-	R	R	R	R	-	D	D	-	R	+	D	D	R	R	+	D	D	R	R	D	Unassigned
818129		D	-	-	-		+	-	-	-		+	-	-	-	-	D	D	-	-	-	D	D	-	-	-	D	D	-	-	D	D	D	D	D	D	D	D	D	D	D	D	D	D	D	Bacteria; Proteobacteria; Alphaproteobacteria; Rhodobacterales; Rhodobacteraceae
New.CleanUp.ReferenceOTU28463		-	-	-	-		-	-	-	-		-	-	-	-	R	R	R	-	-	R	R	-	-	-	R	R	-	-	R	+	-	R	-	-	D	-	R	-	-	+	-	R	R	-	Bacteria; Proteobacteria; Alphaproteobacteria; Kiloniellales; Kiloniellaceae
New.ReferenceOTU175		+	R	R	R		+	-	-	R		D	-	-	-	R	-	R	-	-	R	R	-	-	-	R	-	R	-	R	R	-	-	-	D	R	R	-	-	D	-	R	R	-	D	Bacteria; Proteobacteria; Deltaproteobacteria; Bdellovibrionales; Bacteriovoracaceae
New.CleanUp.ReferenceOTU13596		-	-	-	-		-	-	-	-		-	-	-	-	-	-	-	-	-	-	-	-	-	-	-	-	-	-	-	R	-	R	D	R	R	R	R	+	R	-	R	R	+	-	Bacteria; Proteobacteria; Alphaproteobacteria; Kiloniellales; Kiloniellaceae
New.CleanUp.ReferenceOTU7661		R	R	R	-		R	-	-	-		R	-	R	-	-	-	-	-	-	-	-	-	-	-	-	-	-	-	-	-	-	D	-	-	-	-	+	-	-	-	-	+	-	-	Bacteria; Proteobacteria; Alphaproteobacteria; Kiloniellales
New.CleanUp.ReferenceOTU31210		R	R	-	-		R	-	-	-		-	-	-	-	-	-	D	D	D	-	-	D	+	D	-	-	D	D	D	D	D	D	-	-	D	D	+	-	-	D	D	D	R	-	Unassigned
New.ReferenceOTU190		R	-	-	+		-	R	-	D		-	-	-	D	-	-	-	D	-	-	-	-	+	-	-	-	R	D	-	D	-	-	-	-	D	-	R	R	-	D	-	-	-	-	Bacteria; Tenericutes; Mollicutes; Mycoplasmatales; Mycoplasmataceae
New.CleanUp.ReferenceOTU13463		-	-	-	-		-	-	-	-		-	-	-	-	R	R	R	+	R	R	R	-	+	-	R	R	-	D	R	R	-	-	R	R	-	R	-	-	R	-	-	-	-	-	Bacteria; Proteobacteria; Alphaproteobacteria; Kiloniellales; Kiloniellaceae
New.CleanUp.ReferenceOTU34556		D	D	D	R		D	D	D	-		D	D	D	-	D	D	D	D	D	D	+	D	D	D	D	D	D	D	D	D	D	-	D	D	+	D	-	D	D	D	D	R	D	D	Bacteria; Proteobacteria; Gammaproteobacteria; Alteromonadales; Shewanellaceae; Shewanella
New.CleanUp.ReferenceOTU5456		R	R	R	R		-	-	R	R		R	-	-	-	R	R	R	-	R	-	R	-	R	-	-	R	-	-	R	+	-	-	D	R	D	-	-	+	-	D	R	-	D	-	Bacteria; Proteobacteria; Alphaproteobacteria; Rhodobacterales; Rhodobacteraceae
New.CleanUp.ReferenceOTU17375		R	R	R	+		R	R	-	+		R	-	-	D	R	-	R	-	-	-	-	-	-	-	R	-	-	-	-	R	-	-	-	-	R	-	-	-	-	-	-	-	-	-	Bacteria; Proteobacteria; Gammaproteobacteria; Alteromonadales; J115
New.CleanUp.ReferenceOTU10409		D	D	D	+		D	D	+	D		D	D	D	D	D	D	D	-	D	D	D	D	-	D	D	D	D	-	D	D	-	-	-	-	D	-	-	-	-	D	-	-	-	-	Bacteria; Proteobacteria; Epsilonproteobacteria; Campylobacterales; Campylobacteraceae; Arcobacter
New.CleanUp.ReferenceOTU18871		R	R	R	-		-	-	-	-		-	-	-	-	-	-	-	-	D	-	-	-	-	D	-	-	-	-	D	-	D	D	D	D	-	D	D	+	D	-	D	D	+	D	Bacteria; Proteobacteria; Betaproteobacteria; Nitrosomonadales; Nitrosomonadaceae
New.CleanUp.ReferenceOTU8421		-	-	-	-		-	-	-	-		-	-	-	-	-	-	D	D	-	R	-	+	D	-	R	R	D	D	-	D	D	D	D	D	D	D	D	+	D	D	D	D	D	D	Bacteria; Proteobacteria; Gammaproteobacteria; Legionellales; Francisellaceae; Francisella
New.CleanUp.ReferenceOTU10675		-	-	R	-		-	-	-	-		-	-	-	-	+	D	D	D	-	D	D	D	D	-	D	D	D	D	-	-	D	D	D	D	-	D	D	D	+	-	D	D	D	D	Bacteria; Firmicutes; Clostridia; Clostridiales
150180		-	-	-	-		-	-	-	-		-	-	-	-	R	R	-	-	-	-	R	-	R	-	-	-	-	-	-	-	-	-	+	-	-	-	R	D	R	-	-	R	+	-	Bacteria; Proteobacteria; Alphaproteobacteria; Rhizobiales; Phyllobacteriaceae
New.ReferenceOTU43		-	+	-	+		-	D	-	D		-	D	-	D	-	-	D	-	D	-	-	D	-	D	-	R	D	-	D	D	D	-	-	-	D	D	-	-	-	D	D	-	-	-	Unassigned
New.CleanUp.ReferenceOTU833		-	R	+	-		-	-	+	-		-	-	D	-	-	D	-	-	-	-	D	-	-	-	-	D	-	-	-	-	-	-	-	-	-	-	-	-	-	-	-	-	-	-	Bacteria; Proteobacteria; Gammaproteobacteria; Vibrionales; Pseudoalteromonadaceae; Pseudoalteromonas
New.ReferenceOTU62		R	R	R	+		R	-	-	+		R	-	-	D	-	-	-	-	-	-	-	-	-	-	-	-	-	-	-	-	-	-	-	-	-	-	-	-	-	-	-	-	-	-	Bacteria; Proteobacteria; Gammaproteobacteria; Alteromonadales
New.CleanUp.ReferenceOTU9831		R	R	-	-		R	-	-	R		-	-	-	-	-	-	D	-	-	-	R	+	-	-	-	R	+	R	-	-	-	-	-	-	-	-	R	-	R	-	-	R	R	-	Unassigned
New.CleanUp.ReferenceOTU10206		R	R	-	R		-	-	-	R		R	-	-	-	R	-	R	D	-	R	-	-	+	-	R	R	R	D	-	R	-	R	-	D	-	-	-	R	+	-	-	R	-	D	Bacteria; Proteobacteria; Alphaproteobacteria; Rhizobiales; Rhizobiaceae
New.CleanUp.ReferenceOTU1876		R	-	R	R		R	-	-	R		R	-	-	-	R	-	R	-	-	-	-	-	R	-	-	-	R	R	R	-	-	D	-	D	-	-	D	R	+	-	R	+	-	D	Bacteria; Bacteroidetes; Flavobacteriia; Flavobacteriales; Flavobacteriaceae; Arenibacter
New.CleanUp.ReferenceOTU16003		-	-	-	-		-	-	-	-		-	-	-	-	-	-	-	D	D	-	-	-	+	D	-	-	-	D	D	D	D	D	D	D	D	D	D	+	D	D	D	D	D	D	Bacteria; Proteobacteria; Alphaproteobacteria; Rhodobacterales; Rhodobacteraceae
New.CleanUp.ReferenceOTU9374		R	R	-	-		R	-	-	-		-	-	-	-	R	-	-	D	-	-	-	R	+	-	R	-	-	+	-	R	-	R	R	D	R	R	R	R	D	-	R	R	R	D	Bacteria; Proteobacteria; Gammaproteobacteria; Alteromonadales; J115
New.CleanUp.ReferenceOTU31141		-	-	-	-		-	-	-	-		-	-	-	-	-	-	D	D	D	-	R	D	D	D	-	-	D	+	D	D	D	D	-	-	D	D	+	R	-	D	D	D	R	-	Bacteria; Proteobacteria; Gammaproteobacteria; Legionellales; Francisellaceae; Francisella
New.CleanUp.ReferenceOTU34388		-	-	-	-		-	-	R	-		-	-	-	-	-	D	D	-	R	-	D	D	-	-	-	D	D	-	R	D	-	D	+	-	D	-	D	+	-	D	-	D	D	-	Bacteria; Proteobacteria; Gammaproteobacteria; Alteromonadales; Alteromonadaceae
New.CleanUp.ReferenceOTU25538		-	-	-	-		-	-	-	-		-	-	-	-	-	D	R	R	-	-	+	-	R	-	-	+	-	-	R	-	-	-	-	-	-	-	-	R	-	-	-	-	-	-	Bacteria; Bacteroidetes; Flavobacteriia; Flavobacteriales; Flavobacteriaceae
131115		-	-	-	-		-	-	R	-		-	R	R	-	-	-	D	-	-	-	-	D	-	-	-	-	+	-	-	-	-	-	-	D	R	-	-	-	D	R	-	-	-	+	Bacteria; Proteobacteria; Gammaproteobacteria; Xanthomonadales; Xanthomonadaceae
New.ReferenceOTU10		-	-	-	-		R	-	-	-		-	-	R	-	D	-	D	-	-	D	-	+	-	-	D	-	+	R	-	-	-	-	-	R	R	-	-	R	R	-	-	-	-	-	Bacteria; Cyanobacteria; Chloroplast; Chlorophyta
New.CleanUp.ReferenceOTU32642		+	D	D	D		D	D	D	D		D	D	+	D	-	-	-	-	-	-	-	-	-	-	-	-	-	-	-	-	-	-	-	-	-	-	-	-	-	-	-	-	-	-	Bacteria; Proteobacteria; c__Gammaproteobacteria
New.CleanUp.ReferenceOTU5860		-	D	-	+		-	D	-	+		-	D	-	D	-	-	-	-	-	-	-	-	-	-	-	-	-	-	-	-	-	-	-	-	-	-	-	-	-	-	-	-	-	-	Bacteria; Bacteroidetes; [Saprospirae]; [Saprospirales]; Saprospiraceae; Lewinellacohaerens
New.CleanUp.ReferenceOTU23343		-	R	-	D		R	R	-	D		-	-	-	D	-	-	D	-	-	-	-	+	-	-	-	R	D	R	-	D	D	D	-	-	D	D	D	-	-	D	D	+	-	-	Bacteria; Proteobacteria; Alphaproteobacteria; Rhodobacterales; Rhodobacteraceae; Anaerospora
New.ReferenceOTU103		R	R	R	R		R	R	R	R		-	R	R	R	-	R	-	-	-	-	-	-	-	-	-	R	-	-	-	R	D	D	+	-	-	D	D	D	R	-	D	D	D	-	Bacteria; Proteobacteria; Gammaproteobacteria; Alteromonadales; Colwelliaceae; Thalassomonas
New.ReferenceOTU199		-	-	R	-		-	-	-	-		-	-	-	-	D	-	-	-	D	D	-	-	-	D	D	R	-	-	D	-	-	-	D	D	-	-	-	D	D	-	-	-	+	D	Bacteria; Bacteroidetes; Flavobacteriia; Flavobacteriales; Flavobacteriaceae; Polaribacter
New.ReferenceOTU154		D	+	D	D		D	D	D	D		D	D	D	D	D	D	D	D	D	D	D	D	D	D	D	D	D	D	D	D	D	D	D	D	D	D	D	D	D	D	D	D	D	D	Unassigned Bacteroidetes
2162897		-	D	D	D		-	D	D	D		-	D	D	D	D	+	D	D	D	D	D	D	D	D	D	D	D	D	D	D	D	D	D	D	D	D	D	D	D	D	D	D	D	D	Bacteria; Proteobacteria; Gammaproteobacteria; Xanthomonadales; Sinobacteraceae
New.ReferenceOTU223		-	R	-	D		-	-	-	+		-	-	-	D	D	D	D	D	D	D	D	D	D	D	D	D	D	D	D	D	D	D	D	D	D	D	D	D	D	D	D	D	D	D	Bacteria; Bacteroidetes; [Saprospirae]; [Saprospirales]; Saprospiraceae; Lewinellacohaerens
New.ReferenceOTU208		D	-	-	-		D	-	-	-		D	-	-	-	D	D	D	D	D	D	D	D	D	D	D	D	D	D	D	D	D	-	D	-	D	D	-	D	-	D	+	-	D	-	Bacteria; Proteobacteria; Gammaproteobacteria; Vibrionales; Vibrionaceae
New.ReferenceOTU238		-	-	-	-		-	-	-	-		-	-	-	-	-	-	-	-	-	-	-	-	-	-	-	-	-	-	-	-	R	D	-	D	-	R	+	-	D	-	R	D	-	D	Unassigned
138759		+	-	-	D		D	-	-	D		D	-	-	D	-	-	D	D	D	-	-	D	D	D	-	-	D	D	D	D	-	D	-	-	D	-	D	-	-	D	-	D	-	-	Bacteria; Proteobacteria; Alphaproteobacteria; Rhodobacterales; Rhodobacteraceae; Marivita
New.ReferenceOTU145		-	-	-	-		-	-	-	-		-	-	-	-	-	D	+	D	-	-	D	D	D	-	-	D	D	D	-	D	D	D	D	D	D	D	D	D	D	D	D	D	D	D	Bacteria; Bacteroidetes; [Saprospirae]; [Saprospirales]; Saprospiraceae
101788		D	+	-	-		D	D	-	-		D	D	-	-	-	D	D	D	D	-	D	D	D	D	-	D	D	D	D	-	-	-	-	D	-	-	-	-	D	-	-	-	-	D	Bacteria; Proteobacteria; Gammaproteobacteria; Alteromonadales; Shewanellaceae; Shewanella
New.ReferenceOTU359		D	-	-	D		D	-	-	D		D	-	-	D	-	D	D	D	D	-	D	D	D	D	-	D	D	+	D	-	-	-	-	-	-	-	-	-	-	-	-	-	-	-	Unassigned
New.CleanUp.ReferenceOTU29791		D	-	-	+		D	-	-	D		D	-	-	D	-	-	D	D	D	-	-	D	D	D	-	-	D	D	D	D	D	D	D	D	D	D	D	D	D	D	D	D	D	D	Unassigned
New.CleanUp.ReferenceOTU20180		D	D	D	D		D	D	D	+		D	D	D	D	-	-	-	-	-	-	-	-	-	-	-	-	-	-	-	-	-	-	-	-	-	-	-	-	-	-	-	-	-	-	Bacteria; Proteobacteria; Betaproteobacteria; Burkholderiales; Comamonadaceae
40351		-	-	D	-		-	-	+	-		-	-	D	-	R	R	-	-	R	R	-	-	-	-	-	-	R	-	-	R	R	R	R	-	R	-	-	-	R	-	R	R	-	R	Bacteria; Bacteroidetes; Sphingobacteriia; Sphingobacteriales
New.CleanUp.ReferenceOTU20675		D	-	-	D		D	-	-	D		D	-	-	D	D	D	D	D	D	D	+	D	D	D	D	D	D	D	D	D	D	-	D	D	D	D	-	D	D	D	D	-	D	D	Bacteria; Proteobacteria; Gammaproteobacteria; Aeromonadales; Aeromonadaceae
New.ReferenceOTU240		-	-	-	R		-	-	-	-		-	-	-	-	D	D	D	D	D	D	D	D	D	D	D	D	D	D	D	D	D	D	D	D	D	D	D	D	+	D	D	D	D	D	Bacteria; Actinobacteria; Actinobacteria; Actinomycetales; Nocardioidaceae
4329765		-	R	-	-		-	R	R	-		-	R	R	R	-	R	-	-	R	-	R	R	-	R	-	R	-	-	-	R	R	-	-	D	R	-	-	R	D	R	-	R	R	+	Bacteria; Proteobacteria; Betaproteobacteria; Burkholderiales; Comamonadaceae; Limnobacter
1105376		R	R	R	R		-	-	-	R		-	-	-	R	D	R	R	-	R	+	R	R	-	-	D	R	-	R	-	R	R	-	R	R	-	R	R	-	-	-	R	R	-	-	Bacteria; Proteobacteria; Betaproteobacteria; Burkholderiales; Alcaligenaceae; Sutterella
142469		-	-	R	-		R	-	R	-		-	-	-	-	R	-	+	D	R	-	-	D	D	-	-	-	D	D	-	-	-	-	-	D	R	R	-	-	D	-	-	-	R	D	Bacteria; Proteobacteria; Gammaproteobacteria; Oceanospirillales; Oceanospirillaceae; Marinomonas
New.ReferenceOTU325		-	-	-	-		-	-	-	-		-	-	-	-	-	D	-	D	-	-	D	-	D	-	-	D	-	D	-	D	D	D	D	D	D	D	D	+	D	D	D	D	D	D	Unassigned
New.ReferenceOTU61		-	+	-	D		-	D	-	D		-	D	-	D	D	D	D	D	D	D	D	D	D	D	D	D	D	D	D	D	D	D	D	D	D	D	D	D	D	D	D	D	D	D	Bacteria; Proteobacteria; Alphaproteobacteria; Rhodobacterales; Rhodobacteraceae
New.CleanUp.ReferenceOTU9598		-	-	-	-		-	-	-	-		-	-	-	-	D	D	D	-	D	D	D	D	-	D	D	D	D	-	+	D	D	-	-	D	D	D	-	-	D	D	D	-	-	D	Bacteria; Proteobacteria; Gammaproteobacteria; Oceanospirillales; Oceanospirillaceae; Neptunomonas
702015		R	D	-	-		-	D	R	R		-	+	-	R	R	-	-	-	R	-	R	-	-	-	-	-	-	R	-	-	R	-	R	-	-	R	R	R	R	-	-	-	R	-	Bacteria; Bacteroidetes; Sphingobacteriia; Sphingobacteriales
264109		-	+	D	-		-	D	D	R		-	D	D	R	-	R	-	-	-	R	R	-	-	R	-	R	-	R	-	-	R	-	-	-	-	-	-	-	R	R	-	R	-	R	Bacteria; Bacteroidetes; Bacteroidia; Bacteroidales; S24-7
New.ReferenceOTU217		-	-	-	-		-	-	-	R		-	-	-	-	-	D	D	-	D	R	D	D	-	D	R	D	D	R	D	+	D	D	D	D	D	D	D	D	D	D	D	D	D	D	Bacteria; Proteobacteria; Gammaproteobacteria; Vibrionales; Vibrionaceae; Vibrio
New.CleanUp.ReferenceOTU11918		R	-	-	D		-	-	-	D		-	-	-	D	-	-	D	D	D	-	-	D	D	D	-	-	D	+	D	D	D	D	-	D	D	D	D	-	D	D	D	D	-	D	Unassigned
1109844		-	R	R	R		-	R	R	R		-	-	R	-	-	-	R	R	R	-	-	-	R	R	-	-	-	-	-	R	-	D	-	-	R	R	D	R	R	R	-	+	R	R	Bacteria; Proteobacteria; Gammaproteobacteria; Enterobacteriales; Enterobacteriaceae
New.CleanUp.ReferenceOTU5470		D	+	D	D		D	D	D	D		D	D	D	D	D	D	D	D	D	D	D	D	D	D	D	D	D	D	D	-	D	-	D	-	-	D	-	D	-	-	D	-	D	-	Bacteria; Proteobacteria; Epsilonproteobacteria; Campylobacterales; Campylobacteraceae; Arcobacter
1088305		R	-	-	-		-	-	-	-		-	R	-	-	R	-	R	-	-	-	-	-	R	R	R	-	-	-	-	R	R	-	R	D	-	-	-	-	D	-	-	R	-	+	Bacteria; Actinobacteria; Actinobacteria; Actinomycetales; Corynebacteriaceae; Corynebacterium
New.CleanUp.ReferenceOTU16723		D	+	-	-		D	D	-	-		D	D	-	-	-	D	D	-	D	-	D	D	-	D	-	D	D	-	D	-	-	-	D	-	-	-	-	D	-	-	-	-	D	-	Bacteria; Proteobacteria; Gammaproteobacteria; Alteromonadales; Shewanellaceae; Shewanella
New.CleanUp.ReferenceOTU16711		-	-	-	-		-	-	-	-		-	-	-	-	R	-	D	D	D	-	-	D	D	D	R	-	D	D	+	D	D	D	D	D	D	D	D	D	D	D	D	D	D	D	Unassigned
494367		-	R	-	R		-	-	-	-		-	-	-	-	-	-	-	-	R	-	-	R	-	R	-	R	R	R	-	-	-	-	-	D	-	-	-	-	+	-	-	-	-	D	Bacteria; Proteobacteria; Alphaproteobacteria; Rhizobiales; Rhizobiaceae; Agrobacterium
674056		-	D	-	-		-	D	R	-		-	+	-	R	-	-	-	-	R	R	-	-	-	-	-	R	-	-	R	-	R	R	-	-	-	-	R	-	R	-	-	-	-	R	Bacteria; Proteobacteria; Betaproteobacteria; Burkholderiales; Comamonadaceae
New.CleanUp.ReferenceOTU16582		D	D	-	D		D	D	-	D		D	D	-	D	D	D	D	-	D	D	D	D	-	D	+	D	D	-	D	D	D	D	D	D	D	D	D	D	D	D	D	D	D	D	Bacteria; Proteobacteria; Gammaproteobacteria; Vibrionales; Pseudoalteromonadaceae; Pseudoalteromonas
New.CleanUp.ReferenceOTU25844		-	-	-	-		-	-	-	-		-	-	-	-	D	D	D	D	-	D	D	D	D	-	D	+	D	D	R	-	-	-	-	-	-	-	-	-	-	-	-	-	-	-	Bacteria; Proteobacteria; Gammaproteobacteria; Oceanospirillales; Oceanospirillaceae; Oleibacter
1097208		R	-	-	-		-	-	-	-		-	-	-	R	-	-	-	-	-	R	R	-	R	-	-	-	R	-	-	R	-	D	-	-	-	-	+	R	-	-	-	D	-	-	Bacteria; Firmicutes; Bacilli; Bacillales; Staphylococcaceae; Staphylococcusaureus
New.CleanUp.ReferenceOTU24674		R	R	R	R		R	-	-	-		R	-	-	-	-	-	-	-	-	-	-	-	-	-	-	-	-	-	-	-	D	-	D	-	-	+	-	D	-	-	D	-	D	-	Bacteria; Proteobacteria; Gammaproteobacteria; Alteromonadales; Alteromonadaceae
New.CleanUp.ReferenceOTU31097		R	-	-	-		-	-	-	-		R	-	-	-	-	D	R	-	-	-	D	-	-	-	-	D	-	-	-	D	-	-	-	D	D	-	R	-	+	D	-	R	-	D	Bacteria; Proteobacteria; Alphaproteobacteria; Rhodobacterales; Hyphomonadaceae
276834		-	+	-	R		R	D	-	-		-	D	-	R	-	-	-	-	-	R	R	R	-	R	-	-	-	R	-	R	-	R	-	R	-	-	R	-	-	R	-	-	-	R	Bacteria; Firmicutes; Bacilli; Lactobacillales; Lactobacillaceae; Lactobacillus
764322		-	-	-	-		-	-	-	R		-	-	-	-	-	-	-	-	-	-	-	-	R	-	-	-	-	-	-	-	D	D	-	D	-	D	D	-	+	-	D	D	-	D	Bacteria; Actinobacteria; Actinobacteria; Actinomycetales; Nocardiaceae; Rhodococcusfascians
New.CleanUp.ReferenceOTU5799		D	-	-	-		D	-	-	-		D	-	-	-	D	D	D	-	D	D	D	D	-	D	D	+	D	-	D	D	D	R	-	D	D	D	-	-	D	D	D	-	-	D	Bacteria; Proteobacteria; Gammaproteobacteria; Oceanospirillales; Oceanospirillaceae; Oleibacter
633252		-	+	-	R		-	D	-	R		-	D	R	-	-	R	-	D	R	-	-	R	D	-	-	-	-	D	-	-	-	-	-	-	-	-	-	-	R	-	-	R	R	R	Bacteria; Proteobacteria; Gammaproteobacteria; Pseudomonadales; Pseudomonadaceae; Pseudomonas
New.CleanUp.ReferenceOTU29211		-	-	-	-		-	-	-	-		-	-	-	-	D	D	D	D	D	D	D	D	D	D	D	D	D	D	+	-	-	-	-	-	-	-	-	-	-	-	-	-	-	-	Bacteria; Proteobacteria; Gammaproteobacteria; Alteromonadales; Moritellaceae; Moritella
269454		D	+	R	D		D	D	-	D		D	D	-	D	-	-	-	-	-	-	-	-	-	-	-	-	-	-	-	-	-	-	-	-	-	-	-	-	-	-	-	-	-	-	Bacteria; Proteobacteria; Gammaproteobacteria; Alteromonadales; Colwelliaceae
New.CleanUp.ReferenceOTU20101		-	R	R	-		-	R	R	R		-	-	-	-	+	R	D	-	D	D	-	D	-	D	D	-	D	-	D	-	R	-	-	-	-	R	-	-	-	-	-	-	-	-	Bacteria; Firmicutes; Clostridia; Clostridiales; Lachnospiraceae; Coprococcus
4426763		R	-	R	D		-	-	R	+		-	-	-	D	-	-	-	-	R	-	-	-	R	-	-	-	-	-	-	-	-	D	R	-	-	R	D	-	R	-	-	D	-	-	Bacteria; Proteobacteria; Betaproteobacteria; Burkholderiales; Comamonadaceae
789777		-	+	-	R		-	D	-	-		-	D	-	-	-	-	-	-	-	-	-	-	-	-	-	-	-	-	-	-	-	-	-	-	-	-	-	-	-	-	-	-	-	-	Bacteria; Proteobacteria; Gammaproteobacteria; Vibrionales; Pseudoalteromonadaceae; Pseudoalteromonas
New.CleanUp.ReferenceOTU35114		R	R	R	R		R	-	R	R		R	-	-	-	R	R	R	-	R	R	R	-	-	-	R	R	-	-	R	+	-	-	-	R	D	-	-	R	R	D	-	-	-	-	Unassigned
605409		-	-	-	-		-	R	-	-		-	-	-	-	-	-	-	D	D	-	-	-	D	D	R	-	-	D	+	-	-	-	-	-	-	-	-	-	-	-	R	R	R	-	Bacteria; Proteobacteria; Betaproteobacteria; Burkholderiales; Comamonadaceae; Acidovorax
New.CleanUp.ReferenceOTU15874		D	D	D	D		D	D	D	D		D	D	D	D	+	-	D	D	D	D	-	D	D	D	D	-	D	D	D	D	D	D	D	D	D	D	D	D	D	D	D	D	D	D	Bacteria; Bacteroidetes; Flavobacteriia; Flavobacteriales; Cryomorphaceae; Fluviicola
New.CleanUp.ReferenceOTU2402		-	R	-	-		R	R	-	R		-	-	-	-	-	R	R	D	-	-	-	R	+	-	-	R	-	D	-	D	D	D	D	D	D	D	D	D	D	D	D	D	D	D	Bacteria; Proteobacteria; Alphaproteobacteria; Rhodobacterales; Rhodobacteraceae
New.CleanUp.ReferenceOTU18907		D	-	-	D		D	-	-	D		D	-	-	D	D	D	D	D	D	D	D	D	D	D	D	D	D	+	D	D	D	D	D	-	D	D	D	D	-	D	D	D	D	-	Bacteria; Proteobacteria; Gammaproteobacteria; Vibrionales; Vibrionaceae; Vibrio
New.ReferenceOTU317		-	-	-	D		-	-	-	D		-	-	-	D	-	-	D	D	D	-	-	D	+	D	-	-	D	D	D	D	D	D	D	D	D	D	D	D	D	D	D	D	D	D	Bacteria; Bacteroidetes; Flavobacteriia; Flavobacteriales; Flavobacteriaceae
New.CleanUp.ReferenceOTU18405		D	+	D	D		D	D	D	D		D	D	D	D	D	D	D	D	D	D	D	D	D	D	D	D	D	D	D	D	-	-	-	-	D	-	-	-	-	D	-	-	-	-	Bacteria; Proteobacteria; Epsilonproteobacteria; Campylobacterales; Campylobacteraceae; Arcobacter
1571092		-	-	D	-		R	-	D	-		-	R	+	-	D	-	-	-	R	D	-	R	-	-	D	-	-	-	R	-	-	R	-	-	-	R	-	R	-	-	-	-	R	-	Bacteria; Firmicutes; Clostridia; Clostridiales
275845		-	R	-	-		-	-	-	-		-	-	R	-	R	-	-	-	-	R	-	-	-	-	R	R	R	-	-	R	-	D	-	-	-	-	D	-	-	-	R	+	-	-	Bacteria; Firmicutes; Bacilli; Lactobacillales; Lactobacillaceae; Lactobacillus
New.CleanUp.ReferenceOTU30050		D	+	D	D		D	D	D	D		D	D	D	D	D	D	D	D	-	D	D	D	D	-	D	D	D	D	-	-	-	-	-	-	-	-	-	-	-	-	-	-	-	-	Bacteria; Proteobacteria; Gammaproteobacteria; Alteromonadales; Moritellaceae; Moritella
New.ReferenceOTU222		-	-	D	-		R	-	+	-		-	-	D	-	-	-	-	-	-	-	-	-	-	R	-	-	-	-	-	-	-	-	-	-	-	-	-	-	R	-	-	-	-	-	Bacteria; Proteobacteria; Deltaproteobacteria; Bdellovibrionales; Bacteriovoracaceae
6118		R	R	R	R		R	-	-	-		-	-	-	-	R	R	R	R	R	-	-	R	-	-	-	-	-	-	-	R	R	R	R	+	-	-	-	-	D	-	-	-	-	D	Bacteria; Proteobacteria; Alphaproteobacteria; Rickettsiales; Rickettsiaceae; Wolbachia
New.CleanUp.ReferenceOTU22353		R	D	-	-		-	D	-	-		R	D	-	-	-	-	-	D	+	R	-	R	D	D	-	-	-	D	D	R	-	-	-	R	-	-	-	-	R	-	-	R	-	-	Bacteria; Proteobacteria; Deltaproteobacteria; Bdellovibrionales; Bacteriovoracaceae
New.CleanUp.ReferenceOTU3652		-	-	-	D		-	-	-	+		-	-	-	D	-	-	-	D	-	-	-	-	D	-	-	-	-	D	-	D	D	-	D	D	D	D	-	D	D	D	D	-	D	D	Bacteria; Proteobacteria; Alphaproteobacteria; Rhodobacterales; Rhodobacteraceae
New.CleanUp.ReferenceOTU27662		-	-	-	-		-	-	-	-		-	-	R	-	-	-	D	-	R	-	-	D	-	-	-	-	D	-	-	-	D	-	-	-	-	D	-	-	-	-	+	-	-	R	Bacteria; Proteobacteria; Gammaproteobacteria; Pseudomonadales; Moraxellaceae; Perlucidibaca
New.ReferenceOTU47		D	-	R	D		D	-	R	D		D	-	-	D	-	-	D	D	D	-	-	D	D	D	-	-	D	+	D	D	D	D	D	D	D	D	D	D	D	D	D	D	D	D	Unassigned
766903		-	D	-	-		-	+	-	-		-	D	-	R	-	-	-	-	D	-	-	-	-	D	-	-	-	-	D	R	-	-	-	-	-	-	-	-	-	-	-	-	-	-	Bacteria; Proteobacteria; Gammaproteobacteria; Pseudomonadales; Pseudomonadaceae
New.CleanUp.ReferenceOTU3726		R	R	-	+		R	-	-	D		-	-	-	D	-	-	D	D	D	-	-	D	D	D	-	-	D	D	D	D	D	D	D	D	D	D	D	D	D	D	D	D	D	D	Bacteria; Proteobacteria; Alphaproteobacteria; Rhodobacterales; Rhodobacteraceae
353026		-	D	-	R		-	D	-	-		-	+	-	-	-	-	-	-	-	R	R	-	-	-	-	-	-	-	-	-	-	-	-	-	-	-	-	-	-	R	R	-	-	-	Bacteria; Firmicutes; Clostridia; Clostridiales; Lachnospiraceae
366457		+	-	R	-		D	-	-	-		D	-	-	-	-	-	-	-	-	-	-	-	-	-	-	-	-	-	-	-	D	-	-	-	-	D	-	-	-	-	D	-	-	-	Bacteria; Proteobacteria; Alphaproteobacteria; Rhodobacterales; Rhodobacteraceae; Phaeobacter
New.CleanUp.ReferenceOTU1039		-	-	R	D		-	-	-	+		-	-	-	D	-	-	-	D	-	-	-	-	D	-	-	-	-	D	-	-	D	D	D	D	-	D	D	D	D	-	D	D	D	D	Bacteria; Proteobacteria; Alphaproteobacteria; Rhodobacterales; Rhodobacteraceae
995087		-	-	-	-		-	-	-	-		-	-	-	-	-	D	+	D	D	-	D	D	D	D	-	D	D	D	D	D	D	D	D	D	D	D	D	D	D	D	D	D	D	D	Bacteria; Proteobacteria; Alphaproteobacteria; Rhodobacterales; Rhodobacteraceae
New.ReferenceOTU53		-	R	-	D		-	-	-	D		-	-	-	D	-	D	D	D	D	-	D	D	D	D	-	D	D	+	D	D	D	D	D	D	D	D	D	D	D	D	D	D	D	D	Bacteria; Proteobacteria; Gammaproteobacteria; Vibrionales; Pseudoalteromonadaceae; Pseudoalteromonas
New.CleanUp.ReferenceOTU13200		-	-	D	D		-	-	D	D		-	-	D	D	-	D	D	D	-	-	D	D	D	-	-	D	D	+	-	-	D	-	-	-	-	D	-	-	-	-	D	-	-	-	Unassigned
351794		-	-	D	-		R	R	D	-		-	R	+	-	-	-	-	-	-	-	R	-	-	R	-	-	-	-	-	-	-	D	-	R	R	R	D	-	-	-	-	D	-	-	Bacteria; Firmicutes; Clostridia; Clostridiales
145526		D	-	R	D		D	-	-	D		+	-	-	D	-	-	-	-	-	-	-	-	-	-	-	-	-	-	-	D	-	-	-	D	D	-	-	-	D	D	-	-	-	D	Bacteria; Proteobacteria; Alphaproteobacteria; Rhodobacterales; Rhodobacteraceae
New.CleanUp.ReferenceOTU21823		D	R	-	-		+	R	-	-		D	-	-	-	R	-	-	-	-	R	-	-	-	-	-	-	R	R	-	-	-	-	-	-	-	-	-	-	-	-	-	-	-	-	Bacteria; Proteobacteria; Gammaproteobacteria; Oceanospirillales; Oceanospirillaceae; Marinomonas
New.CleanUp.ReferenceOTU29917		D	D	-	R		D	D	-	R		D	D	-	-	R	D	+	R	-	-	D	D	R	-	R	D	D	-	R	D	-	-	R	R	D	-	-	-	-	D	R	R	-	-	Bacteria; Proteobacteria; Gammaproteobacteria; Alteromonadales; Alteromonadaceae
4362005		D	-	D	-		+	-	D	-		D	-	D	-	-	-	-	-	R	-	-	-	-	R	R	R	R	-	-	-	-	-	-	-	R	R	-	-	-	-	-	-	R	-	Bacteria; Bacteroidetes; Cytophagia; Cytophagales; Cytophagaceae; Emticicia
New.CleanUp.ReferenceOTU4117		R	R	-	R		R	-	-	-		R	-	-	-	-	-	-	-	-	-	-	-	-	-	-	-	-	-	-	R	-	-	D	-	-	-	R	+	R	-	-	-	D	-	Unassigned
New.CleanUp.ReferenceOTU20358		-	R	-	D		-	-	-	D		-	-	-	D	-	-	D	D	D	-	-	D	D	D	-	-	D	+	D	D	D	D	-	-	D	D	D	-	-	D	D	D	-	-	Unassigned
New.ReferenceOTU36		-	-	R	-		-	-	-	-		-	-	-	-	-	-	R	R	-	-	-	R	R	-	-	-	R	-	-	R	-	R	D	R	-	-	R	+	R	R	R	R	D	-	Bacteria; Proteobacteria; Alphaproteobacteria; Rhodospirillales; Rhodospirillaceae
785565		D	-	-	D		D	-	-	D		D	-	-	D	-	+	D	D	D	-	D	D	D	D	-	D	D	D	D	D	D	D	D	D	D	D	D	D	D	D	D	D	D	D	Bacteria; Proteobacteria; Gammaproteobacteria; Vibrionales; Pseudoalteromonadaceae
New.ReferenceOTU183		-	-	-	-		-	-	-	-		-	-	-	-	-	-	-	-	-	-	-	-	-	-	-	-	-	-	-	D	D	D	D	D	D	D	D	+	D	D	D	D	D	D	Bacteria; Proteobacteria; Alphaproteobacteria; Kiloniellales; Kiloniellaceae; Thalassospira
New.CleanUp.ReferenceOTU24001		-	-	-	-		-	-	-	-		-	-	-	-	-	-	-	-	D	-	-	-	-	D	R	-	-	-	+	D	D	-	-	-	D	D	-	-	-	D	D	-	-	-	Bacteria; Proteobacteria; Gammaproteobacteria; Oceanospirillales; Oceanospirillaceae; Neptunomonas
New.CleanUp.ReferenceOTU10699		-	-	-	-		-	-	-	-		-	-	-	-	-	-	+	-	D	-	-	D	R	D	-	-	D	-	D	D	D	D	D	D	D	D	D	D	D	D	D	D	D	D	Bacteria; Proteobacteria; Gammaproteobacteria; Legionellales; Francisellaceae; Francisella
New.CleanUp.ReferenceOTU4307		+	-	R	D		D	-	-	D		D	-	-	D	-	-	D	D	D	-	-	D	D	D	-	R	D	D	D	R	-	-	D	-	-	-	R	D	-	-	-	-	D	-	Bacteria; Proteobacteria; Betaproteobacteria; Burkholderiales; Burkholderiaceae; Burkholderiaandropogonis
New.CleanUp.ReferenceOTU24034		-	-	-	-		-	-	-	-		-	-	-	-	-	R	D	-	D	-	-	D	-	D	-	-	D	-	D	D	D	D	D	D	D	D	D	+	D	D	D	D	D	D	Bacteria; Proteobacteria; Alphaproteobacteria
4304250		-	-	-	-		-	-	-	-		-	-	-	-	-	D	+	-	-	-	D	D	-	-	-	D	D	-	-	D	-	D	-	-	D	-	D	-	R	D	-	D	-	-	Bacteria; Proteobacteria; Gammaproteobacteria; Alteromonadales; Colwelliaceae
New.CleanUp.ReferenceOTU7296		-	-	-	-		-	-	-	-		-	-	-	-	-	-	D	D	D	-	-	D	+	D	-	-	D	D	D	D	D	D	D	D	D	D	D	D	D	D	D	D	D	D	Bacteria; Proteobacteria; Alphaproteobacteria; Rhodobacterales; Rhodobacteraceae
New.CleanUp.ReferenceOTU17163		-	+	R	R		-	D	R	R		R	D	-	-	R	-	R	-	-	R	-	-	-	-	R	-	R	R	R	R	-	-	-	-	R	-	R	-	R	-	-	-	-	-	Bacteria; Bacteroidetes; Flavobacteriia; Flavobacteriales; Flavobacteriaceae; Arenibacter
4390755		R	D	D	-		-	D	+	R		-	D	D	-	-	-	D	-	-	-	-	D	-	R	-	-	D	R	R	R	-	R	D	-	-	-	-	D	-	-	-	-	D	-	Bacteria; Tenericutes; Mollicutes; Anaeroplasmatales; Anaeroplasmataceae; Anaeroplasma
4316205		-	R	+	R		R	-	D	R		R	R	D	-	-	R	-	-	R	-	-	R	R	-	-	-	-	-	-	R	R	-	R	-	-	-	-	-	R	-	R	-	-	-	Bacteria; Proteobacteria; Gammaproteobacteria; Alteromonadales; [Chromatiaceae]
New.CleanUp.ReferenceOTU24328		R	R	R	-		R	-	-	-		R	-	-	-	-	-	D	-	D	-	-	D	R	D	-	-	D	-	+	R	-	R	R	-	-	R	-	R	R	-	-	-	-	-	Bacteria; Proteobacteria; Gammaproteobacteria; Alteromonadales; J115
532232		-	-	-	-		-	-	-	-		-	-	-	-	-	-	D	-	-	-	-	D	-	-	-	-	+	-	-	-	-	-	-	-	-	-	-	-	-	-	-	-	-	-	Bacteria; Firmicutes; Bacilli; Lactobacillales; Streptococcaceae; Streptococcus
New.ReferenceOTU48		-	-	-	-		-	-	-	-		-	-	-	-	-	D	D	D	-	-	D	D	+	-	-	D	D	D	-	D	D	D	D	D	D	D	D	D	D	D	D	D	D	D	Bacteria; Proteobacteria; Alphaproteobacteria; Rhodobacterales; Rhodobacteraceae; Anaerospora
New.CleanUp.ReferenceOTU20644		+	R	-	-		D	-	-	R		D	-	-	-	R	R	R	D	R	-	-	-	D	-	R	R	-	D	-	R	D	R	-	-	-	D	-	R	-	-	D	-	-	-	Bacteria; Proteobacteria; Gammaproteobacteria; Alteromonadales; Colwelliaceae
New.CleanUp.ReferenceOTU32326		D	D	D	D		D	+	D	D		D	D	D	D	D	D	D	-	D	D	D	D	-	D	D	D	D	-	D	-	-	-	-	-	-	-	-	-	-	-	-	-	-	-	Bacteria; Proteobacteria; Epsilonproteobacteria; Campylobacterales; Campylobacteraceae; Arcobacter
New.CleanUp.ReferenceOTU29644		-	-	R	D		-	-	-	+		-	-	-	D	-	D	-	D	-	-	D	-	D	-	-	D	-	D	-	-	D	D	D	D	-	D	D	D	D	-	D	D	D	D	Bacteria; Proteobacteria; Alphaproteobacteria; Rhodobacterales; Rhodobacteraceae
New.CleanUp.ReferenceOTU3810		R	R	R	+		-	-	-	D		R	-	-	D	-	-	-	-	-	-	-	-	-	-	-	-	-	-	-	-	-	-	-	-	-	-	-	-	-	-	-	-	-	-	Bacteria; Proteobacteria; Gammaproteobacteria; Alteromonadales; Alteromonadaceae
New.CleanUp.ReferenceOTU11251		D	R	R	D		D	-	-	D		D	-	-	D	-	-	D	-	D	-	-	+	-	D	-	R	D	-	D	D	D	D	-	-	D	D	D	-	-	D	D	D	-	-	Unassigned
New.CleanUp.ReferenceOTU17647		D	D	D	D		D	D	D	D		D	D	+	D	D	D	D	D	-	D	D	D	D	-	D	D	D	D	-	-	-	-	-	-	-	-	-	-	-	-	-	-	-	-	Bacteria; Proteobacteria; Gammaproteobacteria; Alteromonadales; Moritellaceae; Moritella
New.CleanUp.ReferenceOTU31452		-	-	-	-		-	-	-	-		-	-	-	-	-	-	+	D	D	-	-	D	D	D	-	-	D	D	D	D	D	D	D	D	D	D	D	D	D	D	D	D	D	D	Bacteria; Proteobacteria; Gammaproteobacteria; Legionellales; Francisellaceae; Francisella
New.CleanUp.ReferenceOTU21154		D	-	-	+		D	-	-	D		D	-	-	D	-	D	D	-	-	-	D	D	-	-	-	D	D	-	-	D	-	-	D	-	D	-	-	D	-	D	-	-	D	-	Bacteria; Proteobacteria; Gammaproteobacteria; Vibrionales; Vibrionaceae; Vibrio
New.CleanUp.ReferenceOTU10540		D	-	-	-		D	-	-	R		+	-	R	-	R	R	R	-	-	R	R	-	-	-	R	R	R	R	R	R	-	-	-	-	R	R	R	-	-	-	-	-	-	-	Bacteria; Bacteroidetes; Flavobacteriia; Flavobacteriales; Flavobacteriaceae; Flavobacteriumgelidilacus
New.CleanUp.ReferenceOTU13340		-	-	-	-		R	-	-	-		-	-	-	-	-	-	-	-	R	R	-	R	-	R	-	R	-	-	-	D	-	-	-	-	+	-	-	-	-	D	-	-	R	-	Bacteria; Bacteroidetes; Cytophagia; Cytophagales; Cytophagaceae; Emticicia
1136510		R	R	-	R		-	-	-	R		R	-	-	-	-	R	-	-	R	R	-	-	-	-	R	-	-	-	-	R	D	D	-	D	R	+	D	-	D	-	D	D	-	D	Bacteria; Proteobacteria; Betaproteobacteria; Burkholderiales; Comamonadaceae
1105163		R	R	-	-		R	-	-	-		R	-	-	-	-	-	R	D	-	-	-	-	D	-	-	-	-	D	-	D	D	D	D	D	D	D	D	+	D	D	D	D	D	D	Bacteria; Proteobacteria; c__Alphaproteobacteria
New.CleanUp.ReferenceOTU11704		-	-	-	-		-	-	-	-		-	-	R	-	-	-	D	D	-	-	-	+	D	-	-	-	D	D	-	D	D	D	D	D	D	D	D	D	D	D	D	D	D	D	Bacteria; Proteobacteria; Alphaproteobacteria; Rhodobacterales; Rhodobacteraceae
New.CleanUp.ReferenceOTU5970		R	-	R	R		R	-	-	-		-	-	R	-	R	-	D	D	-	R	-	D	D	-	R	-	D	D	-	-	D	D	D	D	-	+	D	D	D	-	D	D	D	D	Bacteria; Proteobacteria; Alphaproteobacteria; Rhodobacterales; Rhodobacteraceae
New.CleanUp.ReferenceOTU32891		R	-	-	D		R	-	-	D		R	-	-	D	-	-	-	-	-	-	-	-	-	-	-	-	-	-	-	R	-	-	D	-	-	-	-	+	-	-	-	-	D	-	Bacteria; Bacteroidetes; Flavobacteriia; Flavobacteriales; Flavobacteriaceae; Flavobacterium
New.CleanUp.ReferenceOTU5807		D	D	D	D		D	D	+	D		D	D	D	D	-	-	-	-	-	-	-	-	-	-	-	-	-	-	-	-	-	-	-	-	-	-	-	-	-	-	-	-	-	-	Unassigned
New.CleanUp.ReferenceOTU26663		-	R	-	R		-	-	-	R		-	-	-	-	R	-	-	R	-	-	-	-	R	-	R	R	-	-	R	-	-	R	-	D	-	-	-	-	+	-	-	-	-	D	Bacteria; Proteobacteria; Gammaproteobacteria; Alteromonadales; Alteromonadaceae
New.CleanUp.ReferenceOTU20585		D	-	-	D		D	-	-	+		D	-	-	D	D	-	D	-	-	D	-	D	-	-	D	-	D	-	-	-	-	-	-	-	-	-	-	-	-	-	-	-	-	-	Bacteria; Proteobacteria; Alphaproteobacteria; Rhodobacterales; Rhodobacteraceae
New.CleanUp.ReferenceOTU34530		-	-	-	-		-	-	-	-		-	-	-	-	R	+	-	D	-	R	D	-	D	-	-	D	-	D	-	D	D	D	D	D	D	D	D	D	D	D	D	D	D	D	Bacteria; Proteobacteria; Alphaproteobacteria; Rhodobacterales; Rhodobacteraceae; Anaerospora
833853		-	D	-	-		-	+	-	-		-	D	-	R	-	R	-	-	R	-	-	-	-	R	-	-	-	-	R	R	-	R	-	-	-	-	-	-	-	-	-	-	-	R	Bacteria; Proteobacteria; Betaproteobacteria; Burkholderiales; Comamonadaceae
New.CleanUp.ReferenceOTU14011		-	-	-	-		-	-	-	-		-	-	-	-	R	R	R	-	D	R	R	R	R	D	R	R	R	-	+	R	-	R	-	-	R	-	-	-	R	R	-	-	-	-	Unassigned
839215		-	D	D	-		-	D	D	-		-	+	D	-	-	-	-	-	-	-	-	-	-	-	-	R	-	-	-	-	-	-	-	-	-	-	-	-	-	-	-	-	-	-	Bacteria; Firmicutes; Clostridia; Clostridiales
546187		D	-	-	D		D	-	R	+		D	-	-	D	D	-	D	D	D	D	-	D	D	D	D	-	D	D	D	-	D	D	D	D	-	D	D	D	D	-	D	D	D	D	Bacteria; Proteobacteria; Alphaproteobacteria; Rhodobacterales; Rhodobacteraceae
New.ReferenceOTU100		-	-	-	-		-	-	-	-		-	-	-	-	R	-	-	-	D	-	-	-	-	D	R	-	-	-	+	D	D	-	D	-	D	D	-	D	-	D	D	-	D	-	Unassigned
New.CleanUp.ReferenceOTU31876		D	D	D	D		D	D	D	D		D	D	D	D	-	-	+	-	R	-	R	D	-	-	R	-	D	R	-	-	-	-	D	-	-	-	-	D	-	-	-	-	D	-	Bacteria; Bacteroidetes; Flavobacteriia; Flavobacteriales; Flavobacteriaceae; Flavobacterium
New.CleanUp.ReferenceOTU3305		D	D	D	-		D	+	D	-		D	D	D	-	-	-	-	-	-	-	-	-	-	-	-	-	-	-	-	-	-	-	-	-	-	-	-	-	-	-	-	-	-	-	Bacteria; Bacteroidetes; Flavobacteriia; Flavobacteriales; Flavobacteriaceae; Flavobacterium
New.CleanUp.ReferenceOTU13388		-	-	-	-		-	-	-	-		-	-	-	-	-	-	D	D	-	-	-	D	+	-	-	-	D	D	-	D	D	D	D	D	D	D	D	D	D	D	D	D	D	D	Bacteria; Proteobacteria; Alphaproteobacteria; Rhodobacterales; Rhodobacteraceae
New.CleanUp.ReferenceOTU2969		D	R	-	D		D	R	-	D		D	-	-	D	-	-	D	D	D	-	-	D	D	D	-	-	D	+	D	D	-	-	-	-	D	-	-	-	-	D	-	-	-	-	Unassigned
New.CleanUp.ReferenceOTU7644		-	-	-	-		-	-	-	-		-	-	-	-	-	-	-	-	D	-	-	-	-	D	-	-	-	-	D	D	D	D	-	D	D	D	D	R	+	D	D	D	R	D	Bacteria; Proteobacteria; Betaproteobacteria; Nitrosomonadales; Nitrosomonadaceae
New.CleanUp.ReferenceOTU23822		-	-	-	-		-	-	-	-		-	-	-	-	R	R	R	-	-	R	-	-	R	-	R	R	-	-	-	+	-	R	-	-	D	-	R	R	-	D	-	R	-	-	Bacteria; Proteobacteria; Gammaproteobacteria; Alteromonadales; Colwelliaceae; Thalassomonas
New.CleanUp.ReferenceOTU10748		+	R	D	D		D	-	D	D		D	-	D	D	-	D	D	D	D	-	D	D	D	D	-	D	D	D	D	D	D	D	D	D	D	D	D	D	D	D	D	D	D	D	Bacteria; Proteobacteria; Gammaproteobacteria; Vibrionales; Pseudoalteromonadaceae
569713		D	-	-	-		D	-	-	R		D	-	-	-	-	D	R	-	-	R	+	-	R	-	R	D	-	-	R	D	-	-	D	-	D	-	-	D	R	D	-	-	D	-	Bacteria; Proteobacteria; Alphaproteobacteria; Rhodobacterales; Rhodobacteraceae
4328907		-	-	D	-		-	R	D	-		-	-	+	-	-	-	-	-	-	-	-	-	-	-	-	R	-	-	-	-	-	-	-	-	-	-	-	-	-	-	-	-	-	-	Bacteria; Proteobacteria; Betaproteobacteria; Burkholderiales; Comamonadaceae; Hydrogenophaga
New.CleanUp.ReferenceOTU19927		-	-	-	D		-	-	-	+		-	-	-	D	-	R	D	D	D	-	-	D	D	D	-	R	D	D	D	-	-	-	-	D	-	-	-	R	D	-	-	-	-	D	Bacteria; Proteobacteria; Betaproteobacteria; Burkholderiales; Comamonadaceae; Limnobacter
New.CleanUp.ReferenceOTU24888		-	-	-	-		-	-	-	-		-	-	-	-	D	-	-	-	D	D	-	-	-	D	D	-	-	-	+	-	-	-	-	-	-	-	-	-	-	-	-	-	-	-	Unassigned
New.CleanUp.ReferenceOTU5406		R	-	-	D		R	-	R	+		R	-	-	D	-	-	R	-	R	R	-	-	-	-	-	-	-	-	-	R	-	-	-	-	-	-	-	-	-	-	-	-	-	-	Bacteria; Proteobacteria; Gammaproteobacteria; Alteromonadales; Alteromonadaceae; Cellvibrio
New.CleanUp.ReferenceOTU27733		-	R	R	D		-	-	-	+		-	-	-	D	-	-	R	D	-	-	R	-	D	-	-	R	-	D	R	D	D	D	D	D	D	D	D	D	D	D	D	D	D	D	Bacteria; Proteobacteria; Alphaproteobacteria; Rhodobacterales; Rhodobacteraceae
2435303		-	-	-	-		-	-	-	-		R	-	-	-	-	R	D	-	-	R	-	D	-	-	-	R	+	-	-	-	R	-	-	-	-	-	-	-	-	-	-	-	-	-	Bacteria; Bacteroidetes; Bacteroidia; Bacteroidales; S24-7
90425		-	-	R	R		-	-	-	R		-	R	R	-	R	-	-	-	R	-	-	-	R	-	-	-	-	-	R	D	-	D	-	R	D	-	D	-	R	D	-	+	-	-	Bacteria; Proteobacteria; Gammaproteobacteria; Alteromonadales; Alteromonadaceae
New.CleanUp.ReferenceOTU416		R	-	R	-		-	-	-	-		-	-	-	-	-	D	+	-	-	-	D	D	R	-	R	D	D	-	R	-	-	-	-	D	-	-	-	-	D	-	-	-	R	D	Bacteria; Proteobacteria; Gammaproteobacteria; Pseudomonadales; Pseudomonadaceae; Pseudomonas
New.CleanUp.ReferenceOTU28972		D	-	+	-		D	-	D	-		D	-	D	-	D	D	D	-	-	D	D	D	-	-	D	D	D	-	-	D	-	-	D	D	D	-	-	D	D	D	-	-	D	D	Bacteria; Proteobacteria; Gammaproteobacteria; Vibrionales
557908		-	-	R	-		-	-	-	-		-	-	-	-	-	-	-	D	D	R	R	-	D	D	-	-	-	D	D	-	-	-	R	D	-	-	-	-	+	R	-	-	-	D	Bacteria; Proteobacteria; Alphaproteobacteria; Rhodobacterales; Rhodobacteraceae
New.CleanUp.ReferenceOTU1977		D	D	R	-		D	D	-	-		+	D	-	-	-	-	-	D	-	-	-	-	D	-	-	-	-	D	-	-	D	D	D	D	-	D	D	D	D	-	D	D	D	D	Bacteria; Proteobacteria; Alphaproteobacteria; Rhodobacterales; Rhodobacteraceae; Rhodobacter
New.CleanUp.ReferenceOTU21097		R	R	-	-		R	R	-	-		-	-	-	-	-	-	D	D	D	-	-	D	D	D	-	R	D	+	D	D	D	-	-	-	D	D	-	-	-	D	D	-	-	-	Bacteria; Proteobacteria; Alphaproteobacteria; Rhodobacterales; Rhodobacteraceae; Anaerospora
New.CleanUp.ReferenceOTU27179		D	D	D	D		D	D	+	D		D	D	D	D	-	-	-	D	-	-	-	-	D	-	-	-	-	D	-	-	D	-	-	-	-	D	-	-	-	-	D	-	-	-	Bacteria; Proteobacteria; Epsilonproteobacteria; Campylobacterales; Campylobacteraceae; Arcobacter
New.ReferenceOTU85		R	-	-	-		-	-	-	-		R	-	-	-	R	R	R	-	D	R	R	-	R	D	R	R	-	-	+	-	-	R	-	-	-	-	R	-	-	-	-	-	-	-	Unassigned
New.ReferenceOTU45		-	-	-	-		-	-	-	-		-	-	-	-	-	D	D	D	D	-	D	D	D	D	R	D	D	D	+	D	D	D	D	D	D	D	D	D	D	D	D	D	D	D	Bacteria; Proteobacteria; Gammaproteobacteria; Oceanospirillales; Oceanospirillaceae
New.CleanUp.ReferenceOTU28026		-	R	-	D		-	-	-	D		-	-	-	D	-	-	D	-	-	-	R	D	-	-	-	-	+	R	-	D	-	D	D	-	D	-	D	D	-	D	-	D	D	-	Bacteria; Proteobacteria; Gammaproteobacteria; Vibrionales; Vibrionaceae; Vibrio
New.CleanUp.ReferenceOTU739		D	D	+	D		D	D	D	D		D	D	D	D	D	D	-	-	-	D	D	-	-	-	D	D	-	-	-	-	-	-	-	-	-	-	-	-	-	-	-	-	-	-	Bacteria; Proteobacteria; Epsilonproteobacteria; Campylobacterales; Campylobacteraceae; Arcobacter
New.CleanUp.ReferenceOTU15728		D	D	D	D		D	D	D	D		+	D	D	D	-	-	-	-	-	-	-	-	-	-	-	-	-	-	-	-	-	-	-	-	-	-	-	-	-	-	-	-	-	-	Bacteria; Proteobacteria; Gammaproteobacteria; Pseudomonadales; Pseudomonadaceae; Pseudomonas
New.CleanUp.ReferenceOTU28066		R	R	R	R		R	-	R	R		R	-	-	-	-	D	D	-	-	-	D	D	R	-	-	+	D	-	-	-	-	R	-	-	-	R	R	-	-	-	-	R	R	-	Unassigned
New.CleanUp.ReferenceOTU3003		D	-	-	D		D	-	-	D		D	-	-	D	-	D	R	-	-	-	+	-	-	-	-	D	-	-	R	R	-	-	-	-	-	-	-	-	-	-	-	-	-	-	Bacteria; Proteobacteria; Gammaproteobacteria; Pseudomonadales; Pseudomonadaceae; Pseudomonas
New.CleanUp.ReferenceOTU17082		-	-	-	-		-	-	-	-		-	-	-	-	R	R	R	-	R	R	R	-	R	-	R	R	-	-	R	R	-	R	-	D	R	R	R	R	+	-	-	-	-	D	Bacteria; Proteobacteria; Alphaproteobacteria; Rhizobiales; Hyphomicrobiaceae; Devosia
New.CleanUp.ReferenceOTU5392		-	-	-	R		-	-	-	-		-	-	-	-	R	-	R	-	D	R	-	-	R	D	R	R	-	-	+	-	-	R	-	-	-	R	R	-	R	-	-	R	-	-	Bacteria; Proteobacteria; Deltaproteobacteria; Bdellovibrionales; Bacteriovoracaceae
New.CleanUp.ReferenceOTU25681		R	-	R	-		R	-	-	-		-	-	-	-	-	-	D	D	D	-	-	D	D	D	-	-	D	D	D	D	D	D	D	D	D	+	D	D	D	D	D	D	D	D	Bacteria; Proteobacteria; Alphaproteobacteria; Rhodobacterales; Rhodobacteraceae
1088265		-	R	R	-		R	R	R	R		-	-	-	-	-	R	-	D	-	-	-	-	D	R	R	-	R	+	-	R	-	R	-	R	R	R	-	-	-	-	-	-	-	-	Bacteria; Actinobacteria; Actinobacteria; Actinomycetales; Propionibacteriaceae; Propionibacteriumacnes
4447103		-	-	R	R		-	-	R	R		-	-	-	-	R	-	-	-	-	-	-	-	-	-	R	-	R	-	-	-	-	-	R	+	-	-	-	-	D	-	-	-	-	D	Bacteria; OD1; ZB2
New.CleanUp.ReferenceOTU30808		-	-	-	-		-	-	-	-		-	-	-	-	-	-	-	-	-	-	-	-	-	-	-	-	-	-	-	D	-	-	D	D	D	-	-	D	D	D	-	-	+	D	Bacteria; Proteobacteria; Alphaproteobacteria; Kiloniellales; Kiloniellaceae; Thalassospira
New.CleanUp.ReferenceOTU17257		R	R	-	-		R	R	-	R		-	-	-	-	-	-	R	-	-	R	R	-	-	-	R	-	R	-	R	R	D	R	-	-	-	+	R	R	-	R	D	R	-	-	Bacteria; Bacteroidetes; Flavobacteriia; Flavobacteriales; Flavobacteriaceae; Arenibacter
New.CleanUp.ReferenceOTU20521		D	D	D	D		D	D	D	D		D	D	D	D	D	-	-	-	+	D	-	-	-	D	D	R	-	R	D	-	D	-	-	-	-	D	-	-	-	-	D	-	-	-	Bacteria; Proteobacteria; Epsilonproteobacteria; Campylobacterales; Campylobacteraceae; Arcobacter
New.ReferenceOTU346		-	R	-	-		-	-	-	-		-	-	-	-	-	-	-	D	-	-	-	-	D	-	-	-	-	D	-	+	D	D	D	D	D	D	D	D	D	D	D	D	D	D	Bacteria; Proteobacteria; Gammaproteobacteria; Vibrionales
New.CleanUp.ReferenceOTU349		-	-	-	+		-	-	-	D		-	-	-	D	-	-	-	D	D	-	-	-	D	D	-	-	-	D	D	D	D	D	D	D	D	D	D	D	D	D	D	D	D	D	Unassigned
New.CleanUp.ReferenceOTU6374		R	-	-	-		-	-	-	-		R	-	-	-	-	-	-	-	-	-	-	-	R	-	R	-	-	-	-	-	-	-	D	D	-	-	-	D	+	-	-	-	D	D	Bacteria; Proteobacteria; Gammaproteobacteria; Alteromonadales; J115
New.CleanUp.ReferenceOTU28700		-	R	-	-		-	-	-	-		-	-	-	-	-	D	-	-	-	-	D	-	-	-	-	D	-	-	-	-	D	D	D	D	-	D	D	+	D	-	D	D	D	D	Bacteria; Proteobacteria; Betaproteobacteria; Nitrosomonadales; Nitrosomonadaceae
New.ReferenceOTU33		D	-	-	D		D	-	-	D		D	-	-	D	D	D	D	D	D	D	D	D	D	D	D	D	D	D	D	-	D	-	-	D	-	+	-	-	D	-	D	-	-	D	Bacteria; Proteobacteria; Gammaproteobacteria; Vibrionales; Vibrionaceae; Vibrio
New.CleanUp.ReferenceOTU13448		R	-	R	-		-	-	R	-		-	-	-	-	D	D	+	-	D	D	D	D	-	D	D	D	D	-	D	-	-	-	-	-	-	-	-	-	-	-	-	-	-	-	Bacteria; Proteobacteria; Gammaproteobacteria; Alteromonadales; Alteromonadaceae
New.CleanUp.ReferenceOTU24807		R	R	R	D		R	-	-	+		-	-	-	D	-	R	R	-	-	-	-	-	R	-	-	-	-	-	R	D	D	D	D	D	D	D	D	D	D	D	D	D	D	D	Bacteria; Proteobacteria; Alphaproteobacteria; Rhodobacterales; Rhodobacteraceae
New.CleanUp.ReferenceOTU26874		-	-	R	-		-	-	-	-		-	-	-	-	-	-	R	R	-	-	-	R	R	-	-	-	-	R	-	R	R	+	-	R	-	-	D	R	R	R	-	D	-	-	Bacteria; Proteobacteria; Alphaproteobacteria
4331403		-	-	R	R		-	-	R	-		-	-	-	-	-	-	D	D	+	-	-	D	D	D	-	-	D	D	D	-	-	D	D	D	-	-	D	D	D	-	-	D	D	D	Bacteria; Proteobacteria; Alphaproteobacteria; Rhodobacterales; Rhodobacteraceae
New.CleanUp.ReferenceOTU20460		+	-	-	-		D	-	-	-		D	-	-	-	-	-	-	-	-	-	-	-	-	-	-	-	-	-	-	-	-	-	-	-	-	-	-	-	-	-	-	-	-	-	Unassigned
New.CleanUp.ReferenceOTU21376		R	-	R	+		R	-	-	D		-	-	-	D	-	-	-	-	-	-	-	-	-	-	-	-	-	-	-	-	-	-	-	-	-	-	-	-	-	-	-	-	-	-	Bacteria; Proteobacteria; Gammaproteobacteria; Alteromonadales; Colwelliaceae
New.CleanUp.ReferenceOTU8219		D	R	-	R		+	-	-	R		D	-	-	-	R	-	R	-	-	R	-	-	-	-	R	R	-	-	R	R	-	R	-	-	R	-	R	R	R	-	-	R	-	-	Bacteria; Proteobacteria; Alphaproteobacteria; Rhizobiales; Rhizobiaceae
New.CleanUp.ReferenceOTU11912		-	-	-	-		-	R	-	-		-	-	-	-	-	-	-	-	-	-	R	R	-	-	-	R	-	-	-	-	D	-	-	D	-	D	-	-	+	-	D	-	-	D	Bacteria; Cyanobacteria; Chloroplast; Chlorophyta; Chlamydomonadaceae
New.CleanUp.ReferenceOTU14201		-	-	-	-		-	-	-	-		-	-	-	-	R	R	R	-	D	R	R	-	R	D	R	-	-	-	+	R	-	-	-	R	-	R	R	R	R	-	R	-	-	-	Bacteria; Proteobacteria; Alphaproteobacteria; Rhodobacterales; Rhodobacteraceae; Roseovarius
New.CleanUp.ReferenceOTU17297		R	-	R	-		R	-	-	-		R	-	-	-	-	-	-	-	-	-	-	-	-	-	-	-	-	-	-	R	-	-	D	-	R	-	-	D	-	-	-	R	+	-	Bacteria; Bacteroidetes; Flavobacteriia; Flavobacteriales; Flavobacteriaceae; Flavobacterium
286668		-	+	-	-		-	D	-	-		-	D	R	-	D	-	-	-	-	D	-	-	-	-	D	R	-	-	-	-	-	-	-	-	-	-	R	-	-	-	-	-	-	-	Bacteria; Firmicutes; Bacilli; Lactobacillales; Streptococcaceae; Streptococcus
New.CleanUp.ReferenceOTU9490		-	-	R	+		-	-	-	D		-	-	-	D	-	-	D	-	-	-	-	D	-	-	-	-	D	-	-	D	-	-	D	D	D	-	-	D	D	D	-	-	D	D	Bacteria; Bacteroidetes; Flavobacteriia; Flavobacteriales; Cryomorphaceae; Fluviicola
New.CleanUp.ReferenceOTU18418		-	-	-	-		-	-	-	-		-	-	-	-	-	-	-	-	D	-	-	-	-	D	-	-	-	-	+	-	-	-	D	-	-	-	-	D	-	-	-	-	D	-	Bacteria; Proteobacteria; Gammaproteobacteria; Oceanospirillales; Oceanospirillaceae; Neptunomonas
New.CleanUp.ReferenceOTU27825		-	-	-	-		-	-	-	-		-	-	-	-	-	-	-	-	-	-	-	-	-	-	-	-	-	-	-	D	D	-	D	D	D	D	-	D	+	D	D	-	D	D	Bacteria; Proteobacteria; Alphaproteobacteria; Sphingomonadales; Sphingomonadaceae; Sphingopyxisalaskensis
New.CleanUp.ReferenceOTU30667		R	-	-	-		-	-	-	-		-	-	-	-	-	-	D	D	-	-	-	D	D	-	-	-	D	D	-	D	D	-	-	-	D	+	R	R	-	D	D	R	-	-	Bacteria; Proteobacteria; Alphaproteobacteria; Kiloniellales
771177		-	D	-	-		R	+	-	-		-	D	-	-	R	-	-	-	-	-	-	-	-	-	-	-	-	-	-	-	-	-	-	-	-	-	-	-	-	-	-	-	-	-	Bacteria; Firmicutes; Clostridia; Clostridiales
New.CleanUp.ReferenceOTU4695		-	-	-	D		-	-	-	+		-	-	-	D	-	-	D	D	D	R	-	D	D	D	-	-	D	D	D	-	-	-	D	D	-	-	-	D	D	-	-	-	D	D	Bacteria; Proteobacteria; Betaproteobacteria; Methylophilales; Methylophilaceae; Methyloteneramobilis
New.CleanUp.ReferenceOTU4801		D	-	-	D		+	R	R	D		D	-	-	D	-	-	-	-	-	-	-	-	-	-	-	-	R	R	-	-	-	-	-	-	-	-	-	-	-	-	-	-	R	-	Bacteria; Bacteroidetes; Flavobacteriia; Flavobacteriales; Flavobacteriaceae; Flavobacterium
New.CleanUp.ReferenceOTU7621		-	-	-	D		-	-	-	+		-	-	-	D	-	-	D	D	-	-	-	D	D	-	-	-	D	D	-	D	-	-	D	D	D	-	-	D	D	D	-	-	D	D	Bacteria; Proteobacteria; Alphaproteobacteria; Rhodobacterales; Rhodobacteraceae
