# Supplementary material for: Microbiota mediated plasticity promotes thermal adaptation in the sea anemone Nematostella vectensis
Source: Nat Commun. 2022 Jul 1;13:3804. doi: 10.1038/s41467-022-31350-z (PMC9249911; doi:10.1038/s41467-022-31350-z)
Supplement: Supplementary file 6 — Supplementary Data 3 [file 41467_2022_31350_MOESM6_ESM.xlsx]

## Sheet: Sheet1
Presence/absence comparison of F0 and F1 samples based on OTU reads. (+) present in both samples, (F0) present only in parents, (F1) present only in offspring, (-) not present in both samples.
#OTU ID/sample ID	I03132	I03133	I03134	I03135	I03136	I03145	I03146	I03147	I03148	I03149	I03159	I03160	I03161	I03162	I03163	I03137	I03138	I03139	I03140	I03150	I03151	I03152	I03153	I03164	I03165	I03166	I03167	I03141	I03142	I03143	I03144	I03154	I03155	I03156	I03157	I03158	I03168	I03169	I03170	I03171	I03172
Generation	F1	F1	F1	F1	F1	F1	F1	F1	F1	F1	F1	F1	F1	F1	F1	F1	F1	F1	F1	F1	F1	F1	F1	F1	F1	F1	F1	F1	F1	F1	F1	F1	F1	F1	F1	F1	F1	F1	F1	F1	F1
DT (°C)	15	15	15	15	15	20	20	20	20	20	25	25	25	25	25	15	15	15	15	20	20	20	20	25	25	25	25	15	15	15	15	20	20	20	20	20	25	25	25	25	25
AT (°C)	15	15	15	15	15	15	15	15	15	15	15	15	15	15	15	20	20	20	20	20	20	20	20	20	20	20	20	25	25	25	25	25	25	25	25	25	25	25	25	25	25
replicate	1	2	3	4	5	1	2	3	4	5	1	2	3	4	5	1	2	3	4	1	2	3	4	1	2	3	4	1	2	3	5	1	2	3	4	5	1	2	3	4	5	taxonomy
653071	+	+	+	+	+	+	+	+	+	+	+	+	+	+	+	+	+	+	+	+	+	+	+	+	+	+	+	+	+	+	+	+	+	+	+	+	+	+	+	+	+	Bacteria; Proteobacteria; Betaproteobacteria; Methylophilales; Methylophilaceae; Methylotenera; mobilis
New.ReferenceOTU280	+	+	+	+	+	+	+	+	+	+	+	+	+	+	+	+	+	+	+	+	+	+	+	+	+	+	+	+	+	+	+	+	+	+	+	+	+	+	+	+	+	Bacteria; Proteobacteria; Alphaproteobacteria; Rhodobacterales; Rhodobacteraceae
New.ReferenceOTU103	+	+	+	+	+	+	+	+	+	+	+	+	+	+	+	+	+	+	+	+	+	+	+	+	+	+	+	+	+	+	+	+	+	+	+	+	+	+	+	+	+	Unassigned
4451039	+	+	+	+	+	+	+	+	+	+	+	+	+	+	+	+	+	+	+	+	+	+	+	+	+	+	+	+	+	+	+	+	+	+	+	+	+	+	+	+	+	Bacteria; Proteobacteria; Alphaproteobacteria; Rhodobacterales; Rhodobacteraceae
579046	+	+	+	+	+	+	+	+	+	+	+	+	+	+	+	+	+	+	+	+	+	+	+	+	+	+	+	F0	+	+	+	+	+	+	+	+	+	+	+	+	+	Bacteria; Bacteroidetes; [Saprospirae]; [Saprospirales]; Saprospiraceae; Lewinella; cohaerens
New.ReferenceOTU281	+	+	+	F0	+	+	+	+	+	+	+	+	+	+	+	+	+	+	+	+	+	+	+	+	+	+	+	F0	+	+	+	+	+	+	+	+	+	+	+	+	+	Bacteria; Tenericutes; Mollicutes; Mycoplasmatales; Mycoplasmataceae
848113	+	+	+	+	+	+	+	+	+	+	F0	+	+	+	+	+	+	+	+	+	+	+	+	+	+	F0	+	+	+	+	+	+	+	+	+	+	+	+	+	+	+	Bacteria; Proteobacteria; Betaproteobacteria; Burkholderiales; Comamonadaceae; Limnobacter;
547256	+	+	+	+	+	+	+	+	+	+	+	+	+	+	+	+	+	F1	+	+	+	F1	F0	+	+	F1	+	+	+	+	+	+	+	+	+	+	+	+	+	+	+	Bacteria; Proteobacteria; Gammaproteobacteria; Alteromonadales; Alteromonadaceae; Marinobacter;
541771	+	+	+	+	+	F0	+	+	+	+	+	+	+	+	+	+	+	+	+	+	+	+	F0	F0	+	+	F0	F0	+	+	+	+	+	+	+	+	+	+	+	+	+	Bacteria; Proteobacteria; Alphaproteobacteria; Rhodobacterales; Rhodobacteraceae
New.ReferenceOTU52	+	+	+	+	+	F0	+	+	+	+	+	+	+	+	+	F0	+	+	+	+	F0	F0	F0	+	+	+	+	+	+	+	+	+	+	+	+	+	+	+	+	+	+	Bacteria; Proteobacteria; Betaproteobacteria; Rhodocyclales; Rhodocyclaceae
2162897	+	+	F1	F1	+	+	+	F1	F1	+	+	+	F1	F1	+	+	+	+	+	+	+	+	+	+	+	+	+	+	+	+	+	+	+	+	+	+	+	+	+	+	+	Bacteria; Proteobacteria; Gammaproteobacteria; Xanthomonadales; Sinobacteraceae
New.ReferenceOTU45	+	F0	+	+	+	+	+	+	+	+	+	F0	+	+	+	+	+	+	+	F0	+	F0	+	F0	+	F0	+	+	+	+	+	+	+	+	+	+	+	+	+	+	+	Unassigned
New.ReferenceOTU267	+	+	+	+	F1	+	F0	+	+	-	F0	+	+	+	F1	+	+	+	+	+	+	F0	+	+	+	+	+	+	+	+	+	+	+	+	+	+	+	+	+	+	+	Bacteria; Bacteroidetes; Flavobacteriia; Flavobacteriales; Cryomorphaceae; Fluviicola;
1136466	+	+	+	F1	+	+	+	+	-	+	F0	+	+	F1	+	+	+	+	+	+	+	F0	+	+	+	+	+	F0	+	+	+	+	+	+	+	+	+	+	+	+	+	Bacteria; Proteobacteria; Gammaproteobacteria; Alteromonadales; J115
729683	+	+	F1	+	+	+	+	F1	+	+	F0	F0	F1	+	+	+	+	+	+	+	F0	+	+	+	+	+	+	+	+	+	+	+	+	+	+	+	+	+	+	+	+	Bacteria; Proteobacteria; Alphaproteobacteria; Rhodobacterales; Rhodobacteraceae
New.ReferenceOTU179	+	+	+	F1	+	+	+	+	F1	+	+	+	+	F1	+	+	+	+	+	F0	+	+	+	+	+	F0	+	F0	+	+	+	+	+	+	+	+	+	+	+	+	+	Bacteria; Proteobacteria; Alphaproteobacteria; Rhodobacterales; Rhodobacteraceae
New.ReferenceOTU112	+	+	+	+	+	+	+	+	+	+	F0	+	+	+	+	F1	+	+	+	-	+	+	+	F1	+	F0	+	+	+	+	+	+	+	+	+	+	F0	+	+	+	+	Bacteria; Proteobacteria; Alphaproteobacteria; Rhodobacterales; Rhodobacteraceae
New.ReferenceOTU215	+	F1	+	+	F1	F0	F1	+	+	F1	+	F1	+	+	F1	+	+	+	+	+	+	+	+	+	+	+	+	+	+	+	+	+	+	+	+	+	+	+	+	+	+	Bacteria; Proteobacteria; Gammaproteobacteria; Oceanospirillales; Oceanospirillaceae; Neptunomonas;
New.ReferenceOTU39	F0	+	+	+	+	+	+	+	+	+	F0	+	F0	F0	+	+	+	+	+	+	+	+	+	+	+	F0	F0	+	+	+	+	+	+	+	+	+	F0	+	+	+	+	Unassigned
939811	+	+	+	+	F1	+	+	+	+	F1	+	+	+	+	F1	+	+	+	+	+	+	+	F0	+	+	F0	F0	+	+	+	+	+	+	+	+	+	F0	+	+	+	+	Bacteria; Proteobacteria; Gammaproteobacteria; Vibrionales; Vibrionaceae; Vibrio;
New.ReferenceOTU166	+	+	+	+	+	+	+	+	+	+	+	+	F0	+	+	+	+	+	+	+	+	+	+	F0	F0	F0	F0	+	+	+	+	+	+	+	+	+	F0	+	+	+	F0	Bacteria; Proteobacteria; Gammaproteobacteria; Alteromonadales; Colwelliaceae; Thalassomonas;
New.ReferenceOTU50	+	+	F1	+	+	+	+	F1	+	F0	F0	+	F1	+	+	+	+	+	+	F0	F0	+	+	+	+	+	+	+	+	+	+	+	+	+	+	+	+	+	+	+	+	Bacteria; Proteobacteria; Alphaproteobacteria; Rhodobacterales; Rhodobacteraceae
New.ReferenceOTU148	+	+	+	+	+	+	+	+	+	+	F0	+	+	+	+	F0	+	+	+	+	+	+	+	F0	F0	F0	F0	+	+	+	+	+	+	+	+	+	F0	+	+	+	F0	Bacteria; Proteobacteria; Gammaproteobacteria; Alteromonadales; Colwelliaceae
279194	+	+	F1	F1	+	+	+	F1	-	+	+	+	F1	F1	+	+	+	F1	+	+	+	F1	+	+	+	F1	+	+	+	+	+	+	+	+	+	+	+	+	+	+	+	Bacteria; Proteobacteria; Gammaproteobacteria; Alteromonadales; Alteromonadaceae; Marinobacter;
New.ReferenceOTU246	+	+	+	+	+	+	+	F0	F0	+	F0	F0	+	+	+	+	+	+	+	F0	F0	F0	+	+	+	+	+	F0	+	+	+	+	+	+	+	+	+	+	+	+	F0	Bacteria; Bacteroidetes; Flavobacteriia; Flavobacteriales; Flavobacteriaceae
552671	+	+	F1	F1	+	F0	+	F1	F1	+	+	+	F1	F1	+	+	+	+	+	+	+	+	+	+	+	F0	+	+	+	+	+	F0	+	+	+	+	+	+	+	+	+	Bacteria; Proteobacteria; Alphaproteobacteria; Rhizobiales; Rhizobiaceae
New.ReferenceOTU235	+	+	+	F1	+	F0	+	+	F1	+	F0	+	+	F1	+	+	+	+	+	+	+	+	F0	+	+	+	+	F0	+	+	+	+	F0	+	F0	+	+	+	+	+	+	Bacteria; Proteobacteria; Alphaproteobacteria; Rhizobiales; Rhizobiaceae
1098473	+	+	F1	F1	F1	+	+	F1	F1	F1	+	+	F1	F1	F1	+	+	+	+	+	+	+	+	+	+	+	+	+	+	+	+	+	+	+	+	+	F0	+	+	+	+	Bacteria; Actinobacteria; Actinobacteria; Actinomycetales; Propionibacteriaceae; Propionibacterium; acnes
815169	F0	+	F1	+	F1	+	+	F1	+	F1	+	+	F1	+	F1	F1	+	+	+	F1	+	+	+	F1	+	+	+	+	+	+	+	+	+	+	+	+	+	+	+	+	+	Bacteria; Cyanobacteria; Chloroplast; Streptophyta
722628	+	+	F1	F1	+	+	F0	F1	F1	+	F0	F0	F1	F1	+	+	+	+	+	+	F0	+	+	+	+	+	+	+	+	+	+	+	+	+	+	+	+	+	+	+	+	Bacteria; Proteobacteria; Alphaproteobacteria; Rhodobacterales; Rhodobacteraceae
New.ReferenceOTU143	+	+	F1	F1	+	+	+	F1	F1	+	F0	+	F1	F1	+	+	+	+	+	+	+	+	+	+	+	F0	+	+	+	+	+	+	+	+	+	+	F0	F0	+	+	F0	Bacteria; Proteobacteria; Betaproteobacteria; Burkholderiales; Comamonadaceae; Limnobacter;
250136	+	+	+	F1	+	+	+	+	F1	+	+	+	+	F1	+	+	+	+	+	+	+	+	F0	+	+	F0	+	+	+	F1	F1	+	+	F1	+	F1	+	+	F1	+	F1	Bacteria; Proteobacteria; Alphaproteobacteria; Rhodobacterales; Rhodobacteraceae
New.ReferenceOTU234	+	+	+	+	+	+	+	F0	+	+	F0	+	+	+	+	F0	+	+	+	F0	F0	+	F0	+	F0	F0	+	F0	F0	+	+	+	+	+	+	+	F0	+	+	+	+	Bacteria; Proteobacteria; Alphaproteobacteria; Rhodobacterales; Rhodobacteraceae
New.ReferenceOTU181	+	+	+	+	+	+	+	+	+	+	+	+	+	+	+	F1	+	+	+	-	F0	+	F0	F1	+	+	+	+	F1	+	+	F0	F1	+	F1	F0	+	F1	+	-	+	Bacteria; Proteobacteria; Gammaproteobacteria; Alteromonadales; J115
709830	+	+	+	F1	+	F0	+	+	F1	+	+	+	+	F1	+	F1	+	+	+	F1	+	+	F0	F1	+	F0	+	+	+	+	F1	+	+	+	+	F1	+	+	+	+	F1	Bacteria; Proteobacteria; Gammaproteobacteria; Alteromonadales; Alteromonadaceae; Marinobacter;
620857	+	+	+	+	+	+	+	+	+	+	F0	+	+	+	+	F0	+	+	F0	F0	+	+	F0	+	+	+	+	+	+	+	+	F0	+	F0	+	F0	F0	F0	F0	F0	+	Bacteria; Chlorobi; OPB56;
2648149	+	+	+	+	+	+	+	+	+	+	+	+	+	+	+	+	+	+	+	+	+	+	F0	+	F0	F0	+	F0	+	F1	F1	+	F0	F1	F1	F1	+	+	F1	F1	F1	Bacteria; Proteobacteria; Alphaproteobacteria; Rhizobiales; Hyphomicrobiaceae
New.ReferenceOTU242	+	+	+	F1	F1	+	+	+	F1	F1	+	+	+	F1	F1	F1	+	F1	+	F1	+	F1	+	F1	+	F1	+	F0	+	+	+	+	+	+	+	+	+	+	+	+	+	Bacteria; Proteobacteria; Gammaproteobacteria; Legionellales; Coxiellaceae
671732	+	+	+	+	+	+	+	+	+	+	+	+	+	+	+	+	+	+	+	+	+	+	F0	+	F0	F0	F0	F0	F0	F1	+	F0	F0	F1	F1	+	+	+	F1	F1	+	Bacteria; Proteobacteria; Alphaproteobacteria; Rhodobacterales; Rhodobacteraceae
New.ReferenceOTU85	-	-	-	-	+	F1	F1	F1	F1	+	-	F1	-	F1	+	+	+	+	+	+	+	+	+	+	+	+	+	F0	+	+	+	+	+	+	+	+	+	+	+	+	+	Bacteria; Bacteroidetes; [Saprospirae]; [Saprospirales]; Saprospiraceae; Lewinella; cohaerens
511321	+	+	+	F1	+	F0	+	+	F1	+	+	+	+	F1	+	+	F1	F1	+	+	F1	F1	+	+	F1	F1	+	+	+	F1	+	+	+	F1	+	+	+	+	F1	+	+	Bacteria; Proteobacteria; Alphaproteobacteria; Rhodobacterales; Hyphomonadaceae
143309	+	+	+	+	+	+	+	+	F0	+	F0	F0	+	+	+	+	+	+	+	F0	F0	+	F0	+	F0	F0	F0	+	+	+	+	F0	+	+	F0	F0	F0	+	+	F0	+	Bacteria; Proteobacteria; Epsilonproteobacteria; Campylobacterales; Campylobacteraceae; Arcobacter;
559537	F0	F0	F0	+	+	F0	+	+	+	+	F0	+	F0	+	+	+	+	+	+	F0	+	+	F0	+	F0	F0	F0	+	+	+	+	+	+	+	+	+	F0	+	F0	F0	+	Bacteria; Proteobacteria; Gammaproteobacteria; Vibrionales; Pseudoalteromonadaceae
New.ReferenceOTU287	+	+	+	+	+	+	+	+	+	+	F0	+	+	+	+	+	+	+	+	+	+	F0	F0	F0	F0	F0	F0	F0	+	+	+	+	F0	+	+	F0	F0	+	F0	F0	F0	Bacteria; Bacteroidetes; Flavobacteriia; Flavobacteriales; Flavobacteriaceae; Bizionia;
727186	+	+	F1	F1	F1	+	+	-	F1	F1	+	+	F1	F1	F1	F0	+	+	F0	+	+	F0	F0	+	+	+	+	+	F0	+	+	+	+	+	+	+	+	+	+	+	+	Bacteria; Proteobacteria; Alphaproteobacteria; Rhodobacterales; Rhodobacteraceae
New.CleanUp.ReferenceOTU7631	+	+	+	+	+	+	F0	+	+	F0	F0	F0	+	F0	+	+	+	+	+	F0	F0	+	F0	+	+	F0	F0	F0	+	+	+	+	+	+	+	+	F0	F0	+	F0	+	Bacteria; Proteobacteria; Alphaproteobacteria; Rhodobacterales; Rhodobacteraceae
New.CleanUp.ReferenceOTU13101	+	+	+	+	+	+	+	+	F0	+	+	F0	+	+	+	+	+	+	+	+	+	F0	F0	+	+	F0	F0	-	F1	+	+	F1	-	+	-	+	-	-	+	-	+	Bacteria; Proteobacteria; Alphaproteobacteria; Rhizobiales; Hyphomicrobiaceae; Devosia;
587804	F0	+	+	-	+	+	+	+	F1	F0	+	+	+	F1	+	F1	+	+	+	F1	+	+	+	F1	F0	+	+	F0	+	F1	+	+	F0	F1	+	+	+	+	F1	F0	+	Bacteria; Proteobacteria; Betaproteobacteria; Burkholderiales; Comamonadaceae
853316	-	-	-	-	F1	F1	F1	F1	F1	F1	-	F1	F1	F1	F1	+	+	+	+	+	+	+	+	+	+	+	+	F0	+	+	+	+	+	+	+	+	+	+	+	+	+	Bacteria; Proteobacteria; Gammaproteobacteria; Xanthomonadales; Sinobacteraceae
811918	+	F0	F0	F0	F0	+	F0	+	F0	F0	+	+	F0	+	F0	F0	+	+	+	+	+	+	+	F0	F0	+	+	F0	F0	+	+	+	+	+	+	+	F0	+	+	+	F0	Bacteria; Proteobacteria; Gammaproteobacteria; Alteromonadales; Colwelliaceae
New.ReferenceOTU213	F0	-	F1	F1	F1	F0	-	-	-	-	F0	-	-	-	F1	+	+	+	+	+	+	+	+	+	+	+	+	+	+	+	+	+	+	+	F0	+	+	+	+	+	+	Bacteria; Bacteroidetes; [Saprospirae]; [Saprospirales]; Saprospiraceae; Saprospira;
New.ReferenceOTU241	F0	+	+	+	+	F0	+	+	+	+	F0	+	+	+	+	+	F0	F1	+	+	+	F1	+	+	F0	-	+	F1	F1	+	+	F1	F1	+	F1	+	F1	F1	+	F1	+	Unassigned
New.ReferenceOTU49	F0	F0	+	+	+	+	+	+	+	+	F0	+	+	+	+	+	+	+	+	+	+	+	+	+	+	+	+	F1	F1	F1	F1	F1	F1	F1	+	F1	F1	F1	F1	F0	F1	Bacteria; Bacteroidetes; Flavobacteriia; Flavobacteriales; Flavobacteriaceae
3505031	+	+	+	+	+	F0	F0	+	+	+	F0	F0	F0	+	+	+	+	+	+	+	F0	+	F0	+	F0	F0	F0	+	+	F0	F0	+	F0	+	F0	+	F0	+	+	F0	F0	Bacteria; Proteobacteria; Gammaproteobacteria; Alteromonadales; Shewanellaceae; Shewanella;
New.ReferenceOTU69	F1	+	F1	F1	-	F1	+	F1	-	-	F1	+	F1	F1	F1	+	+	F1	+	+	+	F1	+	+	+	F1	+	+	+	+	+	+	+	+	F0	+	+	+	+	F0	+	Bacteria; Bacteroidetes; [Saprospirae]; [Saprospirales]; Saprospiraceae
New.ReferenceOTU126	F0	+	F1	F0	F0	+	+	F1	F0	F0	+	+	-	+	F0	F0	F0	+	+	+	+	+	+	+	+	+	+	+	F0	F0	+	+	F0	+	F0	+	F0	+	+	F0	+	Unassigned
New.ReferenceOTU92	F0	F0	F0	F0	+	+	+	+	+	+	+	+	+	F0	+	+	+	F0	+	+	+	+	+	+	+	+	+	F0	F0	F0	F0	F0	F0	F0	F0	+	F0	+	+	F0	F0	Unassigned
New.ReferenceOTU270	+	+	F1	F1	+	F0	+	F1	-	+	+	+	F1	F1	+	F1	F1	F1	+	F1	-	F1	F0	F1	F1	F1	+	+	+	+	+	+	+	+	+	+	+	+	+	+	+	Bacteria; Proteobacteria; Gammaproteobacteria; Xanthomonadales; Sinobacteraceae
New.ReferenceOTU76	+	+	+	+	+	F0	+	+	+	+	+	+	+	F0	+	F0	F0	+	F0	F0	F0	+	+	+	F0	F0	+	+	+	+	+	+	F0	F0	F0	F0	F0	F0	F0	F0	F0	Bacteria; Proteobacteria; Gammaproteobacteria; Legionellales; Legionellaceae
New.ReferenceOTU35	F1	F1	+	F1	F1	F1	F1	+	F1	F1	F1	F1	+	F1	F1	+	F1	F1	+	+	F1	F1	+	+	F1	F1	+	+	+	+	+	+	+	+	+	+	+	+	+	+	+	Unassigned
1110598	F0	+	+	+	F1	F0	+	F0	F0	F1	+	F0	+	+	-	F0	+	+	+	F0	F0	+	F0	F0	+	F0	F0	+	+	+	+	+	+	+	F0	+	F0	+	F0	+	+	Bacteria; Proteobacteria; Alphaproteobacteria; Rhodobacterales; Rhodobacteraceae
4363948	+	+	F1	F1	F1	+	+	F1	F1	F1	+	+	F1	F1	F1	+	F1	F1	F1	+	-	F1	F1	+	F1	F1	F1	+	+	+	+	+	+	+	+	+	+	+	+	+	+	Bacteria; Proteobacteria; Gammaproteobacteria; Xanthomonadales; Sinobacteraceae
3308422	+	+	F1	+	F1	+	+	F1	F0	-	F0	F0	-	+	-	+	+	+	+	+	F0	+	F0	+	+	+	+	+	+	F1	+	+	+	F1	F1	+	F0	F0	-	F1	+	Bacteria; Proteobacteria; Alphaproteobacteria; Rhodobacterales; Rhodobacteraceae
830392	+	+	+	F1	+	F0	+	+	F1	+	+	+	+	F1	+	+	F1	+	+	F0	-	+	+	F0	F1	F0	F0	F1	+	+	+	-	F0	+	-	+	F1	+	+	-	F0	Bacteria; Proteobacteria; Gammaproteobacteria; Legionellales; Coxiellaceae
750411	F1	+	F1	+	+	F1	+	F1	F0	+	F1	+	F1	+	+	F1	F1	F1	+	F1	-	F1	F0	F1	F1	-	+	+	+	+	+	+	F0	+	+	+	+	+	+	+	+	Bacteria; Proteobacteria; Betaproteobacteria; Burkholderiales; Comamonadaceae
579705	F0	F0	F0	+	+	F0	+	+	+	+	F0	+	F0	F0	+	F0	F0	+	+	F0	F0	+	+	+	F0	F0	+	F0	F0	F0	+	+	+	+	F0	+	+	+	+	F0	+	Bacteria; Proteobacteria; Alphaproteobacteria; Rhodobacterales; Rhodobacteraceae
172411	F0	F0	-	-	-	F0	+	F1	F1	F1	+	+	F1	F1	-	+	F0	F0	+	+	F0	+	F0	+	+	F0	+	F0	F0	+	+	+	+	+	+	+	+	+	+	+	+	Bacteria; Proteobacteria; Alphaproteobacteria; Rhizobiales; Cohaesibacteraceae; Cohaesibacter;
1531634	+	F0	+	+	+	F0	+	+	F0	+	F0	+	+	+	+	F0	F0	+	+	+	F0	+	F0	+	+	+	+	-	F0	F1	+	-	F0	F1	F0	+	-	F0	-	F0	+	Bacteria; Proteobacteria; Alphaproteobacteria; Rhodobacterales; Rhodobacteraceae
344344	F1	+	+	+	+	F1	+	+	+	+	-	+	+	+	+	F0	F1	F1	+	+	F1	F1	F0	F0	-	-	F0	F0	F0	F0	+	+	+	+	F1	+	F0	+	+	-	+	Bacteria; Proteobacteria; Alphaproteobacteria; Kiloniellales; Kiloniellaceae
834097	+	F0	F0	F0	+	+	+	+	F0	+	F0	+	F0	F0	+	+	+	+	+	F0	F0	+	+	+	F0	F0	F0	F0	+	+	+	F0	F0	+	+	+	F0	F0	F0	F0	F0	Bacteria; Proteobacteria; Gammaproteobacteria; Vibrionales; Vibrionaceae; Vibrio;
New.ReferenceOTU236	F0	+	+	+	+	F0	+	+	+	+	F0	+	+	+	+	-	F0	-	F0	-	F0	-	F0	-	F0	-	F0	F0	F0	+	+	F0	F0	+	F0	+	+	+	+	+	+	Bacteria; Bacteroidetes; [Saprospirae]; [Saprospirales]; Saprospiraceae
New.ReferenceOTU269	+	+	+	+	+	+	F0	+	+	+	+	+	+	+	+	+	+	+	+	+	F0	+	F0	+	F0	F0	F0	-	-	-	-	-	-	-	-	-	-	-	-	-	-	Bacteria; Proteobacteria; Alphaproteobacteria; Rhodobacterales; Rhodobacteraceae
4394859	F1	+	F1	F1	F1	F1	F0	F1	F1	-	F1	+	F1	F1	F1	+	F1	F1	+	+	F1	-	F0	+	F1	F1	+	+	+	+	+	+	+	+	+	+	+	+	+	+	+	Bacteria; Proteobacteria; Gammaproteobacteria; Alteromonadales; Alteromonadaceae; Marinobacter;
4480655	F1	F0	F1	F1	F1	F1	+	F1	F1	F1	-	+	F1	F1	-	F1	F0	+	+	-	+	+	F0	F1	+	+	F0	F0	+	+	+	+	+	+	+	+	+	+	+	+	+	Bacteria; Proteobacteria; Gammaproteobacteria; Alteromonadales
New.ReferenceOTU201	F0	F0	-	F0	+	+	+	F1	+	+	F0	+	F1	+	+	+	+	F0	F0	+	+	+	F0	+	+	+	+	F0	F0	F0	F0	F0	F0	F0	F0	+	+	+	+	F0	F0	Bacteria; Tenericutes; Mollicutes; Mycoplasmatales; Mycoplasmataceae
New.CleanUp.ReferenceOTU7059	+	+	F1	+	+	F0	+	F1	+	F0	F0	+	-	+	+	F0	+	F1	+	F0	F0	-	F0	+	+	-	+	F0	+	F0	+	F0	F0	+	+	+	F0	+	F0	F0	+	Bacteria; Actinobacteria; Acidimicrobiia; Acidimicrobiales; JdFBGBact
143358	+	+	+	F0	+	F0	+	+	+	+	F0	+	F0	F0	+	F0	+	+	+	+	F0	F0	F0	F0	F0	F0	F0	+	F0	+	F0	F0	F0	+	+	F0	+	F0	+	F0	F0	Bacteria; Proteobacteria; Alphaproteobacteria; Rhodobacterales; Rhodobacteraceae; Anaerospora;
753586	F0	+	F1	F1	F0	+	+	F1	F1	+	+	+	F1	F1	+	F0	F0	+	F0	+	+	+	+	F0	+	F0	+	F0	F0	F1	-	+	+	F1	+	F1	+	+	F1	+	F1	Bacteria; Proteobacteria; Gammaproteobacteria; Alteromonadales; HTCC2188; HTCC;
New.ReferenceOTU219	+	F0	F1	F1	F1	F0	+	-	-	F1	F0	F0	F1	F1	F1	F0	+	+	+	F0	F0	F0	F0	F0	+	+	+	F0	+	+	+	+	+	+	+	+	F0	+	+	+	+	Bacteria; Proteobacteria; Alphaproteobacteria; Caulobacterales; Caulobacteraceae; Phenylobacterium;
813047	F0	F0	F1	F1	-	+	+	F1	F1	F1	+	+	F1	F1	F1	F1	+	F1	+	F1	+	F1	+	F1	+	-	+	F1	+	+	F0	F1	+	+	+	+	F1	+	+	+	+	Bacteria; Proteobacteria; Betaproteobacteria; Burkholderiales; Oxalobacteraceae
1116384	F1	+	F1	+	F1	F1	+	F1	+	F1	F1	+	F1	+	F1	F1	+	F1	+	F1	F0	F1	+	F1	+	F1	+	+	+	F0	-	+	+	F0	+	F1	+	+	+	+	-	Bacteria; Proteobacteria; Betaproteobacteria; Burkholderiales; Comamonadaceae
61250	+	-	+	-	+	+	F1	+	-	F0	+	F1	+	F1	+	+	+	+	F0	+	+	+	+	F0	+	F0	F0	+	F1	F1	+	F0	F1	F1	-	F0	+	F1	F1	F1	+	Bacteria; Proteobacteria; Alphaproteobacteria; Rhodobacterales; Rhodobacteraceae
New.ReferenceOTU198	-	-	-	-	-	F1	F1	F1	F1	F1	F1	F1	F1	F1	F1	-	F0	+	F0	F1	+	+	+	F1	+	+	+	F0	F0	+	+	+	+	+	+	+	+	+	+	+	+	Unassigned
New.ReferenceOTU251	F1	-	F1	+	-	F1	F1	F1	+	F1	F1	F1	F1	+	F1	-	+	F1	F0	F1	+	F1	+	F1	+	F1	+	F0	F0	F0	+	+	+	+	+	+	+	+	+	+	+	Bacteria; Actinobacteria; Acidimicrobiia; Acidimicrobiales; AKIW874
New.ReferenceOTU28	+	+	+	+	F1	+	+	+	+	F1	+	+	+	+	F1	F1	+	+	+	F1	+	+	F0	F1	+	F0	+	-	F1	F1	F1	F1	-	F1	F1	F1	F1	F1	F1	F1	F1	Bacteria; Proteobacteria; Alphaproteobacteria; Rhizobiales; Hyphomicrobiaceae
543999	+	F0	+	-	-	F0	+	+	-	-	+	+	+	F1	-	F0	+	F0	F0	F0	F0	F0	F0	F0	F0	F0	F0	+	+	+	+	+	+	F0	F0	F0	+	+	+	+	+	Bacteria; Proteobacteria; Gammaproteobacteria; Alteromonadales; Alteromonadaceae
New.ReferenceOTU105	F1	-	-	F1	-	-	-	-	F1	-	F1	F1	F1	F1	F1	F1	+	F1	+	-	F0	F1	+	F1	+	F1	+	+	+	+	+	+	+	+	+	+	+	+	+	+	+	Bacteria; Proteobacteria; Gammaproteobacteria
750018	+	F0	+	F0	+	F0	+	+	+	+	+	+	+	+	+	+	+	+	+	+	F0	F0	+	F0	F0	F0	+	F1	F1	-	F1	F1	-	-	F1	-	-	F1	F1	F1	-	Bacteria; Proteobacteria; Gammaproteobacteria; Pseudomonadales; Pseudomonadaceae; Pseudomonas;
New.ReferenceOTU175	-	F1	-	-	-	F1	-	F1	F1	F1	F1	F1	F1	F1	F1	+	+	+	+	F0	+	+	+	+	+	F0	+	+	+	F1	+	+	+	-	F1	+	+	+	F1	F1	+	Bacteria; Bacteroidetes; [Saprospirae]; [Saprospirales]; Saprospiraceae
New.ReferenceOTU8	F1	F1	F1	F1	F1	F1	-	F1	-	F1	-	F1	F1	F1	F1	F1	F0	F1	+	F1	+	F1	+	F1	+	F1	+	+	+	+	+	+	+	+	+	+	+	+	+	+	+	Bacteria; Proteobacteria; Gammaproteobacteria; Alteromonadales; OM60; Congregibacter;
New.ReferenceOTU202	+	+	+	+	+	F0	+	+	F0	+	F0	F0	+	F0	F0	+	+	+	+	+	F0	+	F0	F0	+	F0	F0	F0	F0	+	+	F0	F0	F0	F0	F0	F0	F0	+	F0	F0	Bacteria; Proteobacteria; Alphaproteobacteria; Rhodobacterales; Hyphomonadaceae
New.ReferenceOTU132	-	F1	+	+	+	-	F1	F0	+	F0	-	F1	+	+	+	-	F1	+	F0	-	-	+	+	F1	F1	F0	F0	F0	+	F0	+	F0	+	+	F0	+	+	+	+	F0	+	Bacteria; Bacteroidetes; [Saprospirae]; [Saprospirales]; Saprospiraceae; Lewinella; cohaerens
159906	+	+	+	+	+	+	+	F0	F0	+	F0	+	F0	F0	F0	+	+	+	+	+	F0	+	F0	F0	+	F0	F0	F1	F1	F1	+	F1	-	F1	F1	F0	-	-	F1	-	+	Bacteria; Proteobacteria; Alphaproteobacteria; Rhodobacterales; Rhodobacteraceae
New.ReferenceOTU116	F0	F1	+	-	-	F0	F1	+	F1	F1	F0	F1	+	F1	F1	F0	F1	-	+	+	F1	F1	+	+	F1	F1	+	F0	F0	+	F0	F0	+	+	+	+	F0	+	+	+	+	Bacteria; Proteobacteria; Betaproteobacteria; Nitrosomonadales; Nitrosomonadaceae
New.ReferenceOTU153	+	+	+	+	+	F0	+	+	+	+	F0	+	F0	F0	+	F0	+	+	+	+	F0	+	F0	F0	F0	F0	F0	-	F0	F0	F0	-	F0	F0	F0	F0	-	+	F0	F0	F0	Bacteria; Bacteroidetes; Flavobacteriia; Flavobacteriales; Cryomorphaceae; Fluviicola;
New.ReferenceOTU108	F0	+	+	F0	+	F0	+	F0	F0	F0	F0	F0	F0	F0	F0	+	+	+	+	F0	F0	F0	F0	F0	F0	F0	F0	+	+	+	+	+	F0	+	+	F0	F0	+	+	F0	F0	Bacteria; Proteobacteria; Gammaproteobacteria; Alteromonadales; Alteromonadaceae
537283	+	F0	-	-	F1	+	+	F1	F1	F1	F0	+	F1	F1	F1	F0	F0	-	-	F0	+	F1	-	F0	+	F1	F1	F0	F0	+	F0	+	+	+	+	+	+	+	+	+	+	Bacteria; Bacteroidetes; Flavobacteriia; Flavobacteriales; Flavobacteriaceae; Sediminicola;
4391034	F1	F1	F1	+	+	F1	F1	F1	+	+	F1	F1	F1	+	+	F1	F1	F1	+	F1	F1	F1	+	F1	F1	-	+	F1	F1	+	+	F1	F1	+	+	+	F1	F1	+	+	+	Bacteria; Proteobacteria; Betaproteobacteria; Burkholderiales; Comamonadaceae
New.ReferenceOTU25	F1	+	+	+	+	-	F0	+	+	+	-	F0	+	+	+	+	+	F1	F0	+	+	-	F0	+	+	-	F0	-	F0	-	-	-	F0	F1	+	F1	-	F0	-	F0	-	Unassigned
1139074	F0	F0	-	-	-	+	F0	F1	F1	F1	+	+	F1	F1	F1	-	+	-	F0	F1	+	F1	+	F1	F0	-	F0	F0	+	+	+	F0	+	+	F0	+	+	+	+	+	+	Bacteria; Bacteroidetes; Flavobacteriia; Flavobacteriales; Flavobacteriaceae
144265	+	+	+	+	+	F0	F0	+	+	F0	F0	+	F0	+	F0	F0	+	+	+	+	F0	+	F0	+	F0	F0	F0	F0	F0	-	+	F0	F0	-	-	+	F0	F0	-	-	F0	Bacteria; Proteobacteria; Gammaproteobacteria; Alteromonadales; Alteromonadaceae; nsmpVI18;
New.CleanUp.ReferenceOTU335	-	-	-	-	-	F1	F1	F1	-	-	-	F1	F1	-	-	-	+	F0	+	-	+	+	F0	F1	+	+	+	F0	+	F0	+	+	+	+	+	F0	+	+	+	F0	+	Bacteria; Actinobacteria; Actinobacteria; Actinomycetales; Nocardioidaceae
New.ReferenceOTU59	F1	F0	F1	+	F1	F1	+	F1	+	F1	F1	+	F1	+	F1	F1	-	F1	+	F1	F1	F1	+	F1	F1	-	+	+	F1	+	F0	F0	F1	+	+	+	+	F1	+	+	+	Bacteria; Proteobacteria; Betaproteobacteria; Burkholderiales; Oxalobacteraceae
336364	F1	+	+	F1	+	-	+	+	F1	F0	-	+	+	-	+	F1	+	F1	+	F1	F0	F1	+	F1	+	-	+	F1	+	+	F1	-	F0	F0	-	F1	F1	+	+	F1	F1	Bacteria; Proteobacteria; Alphaproteobacteria; Rhizobiales; Rhizobiaceae
New.ReferenceOTU136	F1	F1	F1	F1	F1	-	F1	F1	-	F1	-	F1	-	F1	F1	F0	F0	+	+	F0	F0	+	F0	F0	F0	F0	+	F0	F0	+	+	+	+	+	+	+	+	+	+	+	+	Bacteria; Proteobacteria; Alphaproteobacteria; Kiloniellales; Kiloniellaceae
144057	+	F0	-	F0	F0	F0	F0	-	F0	F0	F0	F0	-	F0	F0	+	+	+	+	+	+	+	F0	F0	+	+	+	F0	+	F0	+	F0	+	F0	F0	F0	F0	F0	+	F0	+	Bacteria; Proteobacteria; Gammaproteobacteria; Legionellales; Francisellaceae; Francisella;
687109	+	+	+	+	+	+	F0	+	+	+	F0	F0	+	F0	F0	F0	+	+	+	F0	F0	+	F0	+	F0	F0	F0	-	F0	F1	F1	-	F0	-	-	-	-	+	-	-	-	Bacteria; Proteobacteria; Alphaproteobacteria; Rhodobacterales; Rhodobacteraceae
562126	F0	F0	F0	F0	F1	+	+	F0	F0	-	F0	F0	F0	F0	-	F0	+	F0	+	+	F0	F0	F0	F0	F0	F0	+	F0	F0	+	+	+	+	+	F0	+	+	+	+	F0	+	Bacteria; Proteobacteria; Alphaproteobacteria; Rhodobacterales; Rhodobacteraceae
1106960	+	F0	F0	F0	+	F0	F0	F0	F0	F0	F0	+	+	+	F0	F0	+	F0	F0	F0	F0	F0	F0	F0	F0	F0	F0	+	+	+	+	+	+	F0	F0	F0	+	+	+	+	F0	Bacteria; Proteobacteria; Gammaproteobacteria; Alteromonadales; Alteromonadaceae; Alteromonas;
New.ReferenceOTU237	F0	F0	-	F0	-	+	F0	F1	F0	-	F0	+	-	F0	-	F0	+	F1	+	+	+	F1	+	F0	F0	-	F0	F0	F0	+	+	+	+	F0	+	+	F0	+	+	+	F0	Bacteria; Proteobacteria; Gammaproteobacteria; Alteromonadales; Colwelliaceae
809275	+	+	+	F1	+	F0	+	F0	F1	+	F0	F0	F0	F1	F0	-	-	F1	-	F1	-	F1	F1	-	-	-	-	F0	+	+	+	+	+	+	F1	+	F0	+	+	F1	+	Bacteria; Bacteroidetes; Flavobacteriia; Flavobacteriales; Flavobacteriaceae; Arenibacter;
New.ReferenceOTU109	F0	F0	-	F0	F0	+	+	F1	+	+	F0	F0	-	F0	F0	F0	F0	F0	F0	+	+	+	F0	+	+	F0	F0	F0	F0	F0	F0	+	+	F0	F0	+	F0	+	+	+	+	Unassigned
New.CleanUp.ReferenceOTU2640	F1	-	F1	F1	F1	-	F1	F1	-	-	-	F1	F1	F1	F1	F0	+	+	+	F0	F0	F0	F0	+	F0	F0	F0	F0	+	+	+	+	+	+	+	+	+	+	+	F0	+	Bacteria; Proteobacteria; Gammaproteobacteria; Oceanospirillales; Oceanospirillaceae; Marinomonas;
590586	F0	+	F0	F0	+	F0	F0	+	+	+	F0	+	+	F0	F0	F0	F0	+	+	F0	F0	+	F0	+	+	F0	+	+	F0	-	F0	F0	F0	-	+	+	F0	F0	F1	F0	F0	Bacteria; Proteobacteria; Alphaproteobacteria; Rhodobacterales; Rhodobacteraceae
New.ReferenceOTU94	F0	F0	+	+	+	+	+	+	+	F0	F0	F0	F0	F0	F0	+	+	F0	+	+	+	+	+	F0	F0	F0	+	-	-	-	F0	-	-	-	-	F0	-	-	-	-	F0	Bacteria; Bacteroidetes; Flavobacteriia; Flavobacteriales; Flavobacteriaceae
New.ReferenceOTU239	-	-	-	-	-	-	-	-	-	-	-	-	-	-	F1	-	F0	-	F0	-	+	F1	+	F1	+	F1	+	F0	F0	F0	+	+	+	+	+	+	+	+	+	+	+	Bacteria; Proteobacteria; Betaproteobacteria; Nitrosomonadales; Nitrosomonadaceae
543864	+	F0	F0	+	+	F0	+	+	+	+	F0	+	+	+	+	+	+	+	+	F0	F0	F0	F0	F0	F0	F0	F0	F1	-	-	F1	-	-	-	-	-	-	-	-	-	-	Bacteria; Proteobacteria; Gammaproteobacteria; Pseudomonadales; Pseudomonadaceae; Pseudomonas;
New.ReferenceOTU114	+	+	F1	+	+	F0	+	F1	+	+	F0	+	F1	+	F0	-	F0	F1	F0	-	F0	-	F0	-	F0	-	F0	F0	+	F0	F0	F0	F0	+	-	+	F0	+	+	F1	+	Bacteria; Bacteroidetes; Cytophagia; Cytophagales; Cytophagaceae; Cytophaga;
New.ReferenceOTU84	+	+	+	+	+	+	+	+	+	+	+	+	+	+	+	-	-	-	F0	-	F1	-	F0	-	-	-	F0	-	F0	-	F1	-	F0	-	-	-	-	F0	-	-	-	Bacteria; Bacteroidetes; [Saprospirae]; [Saprospirales]; Saprospiraceae; Lewinella; cohaerens
2027409	+	F0	-	-	-	F0	F0	F1	F1	-	+	F0	F1	F1	F1	+	+	F1	F0	F0	F0	-	F0	+	F0	-	F0	+	+	+	+	F0	F0	+	-	+	+	+	+	F1	+	Bacteria; Proteobacteria; Alphaproteobacteria; Rhodobacterales; Rhodobacteraceae
New.ReferenceOTU78	-	+	+	F1	+	-	+	+	-	F0	-	+	+	F1	+	-	F1	+	+	-	-	F0	F0	-	F1	F0	F0	F0	F0	-	+	+	+	F1	F1	+	F0	F0	F1	-	+	Bacteria; Proteobacteria; Betaproteobacteria; Methylophilales; Methylophilaceae; Methylotenera; mobilis
New.CleanUp.ReferenceOTU20218	+	+	+	F1	+	F0	+	+	F1	+	F0	+	+	F1	+	-	+	F1	+	F1	F0	F1	+	F1	F0	-	F0	F0	+	-	F1	F0	F0	-	F0	F1	F0	+	-	F0	F1	Bacteria; Bacteroidetes; [Saprospirae]; [Saprospirales]; Saprospiraceae; Lewinella; cohaerens
4484310	F1	F1	F1	-	F1	-	F1	-	-	F1	-	-	F1	-	F1	F0	F0	F1	+	+	F0	F1	F0	+	+	-	F0	+	F0	F0	+	+	+	+	+	F0	+	+	+	+	+	Bacteria; Proteobacteria; Alphaproteobacteria; Rhodobacterales; Hyphomonadaceae
New.ReferenceOTU204	F1	+	F1	F1	F1	-	F0	-	-	-	-	+	F1	-	-	F1	+	F1	+	F1	+	-	F0	-	+	-	F0	+	+	+	F1	+	+	+	+	F1	F0	F0	+	+	-	Bacteria; Proteobacteria; Betaproteobacteria; Burkholderiales; Comamonadaceae; Limnobacter;
New.ReferenceOTU30	F0	F0	F0	-	F0	F0	F0	F0	-	F0	F0	F0	F0	-	+	-	F0	F0	+	-	F0	+	F0	-	F0	F0	F0	F0	+	+	+	F0	+	+	+	+	+	+	+	+	+	Bacteria; Proteobacteria; Alphaproteobacteria; Rhodobacterales; Rhodobacteraceae
New.ReferenceOTU162	-	-	-	F1	-	F1	F1	F1	F1	F1	-	F1	F1	F1	F1	-	+	F1	-	-	+	F1	F1	-	+	-	-	+	F0	F0	F0	+	+	+	+	+	+	+	+	+	+	Bacteria; TM7; TM7-1;
New.ReferenceOTU65	-	F1	-	-	-	-	-	-	-	-	-	-	-	-	-	+	F0	+	F0	F0	F0	F0	+	F0	F0	F0	F0	+	+	F1	+	+	+	F1	+	+	+	+	F1	+	+	Bacteria; Bacteroidetes; Flavobacteriia; Flavobacteriales; Flavobacteriaceae
New.ReferenceOTU19	+	+	+	+	+	+	+	+	+	+	F0	+	+	+	+	F1	-	-	-	-	-	-	-	-	-	-	-	-	-	-	F1	-	-	-	-	-	-	-	-	-	-	Unassigned
New.ReferenceOTU48	+	+	+	+	+	F0	+	+	+	+	F0	F0	F0	F0	F0	F0	F0	+	F0	F0	F0	F0	F0	F0	F0	F0	F0	F0	F0	+	+	F0	F0	+	F0	+	F0	F0	F0	F0	F0	Unassigned
New.ReferenceOTU190	F0	F0	-	-	-	+	+	F1	F1	F1	F0	+	F1	F1	F1	F0	F0	-	F0	F0	+	F1	F0	+	+	F1	F0	-	F0	+	F0	-	+	+	+	F0	F1	+	+	+	+	Bacteria; Bacteroidetes; Flavobacteriia; Flavobacteriales; Flavobacteriaceae
New.CleanUp.ReferenceOTU1594	-	-	-	-	-	-	-	-	-	-	-	-	-	-	-	+	F0	-	+	+	F0	-	F0	+	+	F1	+	F0	+	+	+	F0	+	F0	F0	+	F0	+	F0	+	+	Bacteria; Proteobacteria; Deltaproteobacteria; PB19
New.ReferenceOTU282	F0	F0	F0	F0	+	F0	+	+	F0	F0	F0	F0	F0	F0	F0	F0	+	+	+	F0	F0	F0	F0	F0	F0	F0	F0	F0	+	+	+	F0	F0	+	+	+	F0	+	+	F0	F0	Bacteria; Proteobacteria; Gammaproteobacteria; Vibrionales; Vibrionaceae; Vibrio
4416551	-	-	-	-	-	-	F1	F1	-	F1	-	F1	F1	F1	-	F0	+	F0	+	+	+	+	F0	F0	F0	F0	F0	F0	+	F0	+	+	+	+	+	+	F0	+	+	F0	F0	Bacteria; Proteobacteria; Gammaproteobacteria; Vibrionales; Vibrionaceae; Vibrio;
145526	+	+	+	F1	+	F0	F0	F0	-	F0	F0	F0	F0	-	+	F0	+	-	+	+	F0	-	F0	F0	F0	-	F0	F0	F0	+	-	F0	F0	+	+	F1	F0	+	+	+	-	Bacteria; Proteobacteria; Alphaproteobacteria; Rhodobacterales; Rhodobacteraceae
New.ReferenceOTU51	-	-	-	-	F0	F1	F1	F1	F1	+	F1	F1	F1	F1	+	-	+	F1	F0	F1	+	F1	+	F1	+	F1	+	-	F0	-	+	-	+	F1	F0	+	-	+	F1	+	+	Bacteria; Proteobacteria; Alphaproteobacteria; Rhizobiales; Phyllobacteriaceae
New.ReferenceOTU71	-	-	-	-	-	-	-	-	F1	-	-	-	-	-	-	F0	+	F0	+	F0	+	F0	+	F0	+	F0	+	+	F0	F0	F0	+	+	+	F0	F0	+	+	+	F0	F0	Bacteria; Proteobacteria; Gammaproteobacteria; Legionellales; Francisellaceae; Francisella;
New.ReferenceOTU72	+	+	+	+	F1	F0	F0	+	+	F1	F0	+	+	+	-	+	F1	F1	+	+	F1	F1	F0	F0	F1	F1	+	-	F0	-	-	F1	F0	F1	-	-	-	F0	-	-	-	Bacteria; Bacteroidetes; Cytophagia; Cytophagales; Flammeovirgaceae; Reichenbachiella;
New.ReferenceOTU278	-	-	F1	-	-	-	-	F1	-	F1	-	-	F1	-	-	-	-	-	-	F1	-	F1	-	F1	F1	F1	F1	+	+	F0	+	+	+	+	+	+	+	+	+	+	+	Bacteria; Actinobacteria; Actinobacteria; Actinomycetales; Mycobacteriaceae; Mycobacterium;
New.ReferenceOTU229	-	F1	F1	F1	F1	F1	F1	F1	F1	F1	-	F1	F1	F1	F1	F1	-	+	F1	F1	F1	+	-	-	F1	+	-	F0	F0	+	+	F0	+	+	F0	+	+	+	+	+	+	Bacteria; Proteobacteria; Alphaproteobacteria; Rhizobiales
168456	+	+	+	+	+	F0	+	+	+	+	F0	+	+	F0	+	F0	F0	F1	+	F0	F0	F1	F0	F0	F0	-	F0	-	F0	-	-	-	F0	-	F0	-	-	F0	-	F0	-	Bacteria; Proteobacteria; Alphaproteobacteria; Rhodobacterales; Rhodobacteraceae; Rhodobacter;
New.ReferenceOTU240	-	-	-	-	-	-	F1	-	F1	F1	-	F1	F1	F1	F1	F0	-	F1	F0	+	F1	F1	F0	F0	F1	F1	+	+	F0	+	+	+	+	+	F0	+	+	+	+	F0	+	Bacteria; Bacteroidetes; Flavobacteriia; Flavobacteriales; Flavobacteriaceae
221379	F0	+	F1	-	F1	+	+	F1	F1	F1	F0	+	F1	F1	F1	F1	+	F1	F0	F1	+	F1	+	F1	+	-	F0	F1	+	F1	F1	F1	+	F1	+	F1	F1	+	F1	+	F1	Bacteria; Actinobacteria; Actinobacteria; Actinomycetales; Mycobacteriaceae; Mycobacterium;
650063	F0	-	-	F1	F0	F0	-	-	-	F0	F0	-	-	F1	F0	F0	+	-	F0	F0	F0	-	F0	+	+	-	+	F0	F0	F0	+	+	F0	+	+	+	+	F0	+	+	+	Bacteria; Proteobacteria; Alphaproteobacteria; Rhodobacterales; Rhodobacteraceae
New.ReferenceOTU200	+	+	+	+	+	F0	+	+	F0	+	F0	+	F0	+	+	F0	F0	+	F0	F0	F0	F0	F0	F0	F0	F0	F0	-	F1	+	F0	-	-	F0	F0	F0	-	-	F0	F0	F0	Bacteria; Proteobacteria; Deltaproteobacteria; Myxococcales
New.CleanUp.ReferenceOTU2242	F0	F0	F1	+	F0	+	F0	-	F0	F0	F0	F0	-	F0	F0	+	+	+	+	F0	+	+	+	F0	F0	F0	F0	-	+	F0	+	-	F0	+	F0	+	-	F0	F0	F0	F0	Bacteria; Proteobacteria; Deltaproteobacteria; Bdellovibrionales; Bacteriovoracaceae; Bacteriovorax;
New.CleanUp.ReferenceOTU1025	-	-	-	-	-	F1	F1	F1	F1	F1	F1	F1	F1	F1	F1	-	-	+	-	-	-	+	F1	F1	F1	F0	-	F0	+	F0	+	+	+	+	F0	+	+	+	+	+	+	Bacteria; Proteobacteria; Deltaproteobacteria; Bdellovibrionales; Bdellovibrionaceae; Bdellovibrio;
821717	+	F0	+	+	+	F0	F0	+	F0	F0	F0	F0	F0	F0	+	+	-	F1	+	+	-	-	F0	F0	-	-	F0	F0	-	+	F0	F0	-	+	+	+	F0	F1	F0	F0	F0	Bacteria; Proteobacteria; Alphaproteobacteria; Rhodobacterales; Rhodobacteraceae
New.ReferenceOTU227	+	+	+	F1	+	F0	+	F0	F1	+	F0	+	F0	-	F0	-	F0	F1	+	-	F0	F1	F0	F1	+	-	+	F0	F0	-	+	F0	F0	-	F0	+	F0	F0	-	F0	+	Unassigned
New.CleanUp.ReferenceOTU4505	+	F0	+	+	+	+	+	F0	F0	F0	F0	F0	+	F0	F0	-	F0	F1	+	-	F0	F1	F0	-	F0	-	F0	F0	+	-	+	F0	F0	-	+	+	F0	F0	-	F0	+	Bacteria; Proteobacteria; Alphaproteobacteria; Rhodobacterales; Rhodobacteraceae
540846	F0	F0	F1	+	F0	F0	F0	-	F0	F0	F0	F0	-	F0	F0	F0	+	F0	+	F0	F0	F0	F0	F0	F0	F0	F0	F0	F0	+	+	+	F0	+	+	+	F0	+	+	+	F0	Bacteria; Proteobacteria; Alphaproteobacteria; Kiloniellales; Kiloniellaceae; Thalassospira;
New.ReferenceOTU168	+	+	+	+	+	F0	+	+	+	+	F0	+	F0	+	F0	F0	F0	F0	F0	F0	F0	+	F0	F0	F0	F0	F0	-	-	-	F1	-	-	-	-	-	-	-	-	-	-	Bacteria; Bacteroidetes; Flavobacteriia; Flavobacteriales; Flavobacteriaceae; Polaribacter;
New.ReferenceOTU277	+	+	+	+	+	+	+	+	+	+	F0	+	+	F0	F0	F0	-	-	F0	F0	-	-	F0	F0	-	-	F0	-	-	-	-	F1	-	-	-	F1	-	-	-	-	-	Bacteria; Proteobacteria; Deltaproteobacteria; Myxococcales; OM27
New.ReferenceOTU276	-	-	-	-	F0	F1	F1	F1	F1	+	F1	F1	F1	F1	+	+	-	-	F0	+	F1	F1	+	+	F1	-	+	-	F0	-	+	F1	+	F1	F0	F0	F1	+	F1	+	+	Bacteria; Proteobacteria; Alphaproteobacteria; BD7-3
New.CleanUp.ReferenceOTU10434	F1	-	-	-	-	F1	F1	-	F1	F1	F1	F1	F1	F1	F1	F0	F1	+	+	+	F1	+	+	F0	F1	+	F0	F0	F0	F0	+	+	F0	+	F0	+	F0	+	F0	F0	+	Unassigned
New.ReferenceOTU142	+	+	+	+	+	+	+	F0	F0	F0	F0	F0	F0	F0	F0	+	+	+	+	F0	F0	F0	F0	F0	F0	F0	F0	F0	F1	F1	+	F0	-	-	-	F0	F0	-	-	-	F0	Bacteria; Proteobacteria; Alphaproteobacteria; Rhodobacterales; Rhodobacteraceae
New.CleanUp.ReferenceOTU8953	-	+	-	F1	F1	-	F0	-	-	-	-	F0	F1	-	-	F0	F1	+	F0	F0	-	+	F0	F0	F1	F0	F0	+	+	+	+	F0	+	F0	F0	+	F0	+	F0	+	+	Bacteria; Proteobacteria; Alphaproteobacteria; Rhodobacterales; Rhodobacteraceae
3718971	+	+	+	F1	F1	F0	+	F0	-	-	F0	F0	F0	-	-	F0	+	+	F0	F0	F0	F0	F0	F0	F0	F0	F0	F0	F0	F0	+	+	F0	+	F0	F0	F0	+	F0	+	+	Bacteria; Proteobacteria; Alphaproteobacteria; Rhodobacterales; Rhodobacteraceae
New.CleanUp.ReferenceOTU5026	+	+	F1	F1	F1	+	+	F1	-	-	F0	F0	F1	-	F1	F1	F0	+	+	-	F0	F0	F0	-	+	F0	F0	F0	+	F0	F1	+	+	+	F1	F1	F0	F0	+	-	-	Bacteria; Proteobacteria; Betaproteobacteria; Burkholderiales; Comamonadaceae; Limnobacter;
New.ReferenceOTU20	-	F1	F1	F1	F1	F1	F1	F1	F1	F1	F1	F1	F1	F1	F1	F1	F1	F1	F1	F1	F1	F1	-	F1	F1	F1	F1	+	+	F1	+	+	+	F1	+	+	+	+	F1	+	+	Bacteria; Bacteroidetes; Flavobacteriia; Flavobacteriales; Flavobacteriaceae; Polaribacter;
265205	F1	+	F1	F1	F1	F1	+	F1	-	F1	-	+	F1	F1	F1	+	+	+	+	F0	+	+	F0	F0	+	F0	+	-	F1	F1	F1	F1	F1	F1	F1	F1	-	F1	F1	F1	F1	Bacteria; Proteobacteria; Alphaproteobacteria; BD7-3
New.ReferenceOTU157	F1	-	F1	F1	F1	F1	F1	F1	F1	F1	F1	F1	F1	F1	F1	F1	F1	F1	F1	F1	F1	F1	F1	F1	F1	F1	F1	+	+	F1	+	+	+	F1	+	+	+	+	F1	+	+	Bacteria; Planctomycetes; Phycisphaerae; Phycisphaerales
New.ReferenceOTU159	F0	-	-	F0	F1	+	F1	F1	+	F1	F0	F1	F1	+	F1	-	-	-	F1	F1	F1	F1	F1	-	F1	-	-	-	F0	F0	+	F1	+	+	+	+	-	+	+	F0	+	Bacteria; Proteobacteria; Betaproteobacteria; Methylophilales; Methylophilaceae; Methylotenera; mobilis
New.ReferenceOTU75	-	-	-	F0	+	F1	F1	F1	F0	+	-	-	-	F0	F0	+	+	+	+	F0	F0	F0	F0	F0	F0	F0	F0	F0	F0	+	F0	+	F0	+	+	+	F0	F0	F0	F0	F0	Bacteria; Proteobacteria; Gammaproteobacteria; Oceanospirillales; Oceanospirillaceae; Marinomonas;
New.ReferenceOTU249	F1	+	+	F1	F1	F1	+	+	F1	F1	F1	+	+	F1	F1	F1	F1	F1	F0	F1	F1	F1	+	F1	F1	F1	+	F1	F1	F1	+	F1	F1	F1	F1	+	F1	F1	F1	F1	+	Bacteria; Proteobacteria; Gammaproteobacteria; Chromatiales
New.ReferenceOTU254	F1	+	F1	F1	F1	F1	+	F1	F1	F1	F1	+	F1	F1	F1	+	+	F1	+	+	+	F1	F0	+	+	-	+	F1	F1	F1	F1	F1	F1	F1	F1	F1	F1	F1	F1	F1	F1	Bacteria; Bacteroidetes; Sphingobacteriia; Sphingobacteriales
4394973	+	+	F1	F1	+	+	+	F1	F1	+	F0	+	-	-	F0	+	+	F1	F0	+	F0	F1	+	F0	F0	-	F0	-	F1	F1	F1	-	F1	F1	F1	F1	-	F1	-	-	F1	Bacteria; Proteobacteria; Gammaproteobacteria; Thiotrichales; Piscirickettsiaceae; Methylophaga;
New.ReferenceOTU195	-	-	-	-	-	F1	F1	F1	-	F1	-	-	-	-	-	F0	+	+	+	+	+	+	+	F0	+	+	+	-	F1	-	F1	F1	F1	F1	F0	F1	-	F1	F1	+	F1	Unassigned
New.ReferenceOTU199	-	F0	F0	F0	F0	-	+	+	+	F0	F1	+	+	+	+	-	F0	F1	+	F1	F0	F1	F0	-	+	-	+	-	-	F1	F0	F1	-	-	F0	F0	-	F1	-	+	F0	Bacteria; Bacteroidetes; Cytophagia; Cytophagales; Cytophagaceae
New.CleanUp.ReferenceOTU13023	+	+	F1	F1	F1	F0	+	-	F1	F1	F0	+	F1	F1	F1	F1	+	F1	+	F1	F0	-	F0	-	+	-	F0	F0	+	F1	F1	+	+	F1	+	F1	F0	F0	F1	F0	-	Bacteria; Proteobacteria; Betaproteobacteria; Methylophilales; Methylophilaceae; Methylotenera; mobilis
New.CleanUp.ReferenceOTU18896	+	F0	F0	+	F0	F0	+	F0	+	+	F0	+	+	+	F0	+	+	F0	+	F0	F0	F0	F0	F0	F0	F0	F0	-	-	-	-	-	-	-	-	-	-	-	-	-	-	Bacteria; Proteobacteria; Gammaproteobacteria; Pseudomonadales; Pseudomonadaceae; Pseudomonas;
New.ReferenceOTU44	+	+	+	+	+	F0	F0	F0	F0	F0	F0	F0	F0	F0	F0	+	+	+	F0	F0	F0	F0	F0	F0	F0	F0	F0	-	+	F1	+	-	F0	-	+	F0	-	F0	F1	F0	F0	Bacteria; Proteobacteria; Alphaproteobacteria; Rhodobacterales; Rhodobacteraceae
148706	-	F0	-	-	-	-	F0	-	-	-	-	+	F1	F1	-	F0	F0	F0	+	+	F0	F0	F0	F0	F0	F0	F0	F0	+	F0	+	F0	+	+	+	F0	F0	+	+	+	F0	Bacteria; Proteobacteria; Gammaproteobacteria; Vibrionales; Vibrionaceae; Vibrio;
New.CleanUp.ReferenceOTU16664	-	-	-	-	F1	-	F1	F1	-	-	-	F1	F1	F1	F1	F0	+	F1	+	+	F0	F1	F0	F0	+	-	F0	-	F0	+	+	F1	+	+	+	+	-	F0	+	F0	F0	Unassigned
532779	-	F1	F1	F1	F1	F1	F1	-	-	F1	F1	F1	F1	F1	-	-	-	-	F0	F1	-	-	F0	F1	F1	F1	+	F1	+	+	F0	F1	+	+	+	+	F1	+	+	+	+	Bacteria; Proteobacteria; Alphaproteobacteria; Rhodobacterales; Rhodobacteraceae
New.CleanUp.ReferenceOTU17138	F0	+	F0	-	+	F0	+	F0	-	+	F0	F0	F0	-	F0	-	+	+	+	-	F0	+	F0	-	F0	F0	F0	F0	+	F1	+	F0	F0	-	F0	+	F0	F0	F1	F0	F0	Unassigned
New.ReferenceOTU164	F0	F0	-	F0	F1	+	+	-	+	F1	F0	+	-	F0	F1	F0	F0	F0	F0	F0	+	+	F0	+	+	+	+	-	F0	F0	-	-	F0	F0	F0	-	-	+	F0	F0	-	Bacteria; Tenericutes; Mollicutes; Mycoplasmatales; Mycoplasmataceae
New.CleanUp.ReferenceOTU19183	F0	F0	-	-	F1	+	+	-	-	F1	F0	+	-	-	F1	+	+	F0	-	F0	+	+	-	+	+	+	F1	-	F0	F0	-	-	F0	F0	F0	-	-	+	F0	F0	-	Unassigned
New.ReferenceOTU133	F1	F1	F1	F1	F1	-	F1	F1	F1	F1	F1	F1	F1	F1	F1	F0	+	F1	F1	+	F0	F1	-	+	+	F1	F1	-	+	-	+	F1	+	F1	F1	+	F1	+	F1	F1	+	Bacteria; Proteobacteria; Alphaproteobacteria;
New.ReferenceOTU130	+	F0	F0	+	+	F0	F0	+	F0	F0	F0	F0	+	F0	F0	F0	+	+	+	F0	F0	+	F0	F0	F0	F0	F0	-	-	+	F0	-	-	F0	F0	F0	-	-	F0	F0	F0	Bacteria; Proteobacteria; Gammaproteobacteria; Alteromonadales; Colwelliaceae
309489	+	F0	+	F0	F0	F0	F0	F0	F0	+	+	+	+	F0	F0	F0	+	F0	+	F0	F0	+	F0	F0	F0	F0	+	F0	F0	F0	F0	F0	F0	F0	F0	F0	F0	F0	F0	F0	F0	Bacteria; Proteobacteria; Gammaproteobacteria; Alteromonadales
633420	F1	F1	F1	-	-	F1	F1	F1	F1	F1	F1	F1	F1	F1	F1	F1	F1	-	F0	F1	F1	F1	+	F1	F1	-	+	-	+	+	F1	F1	+	+	+	F1	F1	+	+	+	F1	Bacteria; Proteobacteria; Alphaproteobacteria; Rhizobiales; Hyphomicrobiaceae
New.CleanUp.ReferenceOTU11301	-	-	-	-	-	-	-	F1	-	-	-	-	-	-	-	-	-	-	F0	-	-	-	F0	F1	-	-	F0	F0	F0	F0	+	+	+	+	+	+	+	+	+	F0	+	Bacteria; Proteobacteria; Gammaproteobacteria; Pseudomonadales; Pseudomonadaceae; Pseudomonas;
New.CleanUp.ReferenceOTU5960	+	F0	+	-	-	F0	+	F0	F1	F1	+	+	+	F1	F1	-	F0	F0	F0	-	F0	F0	F0	F1	+	F0	+	+	F0	F0	F1	F0	F0	+	-	-	F0	F0	F0	F1	F1	Bacteria; Proteobacteria; Alphaproteobacteria; Rhodobacterales; Hyphomonadaceae
New.ReferenceOTU264	F0	F0	-	-	-	F0	F0	-	-	-	F0	F0	-	-	-	F0	+	F0	F0	+	F0	F0	+	F0	+	F0	F0	F0	F0	F0	+	+	F0	+	F1	F0	+	F0	+	F1	+	Bacteria; Proteobacteria; Alphaproteobacteria; Rhodobacterales; Rhodobacteraceae
New.ReferenceOTU178	+	+	+	+	+	F0	F0	F0	F0	F0	F0	F0	F0	F0	F0	+	+	+	F1	F0	F0	F0	-	+	F0	F0	-	-	F0	+	-	-	F0	F0	-	-	-	F0	F0	-	-	Bacteria; Proteobacteria; Epsilonproteobacteria; Campylobacterales; Campylobacteraceae; Arcobacter;
316776	-	-	-	-	-	-	-	-	-	-	-	-	-	-	-	+	+	+	F1	F0	F0	F0	-	F0	F0	F0	-	-	F0	+	F0	F1	+	+	+	+	-	+	+	F0	F0	Bacteria; Proteobacteria; Alphaproteobacteria; Kiloniellales
New.CleanUp.ReferenceOTU7432	F1	-	F1	-	F1	-	F1	F1	-	-	F1	F1	F1	F1	F1	F0	+	F1	+	F0	F0	-	F0	+	F0	-	F0	F0	F0	+	+	F0	F0	+	+	F0	F0	+	+	F0	+	Bacteria; Proteobacteria; Gammaproteobacteria; Oceanospirillales; Oceanospirillaceae; Neptunomonas;
4311026	+	F0	+	+	F0	F0	F0	F0	F0	F0	F0	+	F0	+	F0	F0	+	+	+	F0	F0	+	F0	+	F0	F0	F0	-	-	-	-	F1	-	F1	-	-	F1	-	-	-	-	Bacteria; Proteobacteria; Alphaproteobacteria; Rhodobacterales; Rhodobacteraceae
New.CleanUp.ReferenceOTU7125	F1	+	F1	F1	F1	F1	+	F1	-	F1	-	+	F1	F1	F1	-	+	F1	+	F1	F0	-	F0	-	F0	-	F0	F0	+	-	+	+	+	F1	F1	+	F0	F0	F1	-	F0	Bacteria; Proteobacteria; Betaproteobacteria; Burkholderiales; Burkholderiaceae; Burkholderia; andropogonis
221513	-	-	-	-	-	-	F1	F1	-	-	-	-	-	-	-	F0	-	+	+	F0	-	F0	F0	F0	-	F0	F0	F0	+	+	+	F0	F0	+	+	+	F0	+	+	F0	F0	Bacteria; Proteobacteria; Gammaproteobacteria; Vibrionales; Vibrionaceae; Vibrio;
New.CleanUp.ReferenceOTU4808	F0	+	F1	F1	+	F0	+	-	-	F0	F0	F0	-	-	+	F0	+	F1	F0	F0	F0	-	F0	F0	F0	-	F0	F0	-	F0	+	+	F1	F0	+	F0	F0	-	+	+	F0	Bacteria; Proteobacteria; Betaproteobacteria; Burkholderiales; Comamonadaceae; Limnobacter;
New.CleanUp.ReferenceOTU1386	-	-	-	-	-	F1	F1	F1	-	F1	-	-	-	-	-	-	F0	F0	F0	-	+	+	F0	-	F0	+	F0	F0	+	F0	+	F0	+	+	F0	+	F0	F0	F0	+	+	Bacteria; Proteobacteria; Gammaproteobacteria; Alteromonadales
149505	+	+	F1	F1	+	+	+	F1	F1	+	+	+	F1	F1	+	F1	F1	F1	F1	F1	F1	-	F1	F1	F1	F1	F1	F1	F1	F1	F1	F1	F1	F1	F1	F1	F1	F1	F1	F1	F1	Bacteria; Proteobacteria; Alphaproteobacteria; Rhodobacterales; Hyphomonadaceae; Oceanicaulis;
4371996	F1	-	-	F0	F1	-	F1	F1	F0	-	-	F1	-	F0	-	F0	F0	+	F0	+	F0	F0	F0	F0	F0	F0	F0	F0	+	+	+	F0	+	+	F0	+	F0	+	F0	F0	F0	Bacteria; Bacteroidetes; Flavobacteriia; Flavobacteriales
563900	+	F0	F0	F0	+	F0	F0	F0	F0	F0	F0	F0	F0	F0	+	F0	F0	F0	+	F0	F0	F0	F0	F0	F0	F0	F0	+	+	+	F0	F0	F0	+	F0	F0	F0	F0	+	F0	F0	Bacteria; Proteobacteria; Gammaproteobacteria; Vibrionales; Pseudoalteromonadaceae
New.ReferenceOTU140	F1	-	F1	F1	F1	F1	F1	F1	F1	F1	-	-	F1	F1	F1	F1	F1	F1	F1	F1	F1	F1	F1	F1	F1	F1	F1	+	+	F1	+	+	+	F1	F1	+	+	+	F1	F1	+	Bacteria; Proteobacteria; Gammaproteobacteria; Alteromonadales
New.ReferenceOTU33	F1	F0	F1	F1	F1	F1	+	F1	F1	F1	F1	+	F1	-	F1	F1	+	F1	+	-	+	F1	F0	F1	+	F1	+	F1	F1	+	F1	F1	F1	F0	F1	F1	F1	F1	+	F1	F1	Bacteria; Proteobacteria; Alphaproteobacteria; Rhizobiales
239286	+	+	F1	F1	+	+	+	F1	F1	+	+	+	F1	F1	+	-	-	F1	-	-	-	F1	F1	-	F1	F1	F1	-	F1	-	F1	-	-	F1	-	F1	-	F1	F1	-	F1	Bacteria; Proteobacteria; Gammaproteobacteria; Alteromonadales; Alteromonadaceae; ZD0117;
2479454	F1	-	-	-	-	F1	F1	F1	F1	F1	F1	F1	F1	F1	F1	-	F1	F1	F1	F1	F1	F1	F1	F1	F1	F1	F1	+	+	F1	+	+	+	F1	F1	+	+	+	F1	F1	+	Bacteria; Proteobacteria; Alphaproteobacteria; Rhodospirillales; Rhodospirillaceae
New.ReferenceOTU256	F1	F1	+	F1	F1	F1	F1	+	F1	F1	F1	F1	+	F1	F1	-	+	+	-	F1	+	F0	-	F1	F0	F0	-	F0	+	-	-	F0	F0	F1	F1	F1	+	+	F1	F1	F1	Bacteria; Proteobacteria; Alphaproteobacteria; Rhizobiales; Hyphomicrobiaceae
762854	F0	F0	F0	F0	F0	+	F0	F0	F0	F0	+	+	+	F0	F0	F0	+	F0	+	F0	F0	F0	F0	F0	F0	F0	F0	+	F0	F0	F0	F0	F0	+	+	F0	F0	F0	F0	F0	F0	Bacteria; Firmicutes; Clostridia; Clostridiales; Clostridiaceae; Clostridium;
New.ReferenceOTU192	F0	F0	F0	F0	F0	F0	+	F0	F0	F0	F0	F0	F0	F0	F0	F0	+	+	+	+	F0	F0	F0	F0	F0	F0	F0	F0	+	+	+	F0	F0	F0	F0	F0	F0	F0	+	F0	F0	Bacteria; Proteobacteria; Gammaproteobacteria; Vibrionales; Vibrionaceae; Vibrio;
New.ReferenceOTU124	F1	+	+	F1	+	-	+	+	F1	+	-	+	F0	F1	+	-	-	-	F0	-	-	-	F0	-	-	-	F0	F0	F0	-	+	F0	F0	-	F0	F0	F0	F0	-	F0	F0	Bacteria; Chlorobi; OPB56;
New.CleanUp.ReferenceOTU5913	-	F1	F1	F1	F1	-	-	F1	-	-	F1	F1	F1	F1	F1	-	F1	F1	F1	-	-	-	-	F1	F1	-	-	F0	F0	+	+	+	F0	+	+	+	F0	+	+	F0	+	Unassigned
70057	F0	-	F0	-	-	F0	-	F0	-	-	F0	F1	F0	-	-	F0	F0	+	+	F0	F0	F0	F0	F0	F0	F0	F0	F0	+	+	+	F0	+	+	F0	F0	F0	+	+	F0	F0	Bacteria; Proteobacteria; Gammaproteobacteria; Vibrionales; Vibrionaceae; Vibrio;
New.ReferenceOTU263	+	+	+	+	F0	F0	F0	F0	F0	F0	F0	F0	F0	F0	F0	F0	F0	+	+	F0	F0	+	F0	F0	+	F0	F0	-	F0	-	F1	-	+	-	-	-	-	F0	-	-	F1	Bacteria; Proteobacteria; Alphaproteobacteria; Rhodobacterales; Rhodobacteraceae
New.CleanUp.ReferenceOTU12579	-	-	-	-	-	-	-	F1	-	-	-	F1	F1	F1	F1	-	+	-	-	-	F0	-	-	F1	+	-	-	F0	F0	F1	+	+	F0	-	+	F0	+	+	F1	+	+	Bacteria; Proteobacteria; Gammaproteobacteria; Alteromonadales; Alteromonadaceae; Marinobacter;
764322	F0	F0	F1	F0	-	F0	F0	-	F0	-	F0	+	-	+	-	F0	+	+	+	F0	+	F0	+	F0	+	F0	F0	F0	F1	-	F1	F0	F1	-	-	-	+	-	F1	-	F1	Bacteria; Actinobacteria; Actinobacteria; Actinomycetales; Nocardiaceae; Rhodococcus; fascians
New.CleanUp.ReferenceOTU5989	-	-	-	-	-	-	-	-	-	-	-	-	-	-	-	-	-	-	-	-	-	-	-	-	-	-	-	F0	F0	F0	F0	+	+	+	+	+	F0	+	+	+	+	Bacteria; Chloroflexi; Anaerolineae; Caldilineales; Caldilineaceae
New.CleanUp.ReferenceOTU10296	+	+	F1	F1	F1	+	+	-	F1	-	F0	+	F1	F1	F1	F1	F0	F1	+	F1	F0	F1	F0	-	+	-	F0	-	+	F1	F1	F1	+	F1	F1	F1	-	F0	F1	-	F1	Bacteria; Proteobacteria; Betaproteobacteria; Methylophilales; Methylophilaceae; Methylotenera; mobilis
New.ReferenceOTU290	+	F1	F1	-	F1	+	-	-	F1	-	F0	-	-	-	-	+	F0	+	F0	F0	F0	+	F0	+	F0	F0	+	-	F1	F1	+	F1	F1	-	-	F0	-	-	F1	-	+	Bacteria; Proteobacteria; Alphaproteobacteria; Rhodobacterales; Rhodobacteraceae
New.CleanUp.ReferenceOTU10383	+	+	+	F1	F0	F0	+	F0	-	F0	F0	F0	F0	-	F0	F0	-	+	+	F0	-	F0	F0	+	-	F0	F0	F0	F0	-	F0	F0	F0	F1	F1	F0	+	F0	-	-	+	Bacteria; Proteobacteria; Alphaproteobacteria; Rhodobacterales; Rhodobacteraceae
217623	+	+	F0	F0	F0	F0	F0	F0	F0	F0	F0	F0	F0	F0	F0	F0	+	F0	F0	F0	F0	F0	F0	F0	F0	F0	F0	F0	+	+	F0	+	F0	F0	F0	+	F0	+	F0	F0	F0	Bacteria; Proteobacteria; Gammaproteobacteria; Vibrionales; Pseudoalteromonadaceae
New.ReferenceOTU244	-	-	-	-	-	-	-	-	-	-	-	-	-	-	-	-	-	-	-	-	-	-	F1	-	-	-	-	F0	F0	F0	F0	+	+	+	+	+	F0	F0	+	+	+	Bacteria; Nitrospirae; Nitrospira; Nitrospirales; Nitrospiraceae
1138291	F1	F1	+	-	+	F1	F1	F0	F1	+	-	F1	+	F1	+	F0	F0	+	F0	F0	F0	F0	+	F0	F0	F0	F0	F0	F0	F1	F0	F0	+	-	F0	F0	F0	F0	-	F0	F0	Bacteria; Bacteroidetes; [Saprospirae]; [Saprospirales]; Saprospiraceae; Saprospira;
New.ReferenceOTU184	+	+	F0	F0	F0	F0	F0	F0	+	+	F0	F0	F0	+	F0	F0	+	F0	F0	F0	F0	+	F0	F0	F0	F0	F0	F0	F0	-	F0	F0	+	F1	F0	F0	F0	F0	-	F0	F0	Bacteria; Bacteroidetes; Flavobacteriia; Flavobacteriales; Flavobacteriaceae; Flavobacterium;
New.ReferenceOTU194	F1	+	F1	F1	-	F1	+	F1	-	-	-	+	-	F1	F1	+	+	F1	+	F0	F0	-	F0	+	F0	-	+	F1	F1	F1	F1	F1	-	F1	F1	F1	-	-	F1	-	-	Bacteria; Proteobacteria; Deltaproteobacteria; Bdellovibrionales; Bdellovibrionaceae; Bdellovibrio;
New.ReferenceOTU266	F1	-	-	-	-	F1	-	F1	-	-	F1	F1	F1	F1	-	F1	F1	-	-	-	-	F1	-	F1	F1	F1	F1	F1	+	+	+	F1	F0	F0	F0	+	F1	+	+	+	+	Bacteria; Proteobacteria; Deltaproteobacteria; Bdellovibrionales; Bdellovibrionaceae; Bdellovibrio;
New.ReferenceOTU2	F0	F0	F0	F0	F0	F0	F0	F0	+	+	F0	F0	F0	F0	F0	F0	F0	+	F0	F0	F0	+	+	F0	F0	+	+	F0	F0	F0	F0	F0	F0	+	-	F0	F0	F0	F0	-	F0	Bacteria; Proteobacteria; Alphaproteobacteria; Rhodobacterales; Rhodobacteraceae
New.ReferenceOTU36	+	+	F0	+	+	F0	F0	F0	F0	F0	F0	F0	F0	F0	F0	+	+	+	+	F0	F0	F0	F0	F0	F0	F0	F0	-	F0	F0	-	-	F0	F0	-	-	-	F0	F0	-	-	Bacteria; Proteobacteria; Epsilonproteobacteria; Campylobacterales; Campylobacteraceae; Arcobacter;
New.CleanUp.ReferenceOTU20352	+	+	+	+	F1	F0	F0	F0	F0	-	F0	F0	F0	F0	-	F0	F0	+	+	F0	F0	F0	F0	F0	F0	F0	F0	-	F1	+	F1	-	-	+	F1	-	-	-	F0	-	-	Bacteria; Proteobacteria; Alphaproteobacteria; Rhodobacterales; Rhodobacteraceae
New.ReferenceOTU289	+	F0	F0	F0	+	F0	+	F0	F0	+	F0	+	+	+	F0	F0	F1	F0	+	F0	-	F0	F0	F0	-	F0	F0	-	-	-	-	-	-	-	-	-	-	-	-	-	-	Bacteria; Proteobacteria; Gammaproteobacteria; Pseudomonadales; Pseudomonadaceae; Pseudomonas;
New.CleanUp.ReferenceOTU17531	F0	F0	-	-	F0	+	+	F1	-	+	F0	F0	-	-	F0	F0	F0	F0	F0	F0	+	+	F0	F0	F0	F0	F0	F0	F0	F0	F0	+	F0	F0	F0	+	F0	+	F0	F0	F0	Unassigned
527669	-	-	-	-	-	-	-	-	-	-	-	-	-	F1	-	-	F0	F0	F0	F1	+	F0	F0	-	+	F0	F0	F0	F0	F0	+	+	+	+	+	F0	F0	F0	F0	F0	+	Bacteria; Proteobacteria; Gammaproteobacteria; Salinisphaerales; Salinisphaeraceae
New.CleanUp.ReferenceOTU748	F0	F0	-	F0	-	F0	F0	-	F0	-	F0	+	-	+	-	F0	F0	-	F0	F0	F0	-	F0	F0	F0	-	F0	+	F0	+	F0	+	F0	F0	F0	F0	+	+	+	F0	F0	Bacteria; Proteobacteria; Gammaproteobacteria; Alteromonadales; Alteromonadaceae; Alteromonas;
New.CleanUp.ReferenceOTU17377	F0	+	+	+	+	F0	+	+	F0	+	F0	+	F0	F0	F0	-	F0	F1	F0	-	F0	-	F0	-	F0	-	F0	-	-	-	-	-	-	-	-	-	-	-	-	-	-	Bacteria; Proteobacteria; Alphaproteobacteria; Rhodobacterales; Rhodobacteraceae; Rhodobacter;
New.CleanUp.ReferenceOTU5593	+	+	-	-	+	F0	F0	-	-	F0	F0	F0	-	-	F0	F0	F0	+	+	F0	F0	F0	F0	F0	F0	F0	F0	F0	F1	F0	F1	+	-	F0	F0	-	F0	-	+	+	-	Bacteria; Proteobacteria; Betaproteobacteria; Burkholderiales; Comamonadaceae; Limnobacter;
New.CleanUp.ReferenceOTU17501	+	+	+	-	+	F0	+	+	-	+	F0	+	F0	F1	F0	-	-	-	-	-	-	F1	-	-	-	-	-	-	-	-	-	-	-	-	-	-	-	F1	-	-	F1	Bacteria; Bacteroidetes; [Saprospirae]; [Saprospirales]; Saprospiraceae; Lewinella; cohaerens
New.CleanUp.ReferenceOTU1616	F1	-	F1	-	F1	-	-	-	-	-	-	-	-	F1	-	F1	+	+	+	F1	F0	F0	F0	F1	F0	F0	F0	F0	+	-	+	+	+	F1	+	F0	F0	F0	-	F0	F0	Unassigned
New.CleanUp.ReferenceOTU12229	-	-	-	-	-	-	-	-	-	-	-	F1	F1	F1	F1	-	F0	-	+	-	F0	-	F0	-	+	-	+	F0	F0	+	F1	+	F0	+	F0	-	F0	+	+	F0	F1	Bacteria; Proteobacteria; Gammaproteobacteria; Alteromonadales; J115
New.CleanUp.ReferenceOTU6159	-	+	+	F1	+	-	+	+	-	F0	F1	+	+	F1	+	-	-	-	-	-	-	-	-	-	-	-	-	-	-	-	-	-	-	-	-	-	-	-	-	-	-	Bacteria; Bacteroidetes; [Saprospirae]; [Saprospirales]; Saprospiraceae; Lewinella; cohaerens
New.CleanUp.ReferenceOTU19464	F0	+	F1	F1	F1	F0	+	-	-	-	F0	F0	-	-	F1	-	F0	+	-	-	F0	+	-	F1	+	F0	-	-	F0	F0	F0	-	F0	F0	-	+	-	F0	+	-	+	Bacteria; Proteobacteria; Alphaproteobacteria; Rhodobacterales; Rhodobacteraceae
New.ReferenceOTU288	-	-	F1	F1	F1	F1	F1	F1	F1	F1	F1	F1	F1	F1	F1	F1	F1	-	-	F1	F1	F1	F1	F1	F1	-	F1	F0	+	F1	F1	+	+	F1	+	F1	+	+	F1	+	F1	Bacteria; Proteobacteria; Gammaproteobacteria; Xanthomonadales; Sinobacteraceae
410307	-	F0	F0	F0	F0	-	F0	F0	F0	F0	-	F0	F0	F0	F0	F1	-	F0	F0	-	-	F0	F0	-	-	F0	F0	F1	+	+	+	-	F0	+	F0	F0	-	+	+	+	F0	Bacteria; Proteobacteria; Gammaproteobacteria; Alteromonadales; Shewanellaceae; Shewanella;
New.ReferenceOTU66	F1	-	F1	F1	F1	F1	-	-	-	F1	-	-	F1	-	F1	+	+	F1	+	F0	+	-	F0	+	+	-	+	F1	F1	F1	-	-	-	F1	-	-	-	-	-	-	-	Bacteria; Proteobacteria; Alphaproteobacteria; Rhodobacterales; Rhodobacteraceae
New.ReferenceOTU104	F1	F1	F1	F1	F1	F1	F1	F1	F1	F1	F1	F1	F1	F1	F1	F1	+	F1	-	F1	+	F1	F1	F1	+	-	F1	F1	+	F1	F1	F1	+	F1	F0	F1	F1	+	F1	+	F1	Bacteria; Proteobacteria; Alphaproteobacteria; Rhizobiales
New.ReferenceOTU174	-	-	-	-	F1	-	F1	F1	F1	F1	-	-	F1	F1	F1	-	+	F1	F1	F1	F0	F1	F1	F1	+	-	F1	-	+	F1	F1	F1	+	F1	+	F1	F1	+	F1	+	F1	Bacteria; Proteobacteria; Gammaproteobacteria; Xanthomonadales; Sinobacteraceae
New.CleanUp.ReferenceOTU17557	-	F0	-	F1	F1	F1	+	F1	F1	F1	F1	+	F1	-	F1	F1	+	F1	+	-	+	F1	F0	F1	+	F1	+	F1	F1	F1	F1	F1	-	-	-	F1	F1	F1	F1	F1	F1	Bacteria; Proteobacteria; Alphaproteobacteria; Rhizobiales
New.ReferenceOTU7	-	-	-	-	-	-	-	-	-	-	-	-	-	-	-	F0	F0	-	F0	F0	F0	-	F0	F0	F0	-	F0	F0	F0	F0	F0	F0	+	+	+	+	F0	+	+	+	F0	Unassigned
New.CleanUp.ReferenceOTU11819	+	F0	F0	+	F0	F0	F0	+	F0	F0	F0	F0	F0	F0	F0	F0	+	+	+	F0	F0	F0	F0	F0	F0	F0	F0	-	F0	+	-	-	F0	F0	-	-	-	F0	F0	-	-	Bacteria; Proteobacteria; Epsilonproteobacteria; Campylobacterales; Campylobacteraceae; Arcobacter;
356523	-	-	F1	F1	-	-	F1	F1	F1	F1	F1	F1	F1	F1	F1	+	-	F1	F1	F0	-	-	-	+	-	-	F1	F0	+	F1	F0	F0	+	F1	+	+	F0	F0	-	+	F0	Bacteria; Proteobacteria; Gammaproteobacteria; Pseudomonadales; Moraxellaceae; Enhydrobacter;
New.CleanUp.ReferenceOTU13363	F0	-	-	-	-	+	F1	F1	F1	-	F0	F1	F1	F1	-	-	F1	F1	-	-	-	F1	F1	F1	F1	-	F1	+	F1	+	+	F0	-	F0	-	+	+	F1	F0	F1	+	Bacteria; Proteobacteria; Alphaproteobacteria
New.ReferenceOTU169	F1	-	F1	-	-	-	-	-	-	-	-	F1	F1	F1	-	F0	+	+	+	F0	F0	F0	F0	+	+	F0	F0	-	-	F1	+	-	-	F1	F1	F0	F1	F1	F1	-	+	Bacteria; Proteobacteria; Gammaproteobacteria; Oceanospirillales; Oceanospirillaceae; Neptunomonas;
New.ReferenceOTU189	F0	+	F1	F1	F1	+	+	F1	F1	F1	F0	+	F1	F1	F1	-	F1	F1	F1	F1	F1	F1	-	F1	F1	-	F1	-	+	F1	F1	F1	+	F1	F1	F1	-	+	F1	F1	F1	Bacteria; Proteobacteria; Betaproteobacteria; Methylophilales; Methylophilaceae; Methylotenera; mobilis
New.CleanUp.ReferenceOTU20881	-	F0	F1	F1	F1	-	F0	-	-	F1	-	+	F1	F1	F1	-	+	F1	+	-	F0	-	F0	-	+	-	+	F0	+	F1	F1	+	F0	-	F0	-	F0	F0	F1	F0	-	Bacteria; Proteobacteria; Gammaproteobacteria; Alteromonadales; J115
New.ReferenceOTU233	F1	F1	-	F1	F1	-	-	-	-	-	-	F1	F1	F1	-	-	-	-	-	F1	-	-	-	F1	F1	-	F1	-	F0	F0	+	F1	F0	+	+	F0	F1	+	+	+	+	Bacteria; Proteobacteria; Alphaproteobacteria; Rhodobacterales; Rhodobacteraceae
New.ReferenceOTU218	+	+	F1	F1	F1	F0	+	-	F1	F1	F0	+	F1	-	-	-	+	F1	+	F1	F0	F1	F0	-	F0	-	F0	-	F0	-	F1	F1	+	F1	F1	F1	F1	F0	-	-	F1	Bacteria; Proteobacteria; Betaproteobacteria; Methylophilales; Methylophilaceae; Methylotenera; mobilis
New.CleanUp.ReferenceOTU11565	-	-	-	-	-	-	-	-	-	-	-	F1	F1	F1	-	-	F0	F1	F0	-	F0	-	F0	-	F0	-	F0	F0	F0	+	+	+	F0	+	F0	F0	F0	+	+	F0	+	Bacteria; Proteobacteria; Gammaproteobacteria; Oceanospirillales; Oceanospirillaceae; Neptunomonas;
781232	-	+	F0	-	-	-	F0	F0	-	-	-	F0	F0	-	-	F0	F0	+	F0	F0	F0	F0	F0	F0	F0	F0	F0	F0	-	+	F0	F0	-	+	+	+	+	F1	F0	F0	F0	Bacteria; Proteobacteria; Alphaproteobacteria; Rhodobacterales; Rhodobacteraceae
New.ReferenceOTU87	+	+	F1	F1	F1	F0	F0	F1	F1	F1	F0	+	F1	F1	F1	-	F1	F1	+	-	-	F1	F0	-	F1	-	F0	F0	F0	-	F1	+	+	F1	F1	-	+	F0	-	-	F1	Bacteria; Proteobacteria; Betaproteobacteria; Methylophilales; Methylophilaceae; Methylotenera; mobilis
New.CleanUp.ReferenceOTU16454	F0	F0	F0	-	F0	F0	F0	F0	-	F0	F0	F0	F0	-	F0	F0	-	F0	+	F0	-	F0	F0	F0	-	F0	F0	-	-	+	F0	-	-	+	+	+	-	-	+	F0	+	Bacteria; Proteobacteria; Alphaproteobacteria; Rhodobacterales; Rhodobacteraceae
New.CleanUp.ReferenceOTU6040	-	-	F1	-	F1	-	F1	-	-	F1	-	-	F1	F1	F1	-	F0	F1	F0	-	F0	-	F0	-	+	-	F0	F0	+	-	+	+	+	F1	F1	+	F0	F0	F1	-	+	Bacteria; Proteobacteria; Betaproteobacteria; Methylophilales; Methylophilaceae; Methylotenera; mobilis
New.CleanUp.ReferenceOTU8145	F0	+	F1	F1	+	F0	+	F1	-	+	F0	F0	F1	F1	+	-	-	F1	F1	-	-	F1	-	F1	F1	-	F1	-	F0	-	F0	-	F0	-	-	+	-	F0	F1	-	+	Bacteria; Proteobacteria; Alphaproteobacteria; Rhodobacterales; Rhodobacteraceae
New.CleanUp.ReferenceOTU2764	F0	+	+	F0	+	F0	+	F0	F0	+	F0	F0	F0	F0	F0	-	F0	+	F0	-	F0	+	F0	-	F0	F0	F0	-	-	F1	F1	-	-	-	F0	-	-	-	-	F0	-	Bacteria; Proteobacteria; Gammaproteobacteria; Alteromonadales; Colwelliaceae; Thalassomonas;
New.CleanUp.ReferenceOTU13938	-	-	-	-	-	-	-	-	-	-	-	F1	F1	F1	-	-	F1	+	+	-	-	F0	F0	-	-	F0	F0	F0	+	+	+	F0	F0	F0	+	F0	F0	+	F0	F0	F0	Bacteria; Proteobacteria; Gammaproteobacteria; Alteromonadales; J115
574102	-	-	F1	-	F1	-	-	-	F1	-	F1	F1	-	F1	-	F1	-	-	+	F1	-	F1	F0	-	F1	-	+	-	F0	F0	-	-	+	+	+	-	-	+	F0	+	-	Bacteria; Proteobacteria; Gammaproteobacteria; Pseudomonadales; Moraxellaceae; Enhydrobacter;
New.CleanUp.ReferenceOTU1727	F1	+	F1	F1	-	F1	F0	-	-	-	-	F0	-	-	-	F1	+	+	F0	-	F0	+	F0	F1	F0	F0	+	-	+	-	-	-	+	-	-	F1	-	F0	-	-	F1	Bacteria; Proteobacteria; Alphaproteobacteria; Rhodobacterales; Rhodobacteraceae
New.CleanUp.ReferenceOTU4853	F0	F0	-	F1	-	+	F0	-	-	-	F0	F0	-	F1	-	-	-	F1	-	-	F1	F1	F1	F1	F1	-	-	-	F0	F0	+	-	+	F0	+	+	-	F0	+	F0	+	Bacteria; Proteobacteria; Alphaproteobacteria; Rhodobacterales; Rhodobacteraceae
New.ReferenceOTU83	-	-	-	-	-	-	-	-	F1	-	-	-	-	-	-	F1	F1	+	F1	F1	F1	+	F1	F1	F1	+	F1	F1	F1	+	F1	-	F1	+	-	F1	F1	F1	+	F1	F1	Unassigned
New.ReferenceOTU134	-	-	-	-	-	-	-	-	-	-	-	F1	-	-	-	-	-	-	F0	F1	F1	F1	+	F1	F1	F1	+	-	F0	-	-	F1	+	F1	+	F1	F1	+	F1	+	F1	Bacteria; Proteobacteria; Alphaproteobacteria; Rhizobiales; Hyphomicrobiaceae
160246	F0	F0	F0	F0	+	F0	F0	F0	F0	F0	F0	F0	F0	F0	+	F0	F0	+	+	F0	F0	F0	F0	F0	F0	F0	F0	F0	F0	+	F0	F0	F0	+	F0	F0	F0	F0	F0	F0	F0	Bacteria; Proteobacteria; Gammaproteobacteria; Vibrionales; Pseudoalteromonadaceae
349769	+	+	+	+	+	F0	F0	+	F0	F0	F0	F0	F0	F0	F0	-	-	-	F0	-	-	-	F0	-	-	-	F0	-	-	-	F0	-	-	-	-	F0	-	-	-	-	F0	Bacteria; Proteobacteria; Gammaproteobacteria; Alteromonadales; Colwelliaceae
New.ReferenceOTU128	F1	-	-	+	+	F1	F1	F1	+	+	F1	F1	-	+	F0	F1	F1	F1	F1	F1	F1	F1	-	-	-	F1	F1	-	F1	F1	F1	-	F1	F1	F0	F1	-	F1	F1	+	F1	Bacteria; Lentisphaerae; [Lentisphaeria]; Lentisphaerales; Lentisphaeraceae
New.ReferenceOTU284	F1	F1	-	-	F1	-	-	-	-	-	-	-	-	-	-	-	-	-	-	-	-	-	-	-	-	-	-	-	+	F1	+	F1	F0	F1	+	+	-	+	F1	+	F0	Unassigned
816423	+	+	+	+	+	F0	F0	+	F0	F0	F0	F0	F0	F0	F0	F0	-	F0	F0	F0	-	F0	F0	F0	-	F0	F0	-	-	-	-	-	-	-	-	-	-	-	-	-	-	Bacteria; Proteobacteria; Gammaproteobacteria; Alteromonadales; Colwelliaceae
New.ReferenceOTU58	-	-	-	-	-	-	-	-	-	-	-	-	-	-	-	-	-	-	-	F1	-	F1	F1	F1	-	-	-	F0	F0	F1	+	F0	+	F1	+	+	+	+	-	F0	F0	Bacteria; GN02; 3BR-5F;
New.ReferenceOTU144	-	-	-	-	-	F1	F1	F1	F1	F1	-	-	F1	F1	F1	-	F0	+	F1	F1	F0	+	F1	F1	+	F0	F1	-	F0	-	-	F1	+	F1	+	F1	-	+	F1	F0	F1	Bacteria; Actinobacteria; Acidimicrobiia; Acidimicrobiales; AKIW874
New.ReferenceOTU247	F1	F1	+	-	+	-	F1	+	F1	F0	F1	F1	+	F1	+	-	F1	F1	+	F1	F1	F1	F0	F1	F1	F1	F0	-	F1	F1	F1	-	-	F1	-	F1	F1	F1	F1	-	F1	Bacteria; Chloroflexi; Anaerolineae; SBR1031; A4b
New.CleanUp.ReferenceOTU12434	-	-	-	F0	-	-	-	-	F0	-	-	-	-	F0	-	F0	+	+	F0	F0	F0	+	F0	F0	F0	F0	+	F0	F0	F0	F0	F0	+	F0	F0	F0	F0	F0	+	F0	F0	Bacteria; Proteobacteria; Gammaproteobacteria; Legionellales; Francisellaceae; Francisella;
New.CleanUp.ReferenceOTU9986	+	+	F0	F0	+	F0	F0	F0	F0	+	F0	F0	F0	F0	F0	F1	+	+	F1	-	F0	F0	-	-	F0	F0	-	-	F0	F0	-	-	F0	F0	-	-	-	F0	F0	-	-	Bacteria; Proteobacteria; Epsilonproteobacteria; Campylobacterales; Campylobacteraceae; Arcobacter;
1787644	-	+	F1	F1	-	F1	+	F1	F1	-	F1	+	F1	F1	F1	-	+	-	-	-	F0	F1	-	-	F0	-	-	+	-	F1	F1	F0	F1	F1	F1	-	+	F1	-	F1	F1	Bacteria; Cyanobacteria; Chloroplast; Streptophyta
New.CleanUp.ReferenceOTU12011	+	+	+	-	F0	F0	F0	F0	-	F0	F0	F0	F0	-	F0	-	+	+	+	-	F0	F0	F0	-	F0	F0	F0	-	F0	-	F0	-	F0	-	-	F0	-	F0	-	-	F0	Bacteria; Proteobacteria; Epsilonproteobacteria; Campylobacterales; Campylobacteraceae; Arcobacter;
New.ReferenceOTU222	-	-	-	-	-	-	-	-	-	-	-	-	-	-	-	F0	+	-	+	F0	F0	F1	F0	F0	F0	-	F0	F0	F0	+	F0	F0	+	F0	F0	F0	F0	+	+	F0	F0	Bacteria; Proteobacteria; Gammaproteobacteria; Alteromonadales; Colwelliaceae; Thalassomonas;
New.ReferenceOTU232	+	+	F1	F1	+	F0	F0	F1	-	F0	F0	+	-	F1	+	-	F1	F1	F1	-	-	-	F1	F1	-	-	-	-	F1	F1	F1	-	-	F1	+	F1	F1	F1	-	F0	F1	Bacteria; Proteobacteria; Alphaproteobacteria; Rhodobacterales; Rhodobacteraceae
New.ReferenceOTU62	F1	-	-	F1	-	-	-	-	-	-	-	-	-	-	-	F1	-	-	F0	F1	-	-	F0	F1	-	-	F0	-	+	+	F1	-	+	+	-	F1	-	+	+	-	F1	Unassigned
New.ReferenceOTU238	-	F1	F1	F1	F1	-	-	-	-	-	-	F1	F1	F1	-	F0	F0	+	F0	F0	F0	F0	F0	+	+	F0	F0	F0	F0	F1	+	F0	F0	F1	+	F0	F0	+	F1	F0	F0	Bacteria; Proteobacteria; Gammaproteobacteria; Alteromonadales; J115
New.CleanUp.ReferenceOTU12510	F1	F1	-	F1	+	-	-	F1	-	F0	-	-	F1	F1	+	F1	F1	+	F0	-	-	+	F0	F1	F1	F0	F0	-	+	F1	F1	F1	+	-	F1	-	-	F0	-	-	F1	Bacteria; Proteobacteria; Alphaproteobacteria; Rhodobacterales; Rhodobacteraceae
New.CleanUp.ReferenceOTU11881	-	-	-	-	F1	-	F1	F1	-	-	-	-	F1	-	-	F0	-	F0	+	F0	-	F0	F0	F0	-	F0	F0	F0	+	+	-	F0	F0	+	+	F1	F0	F0	+	F0	-	Bacteria; Proteobacteria; Gammaproteobacteria; Vibrionales; Vibrionaceae; Vibrio;
New.CleanUp.ReferenceOTU6083	F1	+	F1	F1	+	-	+	F1	-	+	-	+	F1	F1	+	-	F1	F1	-	-	-	-	-	-	F1	-	-	-	-	-	-	-	-	-	-	-	-	-	-	-	-	Bacteria; Bacteroidetes; [Saprospirae]; [Saprospirales]; Saprospiraceae; Lewinella; cohaerens
New.CleanUp.ReferenceOTU242	-	-	F1	-	F1	F1	-	-	-	-	-	F1	F1	F1	F1	F1	F1	-	-	F1	-	-	-	F1	F1	F1	F1	F0	+	+	F1	F0	F0	F0	+	F1	F0	+	+	+	F1	Bacteria; Proteobacteria; Gammaproteobacteria; Alteromonadales; J115
New.CleanUp.ReferenceOTU3846	F1	+	F1	F1	F1	-	F0	-	-	F1	-	+	F1	F1	F1	-	+	F1	+	-	F0	-	F0	F1	+	-	+	F0	F1	-	F1	F0	-	F1	-	-	F0	-	-	-	-	Bacteria; Proteobacteria; Gammaproteobacteria; Alteromonadales; J115
New.CleanUp.ReferenceOTU22139	F0	-	-	-	-	+	-	F1	F1	F1	F0	-	F1	-	F1	-	-	-	-	-	F1	-	-	-	F1	-	-	-	F0	+	-	-	+	+	+	-	F1	+	F0	F0	-	Bacteria; Bacteroidetes; Flavobacteriia; Flavobacteriales; Flavobacteriaceae
80289	-	+	F1	+	F1	-	F0	-	F0	-	-	F0	F1	F0	-	-	F1	F0	F0	-	-	F0	F0	-	F1	F0	F0	F0	+	+	+	F0	F0	F0	F0	F0	F0	F0	F0	+	F0	Bacteria; Proteobacteria; Alphaproteobacteria; Rhodobacterales; Rhodobacteraceae
New.CleanUp.ReferenceOTU3808	+	+	+	F0	+	F0	F0	+	F0	F0	F0	F0	F0	F0	F0	F0	F0	-	+	F0	F0	-	F0	F0	F0	-	F0	-	-	-	F0	-	-	-	F0	F0	-	-	-	F0	F0	Bacteria; Proteobacteria; Alphaproteobacteria; Rhodobacterales; Rhodobacteraceae; Anaerospora;
551157	+	F0	+	F0	+	F0	F0	F0	+	F0	F0	F0	F0	F0	F0	+	F0	F1	F0	F0	F0	-	F0	F0	F0	-	F0	-	-	F0	-	-	-	+	-	-	-	F1	F0	-	-	Bacteria; Proteobacteria; Alphaproteobacteria; Rhodobacterales; Rhodobacteraceae
New.ReferenceOTU57	+	F1	+	F1	F1	F0	F1	+	-	F1	F0	F1	+	F1	F1	F1	+	+	-	-	F0	F0	-	-	F0	F0	-	-	-	-	-	F1	-	F1	F1	-	-	F1	F1	-	F1	Bacteria; Proteobacteria; Alphaproteobacteria; Rhizobiales; Hyphomicrobiaceae
135256	-	-	+	-	F1	-	F1	+	-	F1	-	F1	+	F1	F1	-	F0	F1	F0	-	+	-	F0	F1	+	-	+	-	F1	-	F1	F1	F1	-	-	F1	F1	F1	F1	F1	F1	Bacteria; Proteobacteria; Alphaproteobacteria; Rhodobacterales; Rhodobacteraceae
4405881	F1	F1	F1	F1	F1	F1	-	-	-	-	-	-	F1	-	-	F1	F0	F1	+	F1	F0	-	F0	-	F0	-	F0	-	+	F1	+	F1	+	F1	+	F0	-	F0	F1	+	F0	Bacteria; Proteobacteria; Betaproteobacteria; Burkholderiales; Comamonadaceae; Limnobacter;
New.CleanUp.ReferenceOTU9987	-	-	F0	-	-	-	-	F0	-	-	-	F1	+	-	-	F0	F1	+	+	F0	-	F0	F0	+	-	F0	F0	F0	F1	F1	+	F0	-	F1	F0	+	F0	F1	F1	F0	F0	Bacteria; Proteobacteria; Gammaproteobacteria; Vibrionales; Vibrionaceae; Vibrio
New.CleanUp.ReferenceOTU14168	F1	+	F1	F1	F1	-	F0	F1	-	-	-	+	F1	F1	F1	-	-	F1	F1	-	-	-	-	-	F1	-	-	F0	F1	F1	+	+	F1	-	+	F0	F0	F1	F1	+	F0	Bacteria; Proteobacteria; Gammaproteobacteria; Alteromonadales; Alteromonadaceae; Marinobacter;
New.CleanUp.ReferenceOTU11747	-	-	F0	F0	-	-	-	F0	F0	-	-	-	F0	F0	-	+	F0	+	+	F0	F0	F0	F0	F0	F0	F0	F0	-	+	+	+	-	F0	F0	F0	F0	-	F0	F0	F0	F0	Bacteria; Proteobacteria; Gammaproteobacteria; Vibrionales; Pseudoalteromonadaceae
New.CleanUp.ReferenceOTU9494	-	-	-	-	-	-	-	F1	-	F1	-	F1	F1	F1	F1	F1	+	-	F0	-	F0	-	F0	-	+	-	F0	F0	F0	-	+	+	+	F1	-	+	F0	F0	F1	-	F0	Bacteria; Proteobacteria; Gammaproteobacteria; Alteromonadales; OM60
New.CleanUp.ReferenceOTU4693	F1	-	F1	-	F1	-	-	-	-	F1	-	F1	F1	F1	F1	F1	-	-	F0	-	-	-	F0	-	F1	-	+	F0	F0	-	-	+	+	F1	+	-	F0	+	F1	+	F1	Bacteria; Proteobacteria; Gammaproteobacteria; Chromatiales
New.CleanUp.ReferenceOTU7554	-	F1	F1	F1	F1	-	F1	F1	F1	F1	-	F1	-	F1	F1	F1	+	F1	+	-	F0	F1	F0	F1	F0	-	F0	-	+	F0	F1	-	+	F0	F1	F1	-	+	+	-	F1	Bacteria; Proteobacteria; Alphaproteobacteria; Rhodobacterales; Rhodobacteraceae
New.CleanUp.ReferenceOTU19759	-	-	-	-	-	-	-	-	-	-	-	-	-	-	-	-	-	-	F1	-	-	-	-	-	-	-	-	-	F0	+	F0	F1	+	+	F0	+	-	+	+	F0	F0	Bacteria; Proteobacteria; Alphaproteobacteria; Kiloniellales
4337171	-	F0	F0	F0	F0	-	F0	F0	F0	F0	-	F0	F0	F0	F0	-	-	F0	-	-	-	F0	-	-	-	F0	-	-	+	+	F1	-	F0	+	F0	-	-	+	+	F0	-	Bacteria; Proteobacteria; Gammaproteobacteria; Alteromonadales; Shewanellaceae; Shewanella;
New.CleanUp.ReferenceOTU16990	F1	-	-	-	-	-	-	-	-	-	-	-	-	F1	-	-	-	-	-	-	-	-	-	F1	F1	-	F1	F0	F0	F1	+	+	F0	F1	-	F0	+	+	F1	F1	+	Bacteria; Bacteroidetes; Flavobacteriia; Flavobacteriales; Cryomorphaceae; Owenweeksia;
New.ReferenceOTU248	F1	F1	+	F1	F1	-	-	+	F1	F1	F1	F1	+	F1	F1	F0	F1	F1	+	F0	F1	F1	F0	F0	F1	-	+	F1	-	-	-	-	-	-	-	-	-	-	-	-	-	Unassigned
New.CleanUp.ReferenceOTU18198	-	-	-	-	-	-	-	F1	-	-	-	F1	F1	F1	F1	F0	F1	F1	+	F0	-	-	F0	+	F1	-	F0	-	F0	F1	F1	-	F0	-	+	-	F1	+	F1	+	F1	Bacteria; Proteobacteria; Gammaproteobacteria; Oceanospirillales; Oceanospirillaceae; Neptunomonas;
729816	-	F1	F1	F1	F1	F1	F1	F1	F1	F1	F1	F1	-	-	F1	F0	+	F1	+	+	+	-	F0	F0	+	-	F0	-	-	-	-	F1	F1	F1	F1	F1	F1	F1	-	F1	-	Bacteria; Proteobacteria; Alphaproteobacteria; Rhizobiales; Hyphomicrobiaceae
New.ReferenceOTU191	+	+	F1	F1	F1	F0	F0	F1	-	-	F0	+	F1	F1	F1	F0	F0	+	F1	F0	F0	F0	-	F0	+	F0	F1	-	-	-	F1	-	-	-	-	-	-	-	F1	-	-	Bacteria; Proteobacteria; Gammaproteobacteria; Alteromonadales; J115
New.CleanUp.ReferenceOTU2720	-	-	-	-	-	-	-	-	-	-	-	-	-	-	-	F0	F0	+	F0	+	F0	+	+	F0	F0	F0	+	-	-	-	-	-	-	-	-	-	-	-	-	-	-	Unassigned
717565	-	+	F1	-	-	F1	F0	F1	-	F1	F1	F0	F1	F1	-	-	-	-	F0	-	-	-	F0	-	F1	-	F0	F0	F0	F0	F0	F0	F0	+	+	F0	F0	F0	F0	+	+	Bacteria; Proteobacteria; Betaproteobacteria; Burkholderiales; Comamonadaceae
91331	-	F0	F0	-	-	-	F0	F0	-	-	-	F0	F0	-	-	F0	F0	+	+	F0	F0	F0	F0	F0	F0	F0	F0	F0	+	+	+	F0	F0	F0	F0	F0	F0	F0	F0	F0	F0	Bacteria; Proteobacteria; Gammaproteobacteria; Vibrionales; Vibrionaceae; Vibrio;
New.ReferenceOTU145	F1	F1	F1	F1	F1	F1	F1	F1	F1	F1	-	F1	F1	F1	F1	F1	F1	F1	-	-	-	F1	-	F1	F1	-	F1	-	+	F1	F1	F1	+	F1	+	-	F1	+	F1	+	F1	Bacteria; Proteobacteria; Gammaproteobacteria; Xanthomonadales; Sinobacteraceae
New.CleanUp.ReferenceOTU16102	-	-	-	-	-	-	-	-	-	-	-	-	-	-	-	-	-	+	F0	-	-	+	+	-	-	+	+	-	-	-	-	-	-	-	-	-	-	-	-	-	-	Unassigned
2999126	F0	-	F0	-	-	F0	-	F0	-	-	F0	-	F0	-	-	F0	+	+	+	F0	F0	F0	F0	+	+	F0	F0	-	F0	F0	F1	F1	F0	F0	F0	-	-	F0	F0	F0	-	Bacteria; Proteobacteria; Alphaproteobacteria; Rhodobacterales; Rhodobacteraceae
New.CleanUp.ReferenceOTU8577	-	F1	F1	-	-	-	-	-	-	-	-	-	F1	-	-	-	F0	F1	+	-	F0	-	F0	-	+	-	F0	F0	F0	+	F1	+	F0	F0	F0	-	F0	F0	+	F0	-	Unassigned
New.CleanUp.ReferenceOTU7637	-	+	F1	-	-	-	F0	F1	-	-	-	F0	-	-	-	-	-	F1	F0	-	-	F1	F0	F1	F1	-	+	F0	F0	-	F0	F0	F0	-	F0	+	F0	+	-	F0	+	Unassigned
New.CleanUp.ReferenceOTU17152	+	+	+	F1	+	F0	F0	+	F1	F0	F0	F0	F0	-	F0	-	-	-	-	-	-	-	-	-	-	-	-	-	-	-	-	-	-	-	-	-	-	-	-	-	-	Bacteria; Planctomycetes; OM190; CL500-15
New.CleanUp.ReferenceOTU1489	F1	F1	F1	F1	F1	-	-	F1	-	-	F1	F1	F1	F1	-	F0	F1	F1	F1	F0	-	-	-	+	F1	F1	F1	F0	F0	F1	+	F0	F0	F1	+	F0	F0	+	F1	F0	+	Bacteria; Proteobacteria
New.CleanUp.ReferenceOTU21160	F0	F0	F0	+	+	F0	+	F0	F0	F0	F0	+	F0	F0	F0	-	+	-	F0	-	F0	-	F0	-	F0	-	F0	-	F0	-	-	-	F0	-	-	-	-	F0	-	-	-	Bacteria; Bacteroidetes; Flavobacteriia; Flavobacteriales; Cryomorphaceae; Fluviicola;
New.CleanUp.ReferenceOTU5045	-	-	-	-	F0	-	F1	F1	-	F0	-	-	-	-	F0	-	-	+	F0	-	-	+	F0	-	-	F0	F0	F0	+	F0	+	F0	F0	F0	F0	F0	F0	F0	F0	F0	+	Bacteria; Proteobacteria; Alphaproteobacteria; Rhodobacterales; Rhodobacteraceae
New.CleanUp.ReferenceOTU16010	-	-	-	-	-	-	F1	-	-	-	-	-	-	-	-	F0	-	F0	+	F0	-	+	F0	F0	-	F0	F0	F0	F0	F0	+	+	F0	F0	F0	F0	F0	+	F0	F0	F0	Bacteria; Proteobacteria; Alphaproteobacteria; Rhizobiales
162964	-	F0	F1	-	-	-	+	F1	-	-	F1	+	F1	F1	F1	-	F1	F1	F1	F1	F1	-	-	F1	-	F1	F1	-	F0	F1	+	F1	F0	F1	-	+	-	+	F1	-	F0	Bacteria; Proteobacteria; Betaproteobacteria; Burkholderiales; Comamonadaceae
New.CleanUp.ReferenceOTU16699	-	-	-	-	-	-	-	-	-	F1	-	-	F1	F1	-	-	-	-	-	-	F1	-	-	-	F1	-	-	-	F0	+	F0	-	+	+	+	F0	F1	+	F0	F0	F0	Bacteria; Bacteroidetes; Flavobacteriia; Flavobacteriales; Flavobacteriaceae
New.CleanUp.ReferenceOTU11633	+	F1	+	F1	+	F0	-	F0	-	F0	F0	-	F0	-	F0	-	F0	F1	F0	-	F0	F1	F0	-	F0	-	F0	-	F0	-	F0	-	F0	-	F0	+	-	+	-	F0	F0	Unassigned
New.CleanUp.ReferenceOTU14120	-	-	-	-	-	-	-	-	-	-	-	F1	F1	F1	F1	-	+	F0	+	-	F0	+	F0	-	+	F0	F0	-	+	-	F1	F1	F0	F1	-	F1	-	F0	-	-	-	Bacteria; Proteobacteria; Betaproteobacteria; Methylophilales; Methylophilaceae; Methylotenera; mobilis
New.CleanUp.ReferenceOTU374	F0	F0	-	-	-	F0	F0	F1	-	-	F0	+	F1	-	-	-	F0	F1	F1	-	F0	-	-	-	F0	-	-	F0	+	F0	F1	F0	F0	+	F1	-	F0	+	+	-	-	Bacteria; Proteobacteria; Gammaproteobacteria; Xanthomonadales; Sinobacteraceae
1088265	-	-	-	F1	-	F1	-	F1	-	-	-	F1	F1	-	-	F0	F0	F1	-	+	+	F1	F1	+	F0	-	F1	F1	+	F0	-	-	F0	+	F1	-	-	F0	F0	F1	-	Bacteria; Actinobacteria; Actinobacteria; Actinomycetales; Propionibacteriaceae; Propionibacterium; acnes
New.CleanUp.ReferenceOTU16354	-	+	F0	-	+	-	+	+	F1	+	-	F0	F0	F1	F0	-	-	F1	-	-	-	F1	-	-	-	-	-	-	-	-	-	-	-	-	-	F1	-	-	-	-	-	Bacteria; Bacteroidetes; [Saprospirae]; [Saprospirales]; Saprospiraceae; Lewinella; cohaerens
114148	F1	-	-	-	-	-	-	-	-	-	-	-	-	-	-	-	+	-	-	F1	F0	-	-	F1	+	-	F1	-	+	+	-	F1	F0	F0	-	-	F1	+	F0	-	-	Bacteria; Proteobacteria; Alphaproteobacteria; Rhodobacterales; Rhodobacteraceae
New.CleanUp.ReferenceOTU17839	-	+	-	F1	F0	-	+	F1	F1	F0	-	+	F1	F1	+	-	-	-	-	-	-	-	-	-	-	-	-	-	-	-	F0	-	-	-	-	+	-	-	-	-	F0	Bacteria; Proteobacteria; Betaproteobacteria; Methylophilales; Methylophilaceae; Methylotenera; mobilis
4314827	F0	F0	F0	F0	F0	F0	F0	F0	F0	F0	F0	F0	F0	F0	F0	F0	+	F0	+	F0	F0	F0	F0	F0	F0	F0	F0	F0	F0	+	F0	F0	F0	F0	F0	+	F0	F0	F0	F0	F0	Bacteria; Bacteroidetes; Flavobacteriia; Flavobacteriales; Flavobacteriaceae
New.ReferenceOTU127	-	-	-	-	-	F1	F1	F1	F1	F1	F1	F1	F1	F1	F1	-	-	-	-	-	F1	F1	F1	-	-	F1	-	-	F0	-	F0	F1	+	F1	-	+	F1	+	F1	F1	+	Bacteria; Proteobacteria; Alphaproteobacteria; Rickettsiales
New.ReferenceOTU250	F1	F1	F1	F1	+	F1	F1	-	F1	+	-	F1	-	F1	+	-	+	F0	F0	-	F0	F0	F0	-	F0	F0	F0	F1	-	-	-	-	-	-	-	-	-	-	-	-	-	Bacteria; Bacteroidetes; [Saprospirae]; [Saprospirales]; Chitinophagaceae
New.ReferenceOTU210	F0	F0	+	F0	F0	F0	F0	F0	F0	F0	F0	F0	F0	+	F0	F0	F0	+	+	F0	F0	F0	F0	F0	F0	F0	F0	F0	F0	F0	F0	F0	F0	F0	F0	F0	F0	F0	F0	F0	F0	Bacteria; Proteobacteria; Gammaproteobacteria; Oceanospirillales; Oceanospirillaceae; Marinomonas;
New.ReferenceOTU211	+	+	F1	+	+	F0	F0	-	F0	F0	F0	F0	-	F0	F0	-	F0	-	F0	F1	F0	-	F0	-	F0	-	F0	-	-	-	-	-	-	-	-	-	-	-	-	-	-	Bacteria; Proteobacteria; Deltaproteobacteria; Bdellovibrionales; Bdellovibrionaceae; Bdellovibrio;
New.CleanUp.ReferenceOTU14255	-	-	-	-	-	F1	F1	F1	F1	F1	F1	F1	F1	F1	F1	-	-	F1	+	F1	-	F1	+	F1	F1	F1	+	-	-	-	-	-	F1	-	F0	F1	F1	F1	F1	+	-	Bacteria; Chloroflexi; Anaerolineae; Caldilineales; Caldilineaceae
New.ReferenceOTU46	-	+	F0	-	F0	-	F0	F0	-	F0	-	F0	F0	-	F0	F0	+	+	+	F0	F0	F0	F0	F0	F0	F0	F0	-	-	F1	F0	-	-	-	F0	F0	-	F1	-	F0	F0	Bacteria; Proteobacteria; Gammaproteobacteria; Oceanospirillales; Oceanospirillaceae; Marinomonas;
692794	-	-	-	-	-	-	-	-	F1	F1	F1	F1	F1	-	-	-	-	-	-	-	-	-	-	F1	F1	-	F1	-	F0	-	+	F1	+	F1	-	F0	F1	+	F1	F1	+	Bacteria; Proteobacteria; Alphaproteobacteria; Rhodobacterales; Rhodobacteraceae
461998	-	-	F1	-	-	F1	-	-	-	F1	F1	-	F1	F1	-	-	-	-	F0	-	-	-	F0	F1	F1	-	F0	F0	F0	F0	F0	F0	F0	+	F0	F0	+	F0	F0	+	+	Bacteria; Bacteroidetes; Flavobacteriia; Flavobacteriales; [Weeksellaceae]; Cloacibacterium;
New.CleanUp.ReferenceOTU10737	-	-	-	-	-	F1	-	-	-	-	-	-	F1	F1	F1	-	F1	F1	-	-	-	F1	-	F1	F1	F1	F1	-	F0	F1	-	F1	+	F1	+	F1	F1	+	F1	+	F1	Bacteria; Proteobacteria; Gammaproteobacteria; Xanthomonadales; Sinobacteraceae
New.ReferenceOTU100	F1	F0	F1	F1	F1	F1	F0	F1	-	F1	-	+	F1	F1	F1	F1	F1	F1	-	F1	F1	-	-	F1	F1	-	F1	F0	F0	F1	F1	+	F0	F1	F1	-	+	+	F1	F1	F1	Bacteria; Proteobacteria; Gammaproteobacteria; Alteromonadales; Alteromonadaceae; Marinobacter;
433739	-	-	F0	F0	-	-	-	F0	F0	-	-	-	F0	F0	-	-	F0	F0	F0	-	F0	F0	F0	-	F0	F0	F0	F0	F0	+	+	F0	F0	+	F0	F0	F0	F0	F0	F0	+	Bacteria; Bacteroidetes; Flavobacteriia; Flavobacteriales; Flavobacteriaceae; Aequorivita;
New.CleanUp.ReferenceOTU6963	-	F1	-	-	F1	F1	F1	-	-	F1	-	-	F1	-	-	F1	+	-	-	F1	F0	F1	-	F1	F0	-	-	F1	F1	+	F0	-	F1	F0	-	+	F1	-	+	-	F0	Bacteria; Proteobacteria; Alphaproteobacteria; Rhizobiales; Phyllobacteriaceae
New.ReferenceOTU137	-	-	-	-	-	-	-	-	-	-	-	-	-	-	-	F0	-	F1	+	+	-	F1	F0	F0	-	-	F0	-	F0	-	F0	-	F0	-	F0	+	-	F0	-	F0	+	Unassigned
New.CleanUp.ReferenceOTU15584	F0	+	F0	F0	+	F0	F0	F0	+	F0	F0	F0	F0	F0	F0	F0	+	-	F0	F0	F0	-	F0	F0	F0	-	F0	-	-	F0	F0	-	-	F0	-	F0	-	-	F0	-	F0	Bacteria; Proteobacteria; Gammaproteobacteria; Alteromonadales; Shewanellaceae; Shewanella;
New.ReferenceOTU117	+	+	+	F1	+	F0	F0	F0	-	F0	F0	F0	F0	-	F0	F0	F0	F0	F0	F0	F0	F0	F0	F0	F0	F0	F0	-	-	-	-	-	-	-	F0	-	-	-	-	F0	-	Bacteria; Proteobacteria; Gammaproteobacteria; Alteromonadales; Shewanellaceae; Shewanella;
1078527	-	-	-	F1	-	F1	-	-	-	-	F1	-	-	-	F1	-	-	F1	+	F1	-	F1	+	F1	F1	F1	+	-	+	-	-	F1	F0	F1	-	F1	-	F0	-	F1	-	Bacteria; Firmicutes; Bacilli; Bacillales; Staphylococcaceae; Staphylococcus
609089	F0	-	-	-	-	+	-	F1	-	-	F0	F1	-	-	-	-	F0	-	F0	F1	+	-	F0	F1	F0	-	F0	F0	F1	F1	F1	+	F1	F1	F1	F1	+	F1	F1	-	-	Bacteria; Proteobacteria; Alphaproteobacteria; Rhodobacterales; Rhodobacteraceae
New.ReferenceOTU160	F0	-	F1	-	F0	F0	-	F1	-	F0	+	-	-	F1	F0	F1	-	-	-	F1	F1	-	-	-	-	F1	F1	-	-	+	-	-	-	F0	F0	F1	-	F1	+	+	F1	Bacteria; Actinobacteria; Actinobacteria; Actinomycetales; Brevibacteriaceae; Brevibacterium;
352275	-	-	-	-	-	-	F1	F1	F1	F1	F1	F1	F1	F1	F1	-	+	-	F0	-	+	F1	F0	F1	+	-	+	-	F1	-	F1	F1	F1	F1	F1	F1	F1	F1	F1	F1	F1	Bacteria; Proteobacteria; Alphaproteobacteria; Rhodobacterales; Rhodobacteraceae
New.CleanUp.ReferenceOTU11400	-	-	-	-	F1	-	-	-	-	-	-	-	-	-	F1	-	F1	F1	F0	-	-	F1	F0	-	F1	-	+	-	F0	+	+	-	+	F0	F0	F0	-	F0	F0	F0	F0	Bacteria; Proteobacteria; Deltaproteobacteria;
556212	-	-	-	-	-	-	-	-	-	-	-	-	-	-	F1	F0	+	F0	F0	F0	F0	F0	F0	F0	F0	F0	F0	F0	F0	+	+	F0	F0	F0	F0	F0	F0	F0	+	F0	F0	Bacteria; Proteobacteria; Gammaproteobacteria; Oceanospirillales; Alcanivoracaceae; Alcanivorax;
541859	-	-	F0	-	F1	-	F1	+	F1	-	-	F1	+	F1	F1	+	F1	F0	F0	+	-	F0	F0	F0	-	F0	F0	-	-	-	-	-	-	-	-	-	-	-	-	-	-	Bacteria; Proteobacteria; Gammaproteobacteria; Pseudomonadales; Pseudomonadaceae; Pseudomonas;
New.CleanUp.ReferenceOTU21403	+	+	F1	F1	F1	+	F0	-	-	-	F0	+	F1	F1	F1	-	F1	F1	F1	-	-	-	-	F1	F1	-	-	-	-	-	F1	-	-	-	-	-	-	F1	-	-	F1	Bacteria; Proteobacteria; Gammaproteobacteria; Alteromonadales; Alteromonadaceae; Marinobacter;
New.CleanUp.ReferenceOTU17135	F0	-	-	F1	F1	F0	-	F1	-	F1	F0	F1	F1	F1	F1	F1	-	-	+	F1	-	F1	F0	-	F1	-	F0	-	F1	+	F1	-	F1	+	F1	F1	F1	F1	+	F1	F1	Bacteria; Proteobacteria; Betaproteobacteria; Methylophilales; Methylophilaceae; Methylotenera; mobilis
1088305	-	-	F1	F1	-	-	-	-	F1	-	-	F1	-	F1	-	-	F1	-	+	F1	-	-	+	F1	-	-	F0	-	+	+	-	-	F0	F0	-	-	-	F0	F0	-	-	Bacteria; Actinobacteria; Actinobacteria; Actinomycetales; Corynebacteriaceae; Corynebacterium;
New.CleanUp.ReferenceOTU18915	F1	F1	F1	F1	F1	-	-	-	-	-	-	F1	F1	-	F1	F0	-	F1	+	F0	-	-	F0	F0	-	-	F0	F0	F0	F1	F1	+	+	F1	+	-	F0	F0	F1	F0	-	Bacteria; Proteobacteria; Betaproteobacteria; Burkholderiales
New.CleanUp.ReferenceOTU1150	-	F1	-	-	-	-	F1	-	-	-	-	F1	F1	F1	F1	-	F1	+	F0	-	-	+	F0	F1	-	F0	F0	F0	F0	F1	F1	+	F0	-	F0	F1	F0	+	-	F0	-	Bacteria; Bacteroidetes; [Saprospirae]; [Saprospirales]; Saprospiraceae; Lewinella; cohaerens
New.CleanUp.ReferenceOTU13419	F1	-	-	F1	F1	-	-	-	-	-	-	F1	F1	F1	F1	-	F0	F1	-	-	F0	-	-	F1	+	-	F1	F1	F0	F1	F1	-	F0	-	+	-	F1	+	F1	+	F1	Bacteria; Proteobacteria; Gammaproteobacteria; Xanthomonadales; Sinobacteraceae
New.CleanUp.ReferenceOTU9392	-	-	-	-	-	-	-	-	F1	F1	-	-	F1	F1	F1	-	-	F1	-	F1	-	F1	F1	F1	F1	-	F1	-	F0	-	-	F1	+	F1	+	F1	F1	+	F1	+	F1	Bacteria; Proteobacteria; Gammaproteobacteria; Xanthomonadales; Sinobacteraceae
New.CleanUp.ReferenceOTU20305	-	F0	-	F1	-	-	F0	-	-	-	-	F0	F1	-	F1	F1	F1	F1	+	-	-	-	F0	-	-	-	F0	-	+	F1	F1	F1	+	-	F0	-	-	F0	F1	+	F1	Unassigned
New.CleanUp.ReferenceOTU18189	-	F1	F1	F1	F1	-	-	-	-	-	-	-	F1	F1	F1	F1	-	F1	-	-	-	F1	-	F1	F1	-	F1	F0	F0	-	F0	F0	F0	-	-	+	+	+	F1	F1	+	Bacteria; Proteobacteria; Gammaproteobacteria; Xanthomonadales; Sinobacteraceae
New.CleanUp.ReferenceOTU16416	-	-	-	-	-	-	F1	F1	-	-	-	F1	-	-	-	F0	-	+	-	F0	-	F0	-	F0	-	F0	-	-	F1	F0	+	-	-	F0	+	F0	-	-	+	F0	F0	Bacteria; Proteobacteria; Gammaproteobacteria; Vibrionales; Vibrionaceae; Vibrio; shilonii
New.CleanUp.ReferenceOTU11866	F1	F1	F1	F1	F1	-	-	-	-	-	-	-	-	F1	-	-	-	F1	+	-	-	F1	F0	F1	-	-	F0	F0	F0	-	+	F0	F0	-	F1	F0	F0	+	F1	-	+	Bacteria; Proteobacteria; Alphaproteobacteria; Rhodobacterales; Rhodobacteraceae
New.CleanUp.ReferenceOTU7567	-	-	-	-	-	-	F1	F1	-	F1	-	F1	-	-	F1	F0	+	+	+	F0	F0	+	F0	F0	F0	F0	F0	F0	-	F0	F0	F0	-	F0	F0	F0	F0	-	F0	F0	F0	Bacteria; Proteobacteria; Gammaproteobacteria; Oceanospirillales; Oceanospirillaceae; Neptunomonas;
715087	F0	+	+	+	+	F0	F0	F0	F0	F0	F0	F0	F0	F0	F0	-	-	-	-	-	-	-	-	-	-	-	-	-	-	-	-	-	-	-	-	-	-	-	-	-	-	Bacteria; Proteobacteria; Gammaproteobacteria; Alteromonadales; Colwelliaceae
New.CleanUp.ReferenceOTU1407	+	F1	-	F1	+	F0	-	-	-	F0	F0	-	F1	-	F0	F0	F0	-	F0	+	F0	-	F0	F0	F0	-	F0	-	F0	-	F0	-	F0	-	-	F0	-	F0	-	-	+	Bacteria; Proteobacteria; Alphaproteobacteria; Rhodobacterales; Rhodobacteraceae
New.CleanUp.ReferenceOTU10717	F0	F0	-	F0	F0	F0	+	-	F0	F0	F0	+	-	F0	+	F0	F0	F0	F0	F0	F0	F0	F0	F0	F0	F0	F0	-	F0	F0	F0	-	F0	F0	-	F0	-	+	F0	-	F0	Unassigned
549328	-	F0	-	-	-	-	F0	-	-	-	F1	F0	-	F1	-	F0	+	-	F0	F0	F0	-	F0	F0	F0	-	F0	-	F0	-	F0	F1	+	-	-	F0	-	+	-	-	+	Bacteria; Proteobacteria; Alphaproteobacteria; Rhodobacterales; Rhodobacteraceae
631818	F0	-	-	-	F0	F0	-	F1	F1	F0	+	F1	F1	F1	+	-	-	-	-	-	F1	F1	-	F1	-	-	-	F1	+	F1	F1	F1	F0	-	-	F1	F1	+	F1	F1	F1	Bacteria; Proteobacteria; Gammaproteobacteria; Alteromonadales; Alteromonadaceae; Marinobacter;
New.CleanUp.ReferenceOTU21573	-	-	-	-	-	-	-	-	-	F1	-	-	-	F1	-	-	F1	F1	F0	-	-	F1	F0	F1	-	-	+	F0	F0	-	-	+	F0	-	-	F1	+	+	F1	-	F1	Bacteria; Proteobacteria; Alphaproteobacteria; Rhizobiales; Phyllobacteriaceae
532913	-	+	F1	-	-	F1	+	F1	F1	-	-	+	F1	F1	F1	-	-	-	F0	F1	F1	F1	+	-	F1	-	F0	-	-	-	-	F1	F1	F1	F1	-	-	F1	-	F1	-	Bacteria; Proteobacteria; Gammaproteobacteria; Alteromonadales; HTCC2188; HTCC;
New.CleanUp.ReferenceOTU17601	+	F0	F0	F1	+	F0	F0	F0	-	F0	F0	F0	F0	-	F0	F0	-	+	+	F0	-	F0	F0	F0	-	F0	F0	-	F1	-	-	-	-	-	F1	-	-	-	-	-	-	Bacteria; Proteobacteria; Alphaproteobacteria; Rhodobacterales; Rhodobacteraceae; Phaeobacter;
366457	+	-	+	-	+	F0	-	F0	-	F0	F0	-	F0	-	F0	F0	F0	+	F0	F0	F0	F0	F0	F0	F0	F0	F0	-	-	-	-	-	-	-	-	-	F1	-	-	-	-	Bacteria; Proteobacteria; Alphaproteobacteria; Rhodobacterales; Rhodobacteraceae; Phaeobacter;
New.ReferenceOTU214	+	F1	F1	F1	F1	F0	F1	-	-	-	F0	-	-	F1	-	-	-	F1	F0	-	-	F1	F0	F1	F1	-	F0	F0	+	-	F1	F0	F0	-	F1	F1	+	+	-	-	F1	Bacteria; Bacteroidetes; [Saprospirae]; [Saprospirales]; Saprospiraceae; Lewinella; cohaerens
New.CleanUp.ReferenceOTU15802	-	-	-	-	-	-	-	-	-	-	-	-	-	-	-	-	-	+	F0	-	-	+	F0	-	F1	F0	+	F0	F0	-	F0	F0	F0	-	F0	F0	F0	F0	-	+	F0	Bacteria; Proteobacteria; Alphaproteobacteria; Rhodobacterales; Rhodobacteraceae
New.CleanUp.ReferenceOTU2383	-	-	F1	F1	F1	F1	-	-	-	-	-	-	F1	F1	F1	F1	F0	F1	F0	-	F0	-	F0	F1	+	-	+	F0	+	F1	F0	F0	F0	-	-	F0	F0	F0	F1	-	+	Bacteria; Proteobacteria; Gammaproteobacteria; Alteromonadales; J115
549351	-	-	-	-	-	-	-	-	-	-	-	-	-	-	-	-	F0	-	-	-	F0	-	-	-	F0	-	-	F0	F0	F1	F1	+	F0	-	F0	-	+	+	F1	+	-	Bacteria; Proteobacteria; Gammaproteobacteria; Oceanospirillales; Alcanivoracaceae; Alcanivorax; dieselolei
New.CleanUp.ReferenceOTU7935	-	-	-	-	F1	-	-	-	-	-	-	-	F1	-	-	-	F1	F1	+	-	-	-	F0	F1	F1	-	F0	F0	+	F1	F1	+	F0	F1	-	-	F0	+	-	-	-	Bacteria; Proteobacteria; Gammaproteobacteria; Alteromonadales; Alteromonadaceae
New.CleanUp.ReferenceOTU18949	-	F1	-	-	F1	-	-	F1	-	F1	-	-	-	F1	-	F0	F1	F1	+	F0	-	F1	F0	+	-	-	F0	-	+	-	F1	F1	+	F1	-	-	-	F0	F1	-	F1	Bacteria; Proteobacteria; Alphaproteobacteria; Rhodobacterales; Rhodobacteraceae
New.CleanUp.ReferenceOTU10762	F1	F1	F1	F1	F1	-	-	-	-	-	-	F1	F1	F1	F1	F1	F1	-	-	-	-	-	-	F1	F1	F1	F1	+	+	F1	-	+	F0	F1	F1	-	F0	+	F1	F1	F1	Bacteria; Proteobacteria; Gammaproteobacteria; Xanthomonadales; Sinobacteraceae
New.CleanUp.ReferenceOTU10801	-	F0	-	-	-	-	F0	-	-	F1	-	F0	-	-	-	F0	F0	F0	-	F0	+	+	-	+	F0	F0	-	F0	F0	F0	F0	F0	F0	F0	F0	+	F0	F0	F0	F0	F0	Unassigned
New.CleanUp.ReferenceOTU822	F0	F0	+	-	-	F0	F0	F0	-	-	F0	F0	+	-	-	-	-	-	F0	-	-	-	F0	-	-	-	F0	-	F0	+	-	-	F0	+	-	-	-	F0	F0	-	-	Bacteria; Bacteroidetes; Flavobacteriia; Flavobacteriales; Cryomorphaceae; Fluviicola;
New.ReferenceOTU156	F0	F0	-	-	F1	F0	+	-	F1	F1	F0	+	-	-	F1	-	F0	-	-	F1	+	F1	-	-	+	-	-	-	F0	-	-	-	F0	-	-	F1	-	F0	-	-	-	Bacteria; Proteobacteria; Betaproteobacteria; Methylophilales; Methylophilaceae; Methylotenera; mobilis
New.ReferenceOTU26	F1	+	-	F1	F1	-	F0	F1	F1	-	-	+	-	-	-	-	-	F1	F0	-	-	-	F0	F1	-	-	F0	F0	-	F0	F0	+	-	F0	F0	+	F0	F1	F0	F0	F0	Bacteria; Proteobacteria; Betaproteobacteria; Burkholderiales; Burkholderiaceae; Burkholderia;
1109844	-	+	-	F0	-	F1	F0	-	+	-	-	+	F1	F0	-	F1	-	-	F1	F1	-	-	-	-	-	-	-	-	-	-	F1	F1	-	-	+	-	-	-	F1	F0	-	Bacteria; Proteobacteria; Gammaproteobacteria; Enterobacteriales; Enterobacteriaceae
New.CleanUp.ReferenceOTU1055	F0	F0	-	-	F1	+	+	-	-	F1	F0	+	-	-	-	F0	-	-	-	F0	-	F1	-	+	F1	-	-	-	-	-	-	-	-	-	-	F1	-	F1	-	-	-	Unassigned
834138	-	F0	-	-	F0	-	F0	-	-	F0	-	+	F1	F1	+	F1	F1	-	F0	F1	F1	F1	F0	F1	-	F1	F0	F0	F0	F1	-	F0	F0	-	-	-	+	+	F1	-	-	Bacteria; Proteobacteria; Betaproteobacteria; Burkholderiales; Comamonadaceae
33410	F1	F0	-	F1	-	-	F0	-	-	-	-	F0	F1	F1	-	-	-	-	F0	-	-	-	F0	-	-	F1	F0	-	F1	+	F0	-	-	F0	F0	F0	-	F1	+	+	+	Bacteria; Proteobacteria; Betaproteobacteria; Burkholderiales; Comamonadaceae; Rhodoferax;
New.CleanUp.ReferenceOTU2683	F0	F0	F1	-	F1	+	+	F1	F1	F1	F0	+	F1	-	F1	F1	-	-	F1	F1	F1	F1	-	-	-	-	-	-	F0	-	-	F1	+	F1	F1	F1	-	F0	F1	F1	F1	Bacteria; Proteobacteria; Betaproteobacteria; Methylophilales; Methylophilaceae; Methylotenera; mobilis
New.CleanUp.ReferenceOTU8871	-	-	+	F0	-	-	F1	+	+	-	-	F1	+	F0	-	F1	F1	F0	F0	-	-	F0	F0	-	-	F0	F0	-	F1	-	-	-	-	-	-	-	-	-	-	-	-	Bacteria; Proteobacteria; Gammaproteobacteria; Pseudomonadales; Pseudomonadaceae; Pseudomonas;
4474582	-	-	-	-	F1	F1	F1	-	-	-	-	-	F1	-	-	-	F1	F1	+	F1	F1	F1	+	F1	F1	-	+	-	-	F1	F1	F1	F1	F1	F1	F1	F1	F1	-	-	F1	Bacteria; Proteobacteria; Gammaproteobacteria; Alteromonadales; Alteromonadaceae
New.ReferenceOTU171	-	-	-	-	-	F1	F1	F1	-	F1	-	-	-	-	-	F1	-	-	-	-	F1	F1	-	-	F1	F1	F1	-	-	-	+	F1	F1	-	F1	+	F1	F1	F1	F1	+	Bacteria; Proteobacteria; Gammaproteobacteria; Alteromonadales
New.CleanUp.ReferenceOTU2380	-	-	-	-	-	-	F1	F1	-	F1	F1	F1	F1	F1	F1	-	F1	F1	-	F1	-	F1	F1	F1	F1	-	F1	F0	F0	-	-	F0	+	F1	+	F1	F0	+	F1	F0	F1	Bacteria; Bacteroidetes; [Rhodothermi]; [Rhodothermales]; Rhodothermaceae
New.ReferenceOTU6	F0	F0	-	F0	+	F0	F0	-	F0	F0	F0	F0	-	F0	F0	F0	+	F0	F0	F0	F0	F0	F0	F0	F0	F0	F0	F0	F0	+	F0	F0	F0	F0	F0	F0	F0	F0	F0	F0	F0	Bacteria; Proteobacteria; Deltaproteobacteria; Bdellovibrionales; Bacteriovoracaceae
New.ReferenceOTU150	F0	F0	+	F0	+	F0	F0	F0	F0	F0	F0	F0	F0	F0	F0	-	+	-	F0	F1	F0	F1	F0	-	F0	-	F0	F0	F0	F1	F0	F0	F0	-	F0	F0	F0	F0	-	F0	F0	Bacteria; Proteobacteria; Gammaproteobacteria; Alteromonadales; Colwelliaceae; Thalassomonas;
New.ReferenceOTU31	F0	F0	F0	+	F0	F0	F0	F0	F0	F0	F0	F0	F0	F0	F0	F0	F0	+	+	F0	F0	F0	F0	F0	F0	F0	F0	F0	F0	F0	F0	F0	F0	F0	F0	F0	F0	F0	F0	F0	F0	Bacteria; Proteobacteria; Gammaproteobacteria
774918	F0	-	F1	-	-	F0	-	F1	F1	-	+	F1	-	F1	F1	F1	-	-	+	F1	F1	-	F0	-	-	F1	F0	-	F1	F0	-	F1	-	F0	F0	F1	-	F1	+	F0	-	Bacteria; Proteobacteria; Gammaproteobacteria; Pseudomonadales; Moraxellaceae
New.ReferenceOTU24	F1	+	F1	F1	F1	-	F0	-	-	-	-	+	F1	F1	F1	-	+	F1	F1	-	F0	-	-	F1	F0	-	-	-	-	F1	F1	-	-	F1	-	-	-	-	-	-	-	Bacteria; Proteobacteria; Gammaproteobacteria; Alteromonadales; Alteromonadaceae
New.ReferenceOTU99	F1	-	-	F1	F1	-	-	-	-	F1	-	F1	F1	F1	F1	-	F1	F1	F1	-	-	-	-	F1	F1	-	F1	-	-	+	-	-	-	+	-	-	F1	F1	+	F1	F1	Bacteria; Proteobacteria; Gammaproteobacteria; Alteromonadales; Alteromonadaceae; Marinobacter;
New.ReferenceOTU273	-	-	-	-	-	-	-	-	-	-	-	-	-	-	-	-	-	-	-	-	-	-	-	-	-	-	-	-	F0	F1	F0	-	F0	F1	+	F0	-	+	F1	+	F0	Bacteria; Proteobacteria; Deltaproteobacteria; Spirobacillales
142469	F0	F0	F0	F0	F0	F0	F0	F0	F0	F0	F0	F0	+	F0	F0	F0	F0	F1	+	F0	F0	-	+	F0	F0	-	F0	F0	F0	F0	F0	F0	F0	F0	-	F0	F0	F0	F0	-	F0	Bacteria; Proteobacteria; Gammaproteobacteria; Oceanospirillales; Oceanospirillaceae; Marinomonas;
New.CleanUp.ReferenceOTU5560	F1	-	F1	F1	F1	-	-	-	-	-	-	F1	F1	F1	F1	-	F1	F1	+	-	-	-	F0	-	F1	-	F0	-	-	F1	F1	-	-	F1	+	F1	F1	F1	F1	+	F1	Bacteria; Proteobacteria; Gammaproteobacteria; Alteromonadales; Alteromonadaceae; Marinobacter;
592909	F0	-	-	-	F0	F0	-	-	-	F0	F0	-	F1	F1	F0	F0	F0	F0	F0	+	F0	F0	F0	F0	F0	F0	+	F0	F0	F0	F0	F0	F0	F0	F0	F0	F0	F0	F0	F0	+	Bacteria; Proteobacteria; Alphaproteobacteria; Rhodobacterales; Rhodobacteraceae
New.CleanUp.ReferenceOTU19020	F1	F1	F1	F1	F1	-	F1	F1	F1	F1	-	F1	F1	F1	F1	-	+	F1	+	-	F0	-	F0	F1	+	-	F0	-	F1	F1	F1	-	-	F1	F1	-	-	-	-	-	-	Bacteria; Proteobacteria; Gammaproteobacteria; Oceanospirillales; Oceanospirillaceae; Marinomonas;
New.ReferenceOTU123	F0	F0	F0	F0	F0	F0	+	F0	F0	F0	F0	F0	F0	F0	F0	F0	+	F0	F0	F0	F0	F0	F0	F0	F0	F0	F0	F0	-	F0	F0	F0	-	F0	F0	F0	F0	-	F0	+	F0	Bacteria; Proteobacteria; Alphaproteobacteria; Rhodobacterales; Rhodobacteraceae
New.CleanUp.ReferenceOTU9438	F0	F0	F0	F0	F0	F0	+	F0	F0	F0	F0	F0	F0	F0	F0	F0	F0	F0	F0	F0	F0	F0	F0	F0	F0	F0	F0	F0	+	F0	+	F0	F0	F0	-	F0	F0	F0	F0	-	F0	Bacteria; Proteobacteria; Betaproteobacteria; Rhodocyclales; Rhodocyclaceae
823476	-	-	-	-	-	-	-	-	-	-	-	F1	-	-	-	-	-	-	F0	-	-	-	F0	-	-	-	F0	F0	F0	+	F0	F0	F0	F0	F0	F0	F0	+	+	F0	F0	Bacteria; Proteobacteria; Gammaproteobacteria; Alteromonadales; Colwelliaceae
New.CleanUp.ReferenceOTU12198	+	+	F1	F1	+	F0	F0	-	-	F0	F0	F0	-	-	F0	-	-	-	-	-	-	-	-	-	-	-	-	-	-	-	-	-	-	-	-	-	-	-	-	-	-	Bacteria; Proteobacteria; Deltaproteobacteria; Myxococcales; OM27
951916	-	-	-	F1	-	F1	F1	-	F1	-	F1	-	-	F1	-	-	F1	-	F0	F1	-	F1	F0	F1	-	-	F0	-	+	F1	-	F1	+	F1	+	F1	-	F0	-	F0	F1	Bacteria; Actinobacteria; Actinobacteria; Actinomycetales; Micrococcaceae; Micrococcus; luteus
549837	F0	F0	F0	-	F0	F0	+	+	F1	F0	F0	F0	F0	-	F0	F0	+	F0	F0	F0	F0	F0	F0	F0	F0	F0	F0	-	-	-	-	-	-	-	-	-	-	-	-	-	-	Bacteria; Proteobacteria; Gammaproteobacteria; Pseudomonadales; Pseudomonadaceae; Pseudomonas;
New.CleanUp.ReferenceOTU40	-	F1	F1	F1	-	-	F1	-	F1	-	-	F1	-	F1	-	F1	F1	F1	-	-	-	F1	F1	F1	F1	-	F1	-	+	-	-	-	+	-	-	F1	F1	+	F1	-	F1	Bacteria; Bacteroidetes; [Saprospirae]; [Saprospirales]; Saprospiraceae; Lewinella; cohaerens
New.CleanUp.ReferenceOTU8306	-	+	-	-	-	-	F0	-	-	-	-	F0	-	-	-	F0	F1	F0	F0	F0	-	+	F0	F0	-	F0	F0	-	F0	F0	F1	-	F0	+	F0	-	-	F0	F0	F0	-	Bacteria; Proteobacteria; Gammaproteobacteria; Vibrionales; Vibrionaceae; Vibrio;
New.ReferenceOTU27	F0	F0	F0	F0	+	F0	+	F0	F0	F0	F0	F0	F0	F0	F0	F0	-	F1	+	F0	-	-	F0	F0	-	-	F0	-	-	F1	-	F1	-	-	-	-	-	-	-	-	-	Bacteria; Proteobacteria; Deltaproteobacteria; Bdellovibrionales; Bacteriovoracaceae
New.CleanUp.ReferenceOTU18502	F0	F0	-	-	-	F0	+	-	-	F1	F0	F0	-	-	-	-	F0	F0	-	-	+	+	-	-	F0	F0	-	F0	F0	F0	F0	F0	F0	F0	F0	F0	F0	F0	F0	F0	F0	Unassigned
New.CleanUp.ReferenceOTU821	F0	F0	F0	F0	-	+	F0	F0	F0	-	F0	F0	F0	F0	-	+	+	F0	F0	F0	F0	F0	F0	F0	F0	F0	F0	-	-	-	-	-	-	-	-	-	-	-	-	-	-	Bacteria; Bacteroidetes; Flavobacteriia; Flavobacteriales; Flavobacteriaceae
New.ReferenceOTU271	-	F1	-	F1	-	-	F1	-	-	-	F1	-	-	F1	F1	-	F0	-	F1	-	F0	-	-	F1	F0	-	-	F0	F0	F0	F0	+	F0	F0	+	F0	F0	F0	+	F0	F0	Bacteria; Proteobacteria; Alphaproteobacteria; Rhodobacterales; Hyphomonadaceae
New.CleanUp.ReferenceOTU4024	-	-	-	-	-	-	-	F1	-	-	F1	-	F1	F1	-	-	F1	F1	F1	-	-	-	-	F1	F1	-	F1	F0	F0	F1	F1	+	F0	F1	+	-	F0	+	F1	F0	-	Bacteria; Proteobacteria; Gammaproteobacteria; Oceanospirillales; Oceanospirillaceae
New.ReferenceOTU243	F1	+	F1	F1	F1	-	+	F1	-	-	-	F0	-	F1	-	-	F1	+	F1	-	-	F0	-	-	-	F0	-	-	F0	F1	F1	F1	F0	-	F0	-	-	F0	-	F0	F1	Unassigned
New.CleanUp.ReferenceOTU1633	F0	F0	-	-	F1	F0	+	-	-	F1	F0	F0	-	-	-	F0	F0	F0	F0	F0	F0	F0	F0	+	F0	F0	F0	F0	F0	F0	F0	F0	F0	F0	F0	F0	F0	+	F0	F0	F0	Unassigned
New.CleanUp.ReferenceOTU7024	-	-	-	-	-	-	F1	F1	-	-	-	F1	F1	F1	-	-	F1	F1	-	-	-	-	-	-	-	-	-	-	-	F1	+	F1	F1	F1	-	+	-	F1	F1	-	+	Bacteria; Proteobacteria; Gammaproteobacteria; Oceanospirillales; Oceanospirillaceae; Neptunomonas;
New.CleanUp.ReferenceOTU1335	-	F1	-	-	-	-	-	-	-	-	-	-	-	-	-	-	+	-	F0	-	F0	F1	F0	-	+	-	F0	F0	F0	+	F0	F0	F0	F0	F0	F0	F0	F0	F0	F0	F0	Bacteria; Proteobacteria; Alphaproteobacteria; Rickettsiales
New.CleanUp.ReferenceOTU5813	F0	F0	F0	-	-	F0	+	F0	-	-	F0	F0	F0	-	-	F0	+	F0	+	F0	F0	F0	F0	F0	F0	F0	F0	-	-	-	F0	-	-	-	F0	F0	-	-	F1	F0	F0	Bacteria; Proteobacteria; Alphaproteobacteria; Rhodobacterales; Rhodobacteraceae; Anaerospora;
New.CleanUp.ReferenceOTU6723	F0	F0	F0	F1	F0	F0	F0	F0	-	F0	F0	F0	F0	F1	+	F0	-	F1	F0	F0	-	F1	F0	+	F1	-	F0	F0	F0	F0	F0	F0	F0	F0	F0	F0	F0	F0	F0	F0	+	Bacteria; Proteobacteria; Alphaproteobacteria; Rhodobacterales; Rhodobacteraceae
New.CleanUp.ReferenceOTU12582	-	-	-	-	-	-	-	-	-	-	-	F1	-	-	-	F0	F0	F0	F0	F0	F0	F0	F0	+	F0	F0	F0	-	F0	F0	F0	-	F0	F0	F0	F0	-	+	+	F0	F0	Bacteria; Proteobacteria; Gammaproteobacteria; Oceanospirillales; Oceanospirillaceae; Neptunomonas;
New.CleanUp.ReferenceOTU6448	+	-	F0	F0	+	F0	-	F0	F0	F0	F0	-	F0	F0	F0	-	F1	+	F1	-	-	F0	-	-	-	F0	-	-	-	-	-	-	-	-	-	-	-	-	-	-	-	Bacteria; Proteobacteria; Epsilonproteobacteria; Campylobacterales; Campylobacteraceae; Arcobacter;
1114660	F0	F0	-	F1	+	F0	F0	-	-	F0	F0	+	-	-	F0	F0	+	-	F0	F0	F0	-	F0	F0	F0	-	F0	-	-	F0	F0	-	-	F0	-	F0	-	-	F0	-	F0	Bacteria; Proteobacteria; Alphaproteobacteria; Rhodobacterales; Rhodobacteraceae
5629	F0	F0	F0	-	F0	F0	F0	F0	-	+	F0	F0	F0	-	+	-	-	-	+	-	-	-	F0	F1	-	-	F0	-	-	-	-	-	-	-	-	-	-	-	-	-	-	Bacteria; Proteobacteria; Alphaproteobacteria; Rhodobacterales; Rhodobacteraceae
New.CleanUp.ReferenceOTU15772	-	-	-	-	-	-	-	F1	-	-	-	-	-	-	-	F0	+	-	F0	F0	F0	F1	F0	F0	F0	-	F0	F0	F0	F0	F0	+	F0	F0	F0	F0	F0	F0	+	F0	F0	Bacteria; Proteobacteria; Gammaproteobacteria; Alteromonadales; Colwelliaceae
New.CleanUp.ReferenceOTU6214	F0	-	-	F0	F1	F0	F1	-	+	-	F0	F1	F1	F0	-	+	+	F0	F1	F0	F0	F0	-	F0	F0	F0	-	-	-	-	-	-	-	-	-	-	-	-	-	-	-	Bacteria; Proteobacteria; Gammaproteobacteria; Pseudomonadales; Pseudomonadaceae; Pseudomonas;
New.CleanUp.ReferenceOTU7109	F1	-	F1	F1	F1	-	-	F1	-	F1	-	F1	F1	F1	F1	F1	F1	-	-	-	-	-	-	-	F1	-	F1	-	-	+	F1	-	-	+	F1	-	-	F1	+	-	F1	Bacteria; Proteobacteria; Gammaproteobacteria; Alteromonadales; Alteromonadaceae; Marinobacter;
New.CleanUp.ReferenceOTU7729	-	-	-	F0	-	-	-	-	F0	-	-	-	-	F0	-	F0	+	F0	F0	F0	+	+	F0	F0	F0	F0	F0	F0	F0	F0	F0	F0	F0	F0	F0	F0	F0	F0	F0	F0	F0	Bacteria; Proteobacteria; Gammaproteobacteria; Legionellales; Francisellaceae; Francisella;
New.CleanUp.ReferenceOTU21374	F1	-	-	F1	-	-	-	F1	F1	-	-	F1	-	F1	-	-	-	F1	-	-	-	F1	-	-	F1	-	-	F0	F0	-	-	+	+	F1	-	-	F0	+	-	-	F1	Bacteria; Actinobacteria; Nitriliruptoria; Euzebyales; Euzebyaceae; Euzebya;
New.CleanUp.ReferenceOTU17180	+	+	F1	F1	+	F0	F0	-	-	F0	F0	F0	-	-	F0	F0	F0	F1	F0	F0	F0	-	F0	F0	F0	-	F0	F0	F0	F0	F0	F0	F0	F0	F0	F0	F0	F0	F0	F0	F0	Bacteria; Proteobacteria; Betaproteobacteria
New.CleanUp.ReferenceOTU6362	-	-	-	-	-	-	F1	-	-	-	-	F1	F1	F1	-	F0	F1	F1	F0	F0	-	-	F0	+	F1	-	+	-	-	F1	F0	F1	-	-	+	F0	-	F1	F1	F0	F0	Bacteria; Proteobacteria; Gammaproteobacteria; Oceanospirillales; Oceanospirillaceae; Neptunomonas;
New.CleanUp.ReferenceOTU4073	F0	F1	+	+	F0	F0	-	F0	F0	F0	F0	F1	F0	+	F0	-	-	-	-	-	-	-	-	-	-	-	-	-	-	-	-	-	-	-	-	-	-	-	-	-	-	Bacteria; Bacteroidetes; Cytophagia; Cytophagales; [Amoebophilaceae]; SC3-56;
New.CleanUp.ReferenceOTU11756	-	-	-	-	-	-	-	F1	-	-	-	-	-	-	-	F0	-	-	F1	F0	-	-	-	F0	-	-	-	-	F1	F0	+	-	-	+	-	F0	-	-	+	-	F0	Bacteria; Proteobacteria; Gammaproteobacteria; Vibrionales; Vibrionaceae; Vibrio;
New.CleanUp.ReferenceOTU5310	F0	F0	-	-	F0	F0	F0	-	-	F0	F0	F0	-	-	F0	F0	F0	F1	+	F0	F0	-	F0	F0	F0	-	F0	F0	F0	F0	+	F0	F0	F0	F0	F0	F0	+	F0	F0	F0	Bacteria; Proteobacteria; Gammaproteobacteria; Alteromonadales; Colwelliaceae
New.CleanUp.ReferenceOTU2974	-	-	-	-	-	-	-	-	-	-	-	F1	F1	-	F1	-	+	F1	F1	-	+	-	-	F1	F0	-	F1	-	-	F1	-	-	F1	F1	+	-	-	F1	F1	F0	F1	Bacteria; Proteobacteria; Gammaproteobacteria; Oceanospirillales; Oceanospirillaceae
198609	-	-	-	-	-	-	-	-	-	-	-	-	F1	-	-	-	F1	F0	+	-	-	F0	F0	-	-	F0	F0	F0	F0	F0	+	F0	F0	+	F0	F0	F0	F0	F0	F0	F0	Bacteria; Proteobacteria; Gammaproteobacteria; Vibrionales; Vibrionaceae; Vibrio;
New.CleanUp.ReferenceOTU21277	F0	F0	-	-	-	F0	+	-	-	F1	F0	F0	-	-	-	F0	F0	F0	-	F0	+	F0	-	F0	+	F0	-	F0	-	F0	-	F0	-	F0	F0	-	F0	-	F0	F0	-	Unassigned
770205	F1	F0	F1	F1	-	-	F0	-	-	-	-	F0	-	F1	-	F1	F0	F1	F0	-	F0	-	F0	-	F0	-	F0	F1	+	-	F1	F1	+	-	F1	F1	F1	+	F1	-	F1	Bacteria; Proteobacteria; Alphaproteobacteria; Rhodobacterales; Rhodobacteraceae
New.CleanUp.ReferenceOTU578	F0	-	-	-	-	F0	F1	F1	-	F1	F0	-	-	-	-	-	F0	-	-	-	+	-	-	-	+	-	-	F0	F0	F0	-	F0	F0	F0	F0	-	F0	F0	F0	+	-	Unassigned
New.CleanUp.ReferenceOTU7871	-	-	F0	-	-	-	-	+	-	-	-	-	F0	-	-	-	-	F1	+	-	-	F1	F0	-	-	-	+	F0	F0	-	-	F0	F0	F1	F0	F1	F0	F0	-	F0	F1	Bacteria; Proteobacteria; Gammaproteobacteria; Chromatiales
New.CleanUp.ReferenceOTU3710	-	-	-	-	-	-	-	-	-	-	-	-	F1	F1	-	-	+	F1	F1	-	F0	-	-	F1	+	-	-	-	F0	-	+	-	F0	F1	F1	F0	-	F0	-	F1	F0	Bacteria; Proteobacteria; Gammaproteobacteria; Oceanospirillales; Oceanospirillaceae; Marinomonas;
New.CleanUp.ReferenceOTU11300	-	-	-	-	F1	-	-	-	-	-	-	F1	F1	F1	-	-	-	-	-	-	-	-	-	-	F1	-	-	-	F0	F1	F1	-	F0	-	+	-	F1	+	F1	+	F1	Bacteria; Proteobacteria; Gammaproteobacteria; Alteromonadales; Alteromonadaceae; Marinobacter;
New.CleanUp.ReferenceOTU14201	F1	+	F1	F1	F1	-	+	-	F1	F1	-	+	F1	F1	F1	-	F1	F1	-	-	-	-	-	-	-	-	-	-	-	-	F1	-	-	-	-	-	-	-	-	-	-	Bacteria; Proteobacteria; Gammaproteobacteria
New.ReferenceOTU286	F0	F1	F1	F1	F1	F0	-	-	-	-	F0	F1	-	F1	-	-	F0	-	+	-	F0	-	F0	F1	F0	-	+	F0	+	-	-	F0	F0	-	F0	-	F0	F0	-	F0	F1	Unassigned
New.CleanUp.ReferenceOTU3759	-	F0	F1	-	F1	-	F0	-	-	-	-	F0	-	-	-	-	F1	+	+	-	-	+	F0	-	-	F0	F0	F0	F1	-	-	F0	-	-	-	-	F0	-	-	-	-	Bacteria; Proteobacteria; Gammaproteobacteria; Alteromonadales; Colwelliaceae; Thalassomonas;
New.ReferenceOTU68	-	-	-	-	-	F1	-	-	-	F1	-	F1	F1	-	-	-	-	-	-	-	-	-	-	-	F1	-	-	-	-	+	F0	-	F1	+	-	F0	F1	F1	+	-	F0	Bacteria; Bacteroidetes; Flavobacteriia; Flavobacteriales; Flavobacteriaceae
New.CleanUp.ReferenceOTU8732	-	-	-	-	-	-	-	-	-	-	-	F1	-	-	-	-	-	-	-	-	-	F1	-	-	-	-	-	F0	F0	-	+	F0	F0	-	-	+	F0	F0	-	-	+	Bacteria; Bacteroidetes; [Saprospirae]; [Saprospirales]; Saprospiraceae
New.CleanUp.ReferenceOTU11402	-	F0	F0	-	+	-	F0	F0	-	F0	-	F0	F0	-	F0	+	F0	-	F0	F0	F0	F1	F0	F0	F0	-	F0	F0	F0	F0	F0	F0	F0	F0	F0	+	F0	F0	F0	F0	F0	Unassigned
520222	-	F0	F1	F1	F1	-	F0	-	F1	-	F1	F0	-	F1	-	-	-	-	F0	-	-	-	F0	-	-	-	F0	F1	-	+	-	-	F1	F0	+	F1	-	F1	F0	+	-	Bacteria; Proteobacteria; Betaproteobacteria; Burkholderiales; Oxalobacteraceae
New.CleanUp.ReferenceOTU19095	+	+	-	F1	F1	F0	F0	-	-	-	F0	F0	-	F1	-	-	+	F0	F0	-	F0	F0	F0	-	F0	F0	F0	-	F1	-	-	-	-	-	-	-	-	-	-	-	-	Bacteria; Proteobacteria; Gammaproteobacteria; Alteromonadales; Alteromonadaceae
New.ReferenceOTU165	F1	-	F1	F1	F1	F1	F1	F1	F1	F1	F1	F1	F1	F1	F1	F1	F1	-	F0	F1	-	F1	+	F1	F1	F1	+	-	-	-	F1	-	F1	F1	-	F1	F1	F1	F1	F1	F1	Bacteria; WPS-2
4340479	F1	+	F1	F1	F1	F1	+	F1	F1	F1	F1	F0	F1	F1	F1	-	-	F1	-	F1	F1	-	-	-	-	-	-	-	F1	F1	F1	F1	F1	F1	F1	F1	-	-	F1	-	-	Bacteria; Proteobacteria; Gammaproteobacteria; Xanthomonadales; Sinobacteraceae
New.ReferenceOTU203	-	F0	-	-	-	-	F0	-	-	-	-	F0	-	-	-	F0	+	F0	+	F0	F0	F0	F0	F0	F0	F0	F0	F0	F0	F0	F0	F0	F0	F0	F0	F0	F0	F0	F0	F0	F0	Bacteria; Bacteroidetes; Flavobacteriia; Flavobacteriales; Flavobacteriaceae
New.ReferenceOTU151	F1	F1	F1	F1	F1	F1	F1	F1	F1	F1	F1	F1	F1	F1	F1	-	F1	F1	-	F1	F1	F1	F1	F1	F1	-	-	-	+	-	F1	F1	F0	F1	-	F1	-	+	F1	-	F1	Bacteria; Bacteroidetes; Flavobacteriia; Flavobacteriales; Flavobacteriaceae
New.ReferenceOTU268	-	-	-	-	-	-	-	-	-	-	-	-	-	-	-	-	-	-	-	-	F1	-	F1	-	-	F1	-	F0	F0	-	-	F0	+	F1	F1	F1	F0	+	F1	F1	F1	Bacteria; Proteobacteria; Betaproteobacteria; Burkholderiales; Alcaligenaceae
4409036	F1	F1	F1	-	-	F1	F1	-	F1	F1	F1	F1	-	F1	-	F1	-	F1	-	F1	F1	F1	F1	F1	F1	F1	F1	F1	F1	-	-	F1	F1	F1	+	-	F1	F1	F1	+	F1	Bacteria; Proteobacteria; Alphaproteobacteria; Kiloniellales
New.ReferenceOTU113	-	-	-	-	-	F1	-	-	-	-	-	-	-	-	-	-	-	-	-	-	F1	F1	F1	F1	F1	-	F1	-	F0	-	-	F1	+	F1	-	F1	-	+	F1	F1	F1	Bacteria; Actinobacteria; Actinobacteria; Actinomycetales
New.CleanUp.ReferenceOTU4703	F1	F1	F1	F1	F1	-	F1	F1	F1	F1	F1	F1	F1	F1	F1	F1	-	F1	F0	-	F1	-	+	F1	F1	F1	+	F1	F1	F1	F1	F1	F1	F1	F1	F1	F1	F1	F1	-	F1	Unassigned
101788	F0	F0	F0	F0	F0	F0	F0	F0	F0	F0	F0	F0	F0	F0	F0	F0	+	F0	+	F0	F0	F0	F0	F0	F0	F0	F0	F0	-	F0	F0	F0	-	F0	-	F0	F0	-	F0	-	F0	Bacteria; Proteobacteria; Gammaproteobacteria; Alteromonadales; Shewanellaceae; Shewanella;
New.CleanUp.ReferenceOTU12206	F0	F0	F0	F0	F0	F0	F0	F0	F0	F0	F0	F0	F0	F0	F0	F0	F0	F0	+	F0	F0	F0	F0	F0	F0	F0	F0	F0	+	F0	F0	F0	F0	F0	F0	F0	F0	F0	F0	F0	F0	Bacteria; Proteobacteria; Gammaproteobacteria; Vibrionales; Vibrionaceae; Vibrio
771828	-	F1	-	-	-	-	-	-	-	-	-	-	-	-	-	F0	F0	F0	F0	F0	F0	+	F0	F0	F0	F0	F0	F0	F0	F0	F0	F0	F0	F0	F0	F0	F0	F0	F0	F0	+	Bacteria; Proteobacteria; Alphaproteobacteria; Rhodobacterales; Rhodobacteraceae
New.CleanUp.ReferenceOTU15923	-	F0	-	-	-	-	F0	-	F1	F1	-	F0	-	-	-	-	-	F1	F0	-	-	F1	+	-	-	F1	+	-	F0	-	F1	-	F0	-	-	-	-	F0	-	-	-	Bacteria; Bacteroidetes; Flavobacteriia; Flavobacteriales
New.ReferenceOTU255	-	-	-	-	F1	-	F1	F1	F1	F1	F1	F1	-	F1	F1	F1	F1	F1	F0	F1	F1	F1	+	-	F1	-	+	-	-	F1	-	F1	-	F1	F1	F1	F1	F1	F1	-	-	Unassigned
New.CleanUp.ReferenceOTU11438	-	-	-	F1	F1	-	F1	F1	F1	F1	-	-	F1	F1	F1	-	F1	F1	F1	F1	-	F1	F1	F1	F1	F1	F1	-	F0	-	-	F1	+	F1	-	F1	F1	+	F1	F1	F1	Bacteria; Proteobacteria; Gammaproteobacteria; Xanthomonadales; Sinobacteraceae
New.ReferenceOTU53	-	-	-	F1	-	-	-	F1	-	-	-	F1	F1	F1	F1	F0	F1	F1	F1	F0	-	-	-	+	F1	-	-	-	F1	F1	F1	F1	-	F1	+	F1	F1	F1	F1	F0	F1	Bacteria; Proteobacteria; Gammaproteobacteria; Alteromonadales; Alteromonadaceae; Marinobacter;
New.ReferenceOTU122	-	-	F1	-	-	-	-	-	-	F1	F1	-	F1	-	-	-	-	-	F0	-	-	-	F0	-	F1	-	F0	F0	F0	F0	F0	F0	F0	+	F0	F0	F0	F0	F0	+	F0	Bacteria; Firmicutes; Bacilli; Lactobacillales; Carnobacteriaceae; Granulicatella;
785526	-	-	-	-	-	-	-	-	-	-	F1	F1	F1	F1	F1	-	-	-	-	-	-	-	-	F1	F1	-	F1	-	F0	-	F0	-	F0	F1	F1	F0	F1	+	F1	F1	+	Bacteria; Proteobacteria; Alphaproteobacteria; Rhizobiales; Methylobacteriaceae
New.ReferenceOTU193	F0	F0	F0	F0	F0	F0	F0	F0	F0	F0	F0	F0	F0	F0	F0	+	F0	F0	+	F0	F0	F0	F0	F0	F0	F0	F0	F0	F0	F0	F0	F0	F0	F0	F0	F0	F0	F0	F0	F0	F0	Bacteria; Proteobacteria; Gammaproteobacteria; Vibrionales; Vibrionaceae; Vibrio;
354620	-	-	-	-	-	-	-	-	-	-	-	-	-	-	-	-	-	-	-	-	-	-	-	-	-	-	-	F0	F0	F0	F0	+	F0	F0	F0	+	F0	F0	F0	F0	F0	Bacteria; Firmicutes; Clostridia; Clostridiales; Peptostreptococcaceae
New.ReferenceOTU96	+	F1	F1	F1	F1	F0	-	-	F1	-	F0	-	-	-	F1	F1	F1	F1	F1	-	-	-	F1	F1	-	-	F1	F1	F1	F1	F1	-	-	F1	F0	-	-	F1	-	+	F1	Bacteria; Proteobacteria; Alphaproteobacteria; Rhodobacterales; Rhodobacteraceae
New.CleanUp.ReferenceOTU20381	+	+	F1	F1	F1	F0	F0	-	-	-	F0	F0	-	F1	-	-	F1	F1	F1	-	-	-	-	-	-	-	-	-	F1	F1	F1	-	-	-	-	-	F1	-	-	-	F1	Bacteria; Proteobacteria; Alphaproteobacteria; Rhodobacterales; Rhodobacteraceae
New.CleanUp.ReferenceOTU14167	F0	F0	F0	F0	F0	F0	F0	F0	F0	F0	F0	F0	F0	F0	F0	F0	F0	F0	F0	F0	F0	F0	F0	F0	+	F0	F0	F0	F0	F0	+	F0	F0	F0	-	F0	F0	F0	F0	-	F0	Bacteria; Proteobacteria; Gammaproteobacteria; Vibrionales; Vibrionaceae; Photobacterium;
89039	F0	-	F1	-	F0	F0	-	F1	-	F0	+	-	-	F1	F0	F1	-	-	F1	F1	F1	-	-	-	-	-	F1	-	-	+	-	-	-	F0	F0	F1	-	F1	F0	F0	F1	Bacteria; Actinobacteria; Actinobacteria; Actinomycetales; Brevibacteriaceae; Brevibacterium;
80357	+	-	F1	F1	-	F0	-	F1	F1	-	F0	F1	-	F1	-	F1	F1	-	+	-	F1	-	F0	F1	-	-	F0	F1	F1	F1	-	F1	-	-	-	-	F1	F1	F1	F1	F1	Bacteria; Proteobacteria; Gammaproteobacteria; Alteromonadales; Alteromonadaceae; Marinobacter;
New.CleanUp.ReferenceOTU13972	-	F1	-	-	-	F1	F1	-	F1	-	-	F1	F1	F1	F1	-	-	-	-	F1	F1	F1	-	F1	F1	-	F1	F0	F0	+	-	F0	F0	F0	-	F1	F0	+	F0	F1	-	Bacteria; Proteobacteria; Alphaproteobacteria; Rhizobiales; Phyllobacteriaceae
New.CleanUp.ReferenceOTU6231	-	-	-	-	-	-	-	-	-	-	-	-	-	-	-	F0	+	F1	+	F0	F0	-	F0	F0	F0	-	F0	-	-	F1	F0	-	-	-	F0	F0	-	-	-	F0	F0	Bacteria; Proteobacteria; Gammaproteobacteria; Oceanospirillales; Oceanospirillaceae; Neptunomonas;
New.ReferenceOTU176	F0	F0	F0	F0	F0	F0	F0	F0	F0	F0	F0	F0	F0	F0	F0	F0	F0	+	+	F0	F0	F0	F0	F0	F0	F0	F0	F0	F0	-	-	F0	F0	-	F0	-	F0	F0	-	F0	-	Bacteria; Proteobacteria; Gammaproteobacteria; Vibrionales; Vibrionaceae; Vibrio;
New.CleanUp.ReferenceOTU19443	+	F1	F1	F1	F1	F0	-	-	-	-	F0	F1	F1	F1	F1	F1	F1	F1	F1	-	-	-	-	F1	F1	-	F1	-	F0	F1	F1	-	F0	F1	-	F1	-	+	F1	-	F1	Bacteria; Proteobacteria; Gammaproteobacteria; Xanthomonadales; Sinobacteraceae
131883	-	-	-	-	-	-	-	-	-	-	F1	F1	F1	F1	F1	-	-	-	-	-	-	-	-	F1	F1	F1	F1	-	-	-	F0	-	-	F1	F1	+	-	F1	F1	F1	+	Bacteria; [Thermi]; Deinococci; Deinococcales; Deinococcaceae; Deinococcus; geothermalis
New.ReferenceOTU259	F0	+	F0	F0	F0	F0	F0	F0	F0	F0	F0	F0	F0	F0	F0	F0	+	F0	F0	F0	F0	F0	F0	F0	F0	F0	F0	F0	-	F0	F0	F0	-	F0	-	F0	F0	-	F0	-	F0	Bacteria; Proteobacteria; Gammaproteobacteria; Alteromonadales; Shewanellaceae; Shewanella;
New.CleanUp.ReferenceOTU13633	F1	+	F1	F1	F1	-	F0	-	F1	F1	-	+	F1	F1	F1	-	F1	F1	F1	-	-	-	-	-	-	-	-	-	-	F1	F1	-	-	-	-	-	-	-	-	-	-	Bacteria; Proteobacteria; Gammaproteobacteria; Alteromonadales; Alteromonadaceae; Microbulbifer;
New.CleanUp.ReferenceOTU12300	F0	F0	-	F0	F0	F0	+	F1	F0	F0	F0	F0	-	+	F0	F0	F0	-	F0	F0	F0	-	F0	F0	F0	-	F0	-	F0	-	F0	-	F0	-	F0	F0	-	F0	-	F0	F0	Bacteria; Bacteroidetes; Flavobacteriia; Flavobacteriales; Flavobacteriaceae
New.CleanUp.ReferenceOTU19196	-	-	F1	F1	F1	-	-	-	-	-	-	F1	F1	F1	F1	-	F1	-	-	-	-	-	-	F1	F1	-	F1	-	F1	F1	F1	-	F1	F1	+	F1	F1	F1	F1	+	F1	Bacteria; Proteobacteria; Gammaproteobacteria; Alteromonadales; Alteromonadaceae; Marinobacter;
New.CleanUp.ReferenceOTU3571	F1	-	F1	F1	F1	-	-	F1	F1	F1	-	F1	F1	F1	F1	-	F1	-	F1	-	-	-	-	-	F1	-	-	-	-	-	F1	F1	F1	-	+	F1	F1	F1	F1	+	F1	Bacteria; Proteobacteria; Betaproteobacteria; Methylophilales; Methylophilaceae; Methylotenera; mobilis
New.CleanUp.ReferenceOTU16366	F1	-	F1	F1	F1	-	-	F1	-	-	-	F1	F1	F1	F1	-	F1	F1	F1	F1	-	-	-	F1	F1	-	-	-	-	F1	+	-	-	F1	F1	F0	F1	F1	F1	F1	+	Bacteria; Proteobacteria; Gammaproteobacteria; Alteromonadales; Alteromonadaceae; Marinobacter;
New.CleanUp.ReferenceOTU6955	-	F0	F0	F0	F0	-	F0	F0	F0	F0	-	F0	F0	F0	F0	F0	F0	F0	+	F0	F0	F0	F0	F0	F0	F0	F0	F0	+	F0	F0	F0	F0	F0	F0	F0	F0	F0	F0	F0	F0	Bacteria; Proteobacteria; Gammaproteobacteria; Vibrionales; Pseudoalteromonadaceae
New.CleanUp.ReferenceOTU9271	-	-	-	-	-	F1	-	-	-	-	-	-	F1	F1	F1	-	F1	F1	F1	-	-	F1	F1	F1	F1	-	F1	-	F0	-	-	F1	+	F1	-	F1	F1	+	F1	F1	F1	Bacteria; Proteobacteria; Gammaproteobacteria; Xanthomonadales; Sinobacteraceae
New.ReferenceOTU196	-	-	-	-	-	F1	-	-	-	-	-	-	F1	-	F1	-	F1	F1	-	-	-	F1	-	F1	F1	F1	F1	-	F0	-	-	F1	+	F1	F1	F1	F1	+	F1	F1	F1	Bacteria; Proteobacteria; Gammaproteobacteria; Xanthomonadales; Sinobacteraceae
268501	F0	+	F0	-	F1	F0	F0	F0	-	-	F0	F0	F0	-	-	-	F1	F1	+	-	-	F1	F0	-	-	-	F0	F0	F0	F1	F0	F0	F0	-	F0	F0	F0	F0	-	F0	F0	Bacteria; Proteobacteria; Gammaproteobacteria; Alteromonadales; Colwelliaceae
New.CleanUp.ReferenceOTU1066	-	-	-	-	-	-	-	-	-	-	-	F1	-	-	-	F0	F1	+	+	F0	-	F0	F0	F0	-	F0	F0	-	-	F1	F0	-	-	-	F0	F0	-	-	-	F0	F0	Bacteria; Proteobacteria; Gammaproteobacteria; Oceanospirillales; Oceanospirillaceae; Marinomonas;
New.CleanUp.ReferenceOTU21222	F1	+	F1	F1	F1	-	F0	-	-	-	-	F0	-	-	-	-	+	F1	-	-	F0	-	-	-	F0	-	-	-	F1	F1	F1	-	-	F1	F0	-	F1	-	-	F0	-	Bacteria; Proteobacteria; Alphaproteobacteria; Rhodobacterales; Rhodobacteraceae
New.CleanUp.ReferenceOTU1296	-	-	F1	-	F1	-	-	-	-	-	-	F1	F1	F1	F1	-	F1	-	-	-	-	-	-	-	F1	-	F1	F0	F0	F1	F1	F0	F0	-	-	-	+	+	F1	F1	F1	Bacteria; Proteobacteria; Gammaproteobacteria; Alteromonadales
New.CleanUp.ReferenceOTU12393	F0	-	-	-	F0	+	-	-	-	F0	+	F1	F1	F1	F0	F1	F1	F1	-	F1	F1	-	F1	-	F1	-	-	F1	F1	F1	F1	-	-	F1	-	-	F1	F1	F1	F1	-	Bacteria; Proteobacteria; Alphaproteobacteria; Rhodobacterales; Rhodobacteraceae
New.CleanUp.ReferenceOTU18548	F1	F1	F1	F1	-	-	-	-	-	-	-	-	F1	F1	F1	-	-	-	-	-	-	-	-	F1	F1	-	F1	-	+	F1	-	-	F0	-	-	-	F1	+	F1	F1	F1	Bacteria; Proteobacteria; Gammaproteobacteria; Alteromonadales; Alteromonadaceae; Marinobacter;
73723	-	-	F0	-	-	-	F1	F0	F1	-	-	-	F0	-	-	F0	+	F0	+	F0	F0	F0	F0	F0	F0	F0	F0	F0	F0	F0	F0	F0	F0	F0	F0	F0	F0	F0	F0	F0	F0	Bacteria; Proteobacteria; Gammaproteobacteria; Vibrionales; Vibrionaceae; Vibrio;
New.CleanUp.ReferenceOTU9403	F0	F0	F0	F0	F0	F0	F0	+	F0	F0	F0	+	F0	F0	F0	F0	F0	-	F0	F0	F0	-	F0	F0	F0	-	F0	-	-	F0	F0	-	-	F0	F0	F0	-	-	F0	F0	F0	Bacteria; Proteobacteria; Alphaproteobacteria; Rhodobacterales; Rhodobacteraceae
New.CleanUp.ReferenceOTU6706	-	-	-	-	-	F1	F1	-	-	-	-	-	-	-	-	-	-	F1	F0	-	F1	F1	F0	F1	F1	-	F0	F0	F0	-	F1	F0	F0	F1	-	F1	+	+	F1	-	F1	Bacteria; Bacteroidetes; [Saprospirae]; [Saprospirales]; Saprospiraceae
New.CleanUp.ReferenceOTU10415	F0	F0	-	-	F0	F0	+	-	-	F0	F0	F0	-	-	F0	F0	+	F0	F0	F0	F0	F0	F0	F0	F0	F0	F0	-	-	F0	F0	-	-	F0	-	F0	-	-	F0	-	F0	Bacteria; Proteobacteria; Alphaproteobacteria; Rhodobacterales; Rhodobacteraceae; Anaerospora;
New.CleanUp.ReferenceOTU15740	-	-	-	-	-	-	-	-	-	-	-	-	-	-	-	F0	F0	-	F0	F0	F0	-	F0	F0	F0	-	F0	F0	-	F0	F0	+	-	F0	-	+	F0	F1	F0	-	F0	Bacteria; Proteobacteria; Alphaproteobacteria; Kiloniellales; Kiloniellaceae; Thalassospira;
New.CleanUp.ReferenceOTU21174	-	-	-	-	-	-	-	-	-	-	-	F1	-	-	-	F0	-	-	F0	F0	-	-	F0	F0	-	-	F0	-	-	+	+	-	-	F0	-	F0	-	-	F0	-	F0	Bacteria; Bacteroidetes; Flavobacteriia; Flavobacteriales
251481	-	-	-	-	-	-	-	-	-	-	-	-	-	-	-	F0	-	-	F0	F0	-	-	F0	F0	-	-	F0	F0	F0	+	F0	F0	F0	F0	F0	+	F0	F0	F0	F0	F0	Bacteria; Proteobacteria; Alphaproteobacteria; Rhodobacterales; Rhodobacteraceae
New.CleanUp.ReferenceOTU18577	F1	F0	-	-	-	-	+	F1	F1	F1	-	+	F1	-	F1	-	-	-	-	F1	-	F1	F1	-	-	-	-	-	-	-	-	-	-	-	-	F1	-	-	-	-	F1	Bacteria; Proteobacteria; Betaproteobacteria; Methylophilales; Methylophilaceae; Methylotenera; mobilis
New.CleanUp.ReferenceOTU4091	-	-	-	-	-	-	-	F1	-	F1	-	F1	F1	F1	F1	-	F0	-	-	F1	F0	F1	-	F1	+	F1	F1	-	F0	-	F1	-	F0	F1	F0	F1	F1	+	F1	F0	F1	Unassigned
New.CleanUp.ReferenceOTU10144	+	F1	F1	F1	F1	F0	F1	-	-	-	F0	-	F1	F1	-	-	+	F1	F1	-	F0	-	-	-	F0	-	-	-	F1	F1	F1	-	-	-	-	-	-	-	-	-	-	Bacteria; Proteobacteria; Gammaproteobacteria; Alteromonadales; J115
New.CleanUp.ReferenceOTU12099	F0	+	-	F0	-	F0	F0	-	F0	F1	F0	F0	-	F0	-	-	+	F1	-	-	F0	F1	-	-	F0	-	-	-	-	-	-	-	-	-	-	-	-	-	-	-	-	Bacteria; Proteobacteria; Alphaproteobacteria; Rhodobacterales; Rhodobacteraceae
New.CleanUp.ReferenceOTU12790	F0	-	-	-	+	F0	-	-	-	F0	F0	-	-	-	F0	F0	F0	F0	+	F0	F0	F0	F0	F0	F0	F0	F0	-	F0	F0	F0	-	F0	F0	F0	F0	-	F0	F0	F0	F0	Bacteria; Proteobacteria; Gammaproteobacteria; Oceanospirillales; Oceanospirillaceae; Oleibacter;
New.CleanUp.ReferenceOTU17326	-	F1	F1	-	+	-	F1	-	-	F0	-	F1	-	F1	F0	-	-	-	F0	-	-	F1	F0	-	F1	-	F0	-	F0	-	-	F1	F0	-	-	F1	-	+	F1	-	F1	Bacteria; Bacteroidetes; [Saprospirae]; [Saprospirales]; Saprospiraceae; Lewinella; cohaerens
New.CleanUp.ReferenceOTU15743	-	-	-	-	-	-	-	-	-	-	-	-	-	-	F1	-	-	-	-	-	-	F1	-	F1	F1	-	F1	-	F0	-	-	-	F0	-	F0	-	-	+	F1	+	F1	Bacteria; Proteobacteria; Gammaproteobacteria; Xanthomonadales; Sinobacteraceae
New.ReferenceOTU11	-	F1	F1	F1	F1	-	F1	F1	F1	F1	-	F1	-	F1	F1	-	F1	+	-	-	-	+	-	-	F1	F0	-	-	-	-	-	-	F1	-	-	-	-	-	-	-	F1	Bacteria; Proteobacteria; Betaproteobacteria; Methylophilales; Methylophilaceae
New.CleanUp.ReferenceOTU2513	-	-	-	-	-	-	-	-	F1	-	F1	-	F1	-	-	-	-	-	-	-	-	-	-	-	-	-	F1	-	F0	-	F1	F1	+	-	-	-	F1	+	F1	F1	F1	Bacteria; Proteobacteria; Alphaproteobacteria; Rhodobacterales; Rhodobacteraceae
New.CleanUp.ReferenceOTU11631	F1	+	F1	F1	F1	F1	+	-	-	-	-	F0	F1	F1	F1	F1	F0	F1	F0	-	F0	-	F0	-	F0	-	F0	F0	F1	F1	F1	F0	-	F1	-	-	F0	-	F1	-	-	Bacteria; Proteobacteria; Betaproteobacteria; Burkholderiales; Comamonadaceae; Limnobacter;
New.CleanUp.ReferenceOTU14278	-	F0	-	-	-	-	+	F1	F1	-	F1	+	-	-	-	-	-	F1	F0	-	-	F1	F0	F1	-	-	F0	-	-	-	F1	-	-	-	F0	F1	-	-	F1	F0	-	Bacteria; Proteobacteria; Alphaproteobacteria; Rhodospirillales; Rhodospirillaceae
336824	-	-	-	-	-	F1	-	-	-	F1	F1	-	F1	F1	F1	F1	F1	-	F1	F1	F1	F1	F1	F1	F1	-	F1	F1	-	F0	-	-	F1	+	F1	F1	-	-	+	F1	-	Bacteria; Proteobacteria; Betaproteobacteria; Burkholderiales; Comamonadaceae
New.CleanUp.ReferenceOTU11206	+	F0	F0	-	F0	F0	F0	F0	-	F0	F0	F0	F0	-	F0	-	F1	+	F1	-	-	F0	-	-	-	F0	-	-	-	-	-	-	-	-	-	-	-	-	-	-	-	Bacteria; Proteobacteria; Epsilonproteobacteria; Campylobacterales; Campylobacteraceae; Arcobacter;
New.CleanUp.ReferenceOTU9896	F0	-	F0	F0	-	F0	F1	F0	F0	-	F0	-	+	F0	-	F0	F1	F0	+	F0	-	F0	F0	F0	-	F0	F0	-	-	-	-	-	-	-	-	-	-	-	-	-	-	Bacteria; Proteobacteria; Gammaproteobacteria; Pseudomonadales; Pseudomonadaceae
New.CleanUp.ReferenceOTU2642	-	-	-	-	-	-	-	-	-	-	-	-	-	-	-	-	F0	-	-	-	F0	-	-	-	F0	-	-	F0	-	+	F0	F0	-	F0	-	+	F0	-	F0	-	F0	Bacteria; Proteobacteria; Alphaproteobacteria; Kiloniellales; Kiloniellaceae; Thalassospira;
New.CleanUp.ReferenceOTU9495	-	-	-	-	-	-	-	-	-	-	-	-	-	-	-	F0	-	-	F0	F0	-	-	F0	F0	-	-	F0	F0	F0	F0	F0	+	F0	F0	F0	F0	F0	+	F0	F0	F0	Bacteria; Proteobacteria; Gammaproteobacteria; Alteromonadales; Colwelliaceae; Thalassomonas;
New.ReferenceOTU5	F0	F1	F1	F1	F1	F0	-	-	-	F1	F0	F1	F1	F1	F1	F1	F1	F1	-	-	-	F1	-	-	F1	-	F1	-	+	-	F1	-	+	F1	-	-	-	F0	F1	-	F1	Bacteria; Proteobacteria; Betaproteobacteria; Methylophilales; Methylophilaceae; Methylotenera; mobilis
New.CleanUp.ReferenceOTU397	-	-	-	-	-	-	-	-	-	-	-	F1	-	F1	F1	-	F1	F1	F0	F1	-	F1	F0	F1	-	-	+	F0	-	-	-	F0	-	-	F0	F1	+	F1	-	F0	F1	Unassigned
New.CleanUp.ReferenceOTU18021	-	-	-	-	-	-	-	-	-	F1	-	-	-	-	F1	-	F0	-	-	-	+	F1	-	F1	+	F1	F1	-	-	-	-	F1	F1	F1	-	F1	F1	F1	F1	-	F1	Bacteria; Proteobacteria; Gammaproteobacteria; Xanthomonadales; Sinobacteraceae
New.CleanUp.ReferenceOTU14798	-	F1	-	F1	F1	F1	-	-	-	-	-	F1	F1	F1	-	F1	-	-	-	-	-	-	-	F1	F1	-	-	-	F0	F1	-	F1	+	-	F1	-	F1	+	F1	F1	F1	Bacteria; Proteobacteria; Alphaproteobacteria; Rhodobacterales; Rhodobacteraceae
New.CleanUp.ReferenceOTU10267	+	-	F0	-	F0	F0	-	F0	-	F0	F0	-	F0	-	F0	F0	-	-	+	F0	-	-	F0	F0	-	-	F0	-	-	-	-	-	-	F1	F1	-	-	F1	-	-	-	Bacteria; Proteobacteria; Alphaproteobacteria; Rhodobacterales; Rhodobacteraceae
887059	-	F1	-	+	F1	-	F1	-	F0	-	F1	F1	-	+	-	-	-	-	F0	F1	-	F1	F0	-	-	-	F0	-	-	F0	F1	-	-	F0	-	-	-	-	F0	F1	-	Bacteria; Proteobacteria; Gammaproteobacteria; Pseudomonadales; Moraxellaceae; Enhydrobacter;
New.CleanUp.ReferenceOTU9972	-	F0	F0	-	F0	-	+	F0	-	F0	-	F0	F0	-	F0	F0	+	-	F0	F0	F0	-	F0	F0	F0	-	F0	F0	-	-	-	F0	-	-	F0	-	F0	-	-	F0	-	Bacteria; Proteobacteria; Gammaproteobacteria; Alteromonadales; Colwelliaceae
New.CleanUp.ReferenceOTU19501	F0	-	-	-	F0	F0	-	-	-	+	F0	F1	-	-	F0	F0	F0	F0	F0	F0	F0	+	F0	F0	F0	F0	F0	F0	-	-	-	F0	-	-	-	-	F0	-	-	-	-	Bacteria; Proteobacteria; Gammaproteobacteria; Legionellales; Legionellaceae
646398	F0	+	-	-	F1	F0	F0	-	F1	-	F0	F0	F1	-	-	-	-	-	-	F1	-	-	-	-	F1	-	-	F0	F0	F0	F0	F0	F0	F0	-	F0	F0	F0	F0	F1	+	Bacteria; Proteobacteria; Alphaproteobacteria; Rhodobacterales; Rhodobacteraceae
1138973	-	-	F1	-	-	-	F1	-	-	-	-	-	F1	F1	F1	F1	+	-	-	F1	+	F1	-	-	F0	-	-	-	-	-	-	-	-	F1	F1	F1	-	-	F1	-	F1	Bacteria; Proteobacteria; Betaproteobacteria; Procabacteriales; Procabacteriaceae
New.CleanUp.ReferenceOTU7112	-	-	-	-	-	-	-	-	-	-	-	-	-	-	-	F0	F0	-	F0	F0	+	-	F0	F0	F0	-	F0	F0	-	-	F0	F0	-	-	F0	F0	+	-	-	F0	F0	Bacteria; Proteobacteria; Gammaproteobacteria; Legionellales; Francisellaceae
New.CleanUp.ReferenceOTU9347	-	F1	-	F1	-	-	-	-	-	-	-	-	F1	F1	-	F1	-	F1	F1	-	-	-	-	F1	F1	-	-	F0	F0	F1	F1	F0	F0	F1	F1	-	+	+	F1	F1	-	Bacteria; Proteobacteria; Gammaproteobacteria; Xanthomonadales; Sinobacteraceae
New.CleanUp.ReferenceOTU19893	-	-	-	F1	-	-	-	-	-	-	-	-	-	-	F1	-	F0	F1	F0	-	F0	-	F0	F1	+	-	F0	F0	F0	-	F0	F0	F0	-	-	F0	F0	+	F1	F1	F0	Bacteria; Proteobacteria; Alphaproteobacteria; Rhodobacterales; Rhodobacteraceae
852375	-	-	-	-	F1	F1	-	-	-	-	-	F1	-	-	F1	-	-	F0	F1	F1	F1	F0	-	-	F1	+	-	-	-	+	-	F1	-	F0	F0	-	-	-	F0	F0	-	Bacteria; Proteobacteria; Gammaproteobacteria; Pseudomonadales; Moraxellaceae; Acinetobacter; lwoffii
New.CleanUp.ReferenceOTU15011	F1	F1	F1	F1	F1	F1	-	-	-	-	-	-	F1	-	F1	+	-	F1	-	F0	-	-	-	+	F1	-	-	-	-	F1	-	-	F1	-	-	F1	-	-	F1	F1	-	Bacteria; Proteobacteria; Betaproteobacteria; Burkholderiales; Comamonadaceae; Limnobacter;
246780	-	-	-	F1	-	-	-	-	-	-	-	-	-	-	-	F1	-	+	+	-	-	F0	F0	-	-	F0	F0	-	F1	F1	F1	-	-	-	-	-	-	-	-	-	-	Bacteria; Proteobacteria; Gammaproteobacteria; Vibrionales; Pseudoalteromonadaceae
New.CleanUp.ReferenceOTU5873	F1	F1	F1	-	F1	F1	-	-	-	-	-	F1	F1	F1	F1	F1	F1	-	-	-	-	-	-	F1	F1	-	-	F0	F0	-	F1	F0	F0	-	F0	-	F0	+	F1	+	F1	Bacteria; Proteobacteria; Gammaproteobacteria; Xanthomonadales; Sinobacteraceae
New.CleanUp.ReferenceOTU12177	-	-	-	F0	-	-	-	-	F0	-	-	-	F1	F0	-	-	-	F1	-	-	-	-	-	-	F1	-	-	F0	F0	F0	+	F0	F0	F0	F1	F0	F0	F0	F0	-	+	Bacteria; Proteobacteria; Gammaproteobacteria; Alteromonadales; J115
New.CleanUp.ReferenceOTU19430	-	-	-	-	F0	F1	F1	F1	-	+	-	-	-	-	F0	-	F0	-	-	-	F0	F1	-	-	+	-	-	F0	-	F0	F0	F0	-	F0	F0	F0	F0	-	F0	F0	F0	Unassigned
244546	-	-	-	-	-	-	-	-	-	-	-	-	-	F1	-	-	F0	-	F0	F1	F0	F1	F0	-	+	-	F0	-	F0	-	F1	F1	+	-	F0	-	-	F0	-	F0	F1	Bacteria; Proteobacteria; Gammaproteobacteria; Salinisphaerales; Salinisphaeraceae
New.CleanUp.ReferenceOTU3295	-	-	-	-	-	-	-	F1	-	-	-	-	F1	F1	-	-	F1	F1	F0	-	-	-	F0	-	-	-	F0	-	+	F0	F1	F1	F0	+	F1	F1	-	F0	F0	-	-	Bacteria; Proteobacteria; Betaproteobacteria; Methylophilales; Methylophilaceae; Methylotenera; mobilis
1084865	-	F0	-	-	-	-	F0	-	-	-	F1	+	-	-	-	-	-	F1	F0	-	-	-	F0	-	-	-	F0	F0	F0	-	F0	F0	F0	-	F0	F0	F0	F0	-	+	F0	Bacteria; Firmicutes; Bacilli; Bacillales; Staphylococcaceae; Staphylococcus;
New.CleanUp.ReferenceOTU4724	F1	F1	F1	F1	F1	-	-	-	-	-	-	-	-	-	-	-	+	-	F0	F1	F0	-	F0	-	+	-	F0	F0	F0	F0	F0	F0	F0	F0	-	F0	F0	F0	F0	-	F0	Unassigned
New.CleanUp.ReferenceOTU6848	-	-	F1	F1	-	-	-	F1	-	F1	-	F1	F1	F1	F1	-	-	-	+	-	F1	-	F0	-	-	-	F0	-	-	-	F1	F1	F1	-	+	F1	-	F1	F1	F0	F1	Bacteria; Proteobacteria; Betaproteobacteria; Burkholderiales; Comamonadaceae
New.CleanUp.ReferenceOTU8227	-	F1	F1	-	-	-	F1	-	-	-	-	F1	-	F1	-	-	-	F1	-	F1	-	-	-	F1	-	-	F1	F1	-	-	-	F1	F1	-	+	-	F1	F1	F1	+	-	Bacteria; Proteobacteria; Alphaproteobacteria; Kiloniellales
New.CleanUp.ReferenceOTU16584	+	-	+	F0	F0	F0	-	F0	F0	F0	F0	-	F0	F0	F0	-	-	F0	-	-	-	F0	-	-	-	F0	-	-	-	-	-	-	-	-	-	-	-	-	-	-	-	Bacteria; Proteobacteria; Epsilonproteobacteria; Campylobacterales; Campylobacteraceae; Arcobacter;
New.CleanUp.ReferenceOTU656	F0	F0	-	-	F1	F0	+	-	-	F1	F0	F0	-	-	-	-	F0	-	F0	-	F0	-	F0	-	+	-	F0	F0	-	F0	-	F0	-	F0	-	-	F0	-	F0	-	-	Bacteria; Proteobacteria; Betaproteobacteria; Burkholderiales; Comamonadaceae; Limnobacter;
New.CleanUp.ReferenceOTU21792	-	-	+	-	F0	-	-	F0	-	F0	-	-	F0	-	F0	-	-	F1	+	-	-	-	F0	-	-	-	F0	-	-	F1	-	-	-	F1	-	F1	-	F1	-	-	-	Bacteria; Proteobacteria; Alphaproteobacteria; Rhodobacterales; Rhodobacteraceae; Phaeobacter
611415	-	-	-	-	-	-	-	-	F1	-	-	-	-	-	-	F1	-	-	-	-	-	F1	-	-	-	-	-	-	F0	F1	F0	-	+	-	-	F0	-	F0	-	-	+	Bacteria; Actinobacteria; Actinobacteria; Actinomycetales; Pseudonocardiaceae; Pseudonocardia;
New.CleanUp.ReferenceOTU10560	F1	-	-	-	-	-	-	-	-	-	F1	F1	-	F1	F1	-	-	-	-	-	F1	-	-	F1	F1	-	-	F0	-	F0	-	F0	F1	F0	-	-	+	F1	+	-	-	Bacteria; Proteobacteria; Gammaproteobacteria; Alteromonadales; Alteromonadaceae; Marinobacter;
8994	F0	F0	F0	F0	F0	F0	F0	+	F0	F0	F0	F0	F0	F0	F0	F0	F0	F0	F0	F0	F0	F0	F0	F0	F0	F0	F0	-	F0	F0	-	-	F0	F0	-	-	-	F0	F0	-	-	Bacteria; Proteobacteria; Gammaproteobacteria; Alteromonadales; Moritellaceae; Moritella;
9232	F0	F0	F0	F0	F0	F0	F0	F0	F0	F0	F0	F0	F0	F0	F0	F0	F0	F0	F0	F0	F0	F0	F0	F0	F0	F0	F0	F0	+	F0	F0	F0	F0	F0	F0	F0	F0	F0	F0	F0	F0	Bacteria; Proteobacteria; Gammaproteobacteria; Vibrionales; Pseudoalteromonadaceae
676064	F0	F0	F0	F0	F0	F0	F0	F0	F0	F0	F0	F0	F0	F0	F0	F0	F0	+	-	F0	F0	F0	-	F0	F0	F0	F1	-	-	-	-	-	-	-	-	-	-	-	-	-	-	Bacteria; Bacteroidetes; Flavobacteriia; Flavobacteriales
4358092	-	F1	-	F1	-	-	-	-	-	-	F1	-	-	F1	-	F1	-	-	-	-	-	F1	-	-	-	-	-	-	-	F1	+	-	-	-	F0	F0	-	-	-	F0	F0	Bacteria; Proteobacteria; Alphaproteobacteria; Kiloniellales
New.ReferenceOTU82	F0	F0	F0	F0	F0	F0	F0	F0	F0	F0	F0	F0	F0	F0	F0	F0	F0	F0	+	F0	F0	F0	F0	F0	F0	F0	F0	F0	-	F0	F0	F0	-	F0	-	F0	F0	-	F0	-	F0	Bacteria; Proteobacteria; Gammaproteobacteria; Alteromonadales; Shewanellaceae; Shewanella
509480	-	-	-	F0	F0	F1	-	-	+	F0	-	-	-	F0	F0	-	-	-	-	-	-	-	-	-	-	-	-	-	-	-	-	-	-	-	-	-	-	-	-	-	-	Bacteria; Proteobacteria; Betaproteobacteria; Burkholderiales; Alcaligenaceae
542710	-	F0	F0	-	F0	-	F0	F0	-	F0	-	F0	F0	-	F0	F0	F0	F0	F0	F0	F0	F0	F0	F0	F0	F0	F0	F0	+	F0	F0	F0	F0	F0	F0	F0	F0	F0	F0	F0	F0	Bacteria; Proteobacteria; Gammaproteobacteria; Vibrionales; Pseudoalteromonadaceae; Pseudoalteromonas;
280661	F0	F0	F0	-	-	F0	F0	F0	-	-	F0	F0	F0	-	-	F0	F0	F0	F0	F0	F0	F0	F0	F0	F0	F0	F0	F0	F0	F0	F0	+	F0	F0	F0	F0	F0	F0	F0	F0	F0	Bacteria; Proteobacteria; Gammaproteobacteria; Alteromonadales; Idiomarinaceae; Idiomarina;
New.CleanUp.ReferenceOTU3521	-	-	-	-	-	-	-	-	-	-	-	-	-	-	-	F0	F1	F0	F0	F0	-	F0	F0	F0	-	F0	F0	F0	-	+	F0	F0	-	F0	-	F0	F0	-	F0	-	F0	Bacteria; Bacteroidetes; Flavobacteriia; Flavobacteriales; Flavobacteriaceae
544799	F0	F0	F0	F0	F0	F0	F0	F0	F0	F0	F0	F0	F0	F0	F0	F0	F0	F0	F0	F0	F0	F0	F0	F0	F0	F0	F0	F0	+	F0	F0	F0	F0	F0	F0	F0	F0	F0	F0	F0	F0	Bacteria; Proteobacteria; Gammaproteobacteria; Vibrionales; Pseudoalteromonadaceae; Pseudoalteromonas;
New.CleanUp.ReferenceOTU1344	F0	-	-	-	-	F0	-	-	-	-	F0	-	-	-	-	F0	+	F0	F0	F0	F0	F0	F0	F0	F0	F0	F0	-	-	F0	F0	-	-	F0	-	F0	-	-	F0	-	F0	Bacteria; Bacteroidetes; Flavobacteriia; Flavobacteriales; Flavobacteriaceae
New.CleanUp.ReferenceOTU118	-	F1	F1	F1	-	-	-	-	F1	F1	F1	F1	F1	F1	F1	-	-	-	F0	F1	-	F1	F0	F1	-	-	F0	-	F0	-	-	-	F0	F1	-	-	F1	+	F1	F1	-	Bacteria; Proteobacteria; Alphaproteobacteria; Rhodobacterales; Rhodobacteraceae
New.CleanUp.ReferenceOTU745	F0	F0	F0	F0	F0	F0	F0	F0	F0	F0	F0	+	F0	F0	F0	F0	F0	F0	F0	F0	F0	F0	F0	F0	F0	F0	F0	F0	F0	F0	F0	F0	F0	F0	F0	F0	F0	F0	F0	F0	F0	Bacteria; Proteobacteria; Gammaproteobacteria; Alteromonadales
818315	F0	F0	F0	-	F0	F0	F0	F0	-	+	F0	F0	F0	-	F0	F0	F0	F0	F0	F0	F0	F0	F0	F0	F0	F0	F0	F0	F0	F0	F0	F0	F0	F0	F0	F0	F0	F0	F0	F0	F0	Bacteria; Proteobacteria; Gammaproteobacteria; Oceanospirillales; Alcanivoracaceae; Alcanivorax;
New.CleanUp.ReferenceOTU4126	-	-	-	-	-	F1	F1	F1	F1	F1	-	-	-	-	-	-	F0	-	-	F1	+	F1	F1	-	F0	-	-	-	-	-	-	F1	F1	F1	F1	F1	-	-	-	-	-	Bacteria; Proteobacteria; Gammaproteobacteria; Xanthomonadales; Sinobacteraceae
New.CleanUp.ReferenceOTU1226	-	-	-	-	-	-	F1	F1	F1	-	-	F1	F1	-	F1	-	-	-	-	-	-	-	F1	-	-	-	-	F0	-	F0	F0	F0	-	F0	-	F0	F0	-	F0	-	+	Bacteria; Proteobacteria; Gammaproteobacteria; Xanthomonadales; Xanthomonadaceae
New.ReferenceOTU139	-	F0	F0	-	+	-	F0	F0	-	F0	-	F0	F0	-	F0	-	F0	-	F0	-	F0	-	F0	-	F0	-	F0	-	-	F0	F0	-	-	F0	-	F0	-	-	F0	-	F0	Bacteria; Proteobacteria; Gammaproteobacteria; Alteromonadales; Shewanellaceae; Shewanella
New.CleanUp.ReferenceOTU1517	-	F1	-	-	F1	-	F1	-	F1	F1	-	F1	F1	F1	F1	-	-	F1	F0	F1	-	F1	F0	-	F1	-	F0	-	-	-	F0	F1	-	-	F0	F0	-	F1	F1	F0	+	Bacteria; Proteobacteria; Deltaproteobacteria; Myxococcales
1580377	-	-	-	F1	-	-	-	-	-	-	F1	F1	F1	F1	-	-	-	-	-	-	-	-	-	F1	F1	F1	F1	-	F0	-	-	-	F0	F1	F1	F1	F1	+	F1	F1	F1	Bacteria; Firmicutes; Bacilli; Bacillales; Bacillaceae; Anoxybacillus; kestanbolensis
894719	-	F1	-	F1	F1	-	F1	F1	F1	F1	-	F1	-	-	F1	-	F1	F1	+	F1	F1	F1	F0	F1	F1	-	F0	-	F1	F1	F1	-	-	F1	-	F1	-	F1	F1	-	-	Bacteria; Proteobacteria; Alphaproteobacteria; Rhizobiales
200856	F0	F0	F0	-	-	F0	F0	F0	-	-	F0	F0	F0	-	-	F0	+	F0	F0	F0	F0	F0	F0	F0	F0	F0	F0	F0	F0	F0	F0	F0	F0	F0	-	F0	F0	F0	F0	-	F0	Bacteria; Proteobacteria; Gammaproteobacteria; Vibrionales; Pseudoalteromonadaceae; Pseudoalteromonas;
New.CleanUp.ReferenceOTU982	F0	F0	F0	F0	+	F0	F0	F0	F0	F0	F0	F0	F0	F0	F0	-	F0	-	F0	-	F0	-	F0	-	F0	-	F0	-	-	-	-	-	-	-	-	-	-	-	-	-	-	Bacteria; Proteobacteria; Gammaproteobacteria
New.CleanUp.ReferenceOTU10799	-	F0	-	-	-	-	F0	-	-	-	F1	+	F1	F1	-	-	-	-	-	-	-	-	-	F1	-	-	F1	-	-	-	-	-	-	F1	-	F1	-	F1	F1	F1	F1	Bacteria; Firmicutes; Bacilli; Bacillales; Bacillaceae; Anoxybacillus; kestanbolensis
108729	-	-	F1	-	-	-	-	-	-	F1	F1	F1	-	F1	-	-	-	-	-	-	-	-	-	-	-	-	-	F0	F0	F0	F0	F0	F0	F0	-	F0	F0	F0	F0	F1	+	Bacteria; Proteobacteria; Gammaproteobacteria; Pasteurellales; Pasteurellaceae; Actinobacillus;
New.CleanUp.ReferenceOTU19304	F0	F0	-	-	F0	F0	F0	-	-	F0	F0	F0	-	F1	F0	F0	F0	F0	F0	F0	F0	F0	F0	F0	F0	F0	F0	F0	F0	+	F0	F0	F0	F0	F0	F0	F0	F0	F0	F0	F0	Bacteria; Bacteroidetes; Flavobacteriia; Flavobacteriales; Flavobacteriaceae; Zhouia;
New.CleanUp.ReferenceOTU21301	-	-	F1	-	-	-	-	-	-	F1	F1	-	-	F1	-	-	-	-	F0	-	-	-	F0	-	-	-	F0	F0	F0	-	F0	F0	F0	-	F0	F0	F0	F0	-	+	F0	Bacteria; Firmicutes; Clostridia; Clostridiales; Veillonellaceae; Veillonella; dispar
New.CleanUp.ReferenceOTU788	-	-	-	-	-	-	-	-	-	-	-	-	-	-	-	F1	F0	-	-	-	F0	-	-	-	F0	-	-	-	F0	F0	F0	-	F0	F0	F0	F0	-	+	F0	F0	F0	Unassigned
New.CleanUp.ReferenceOTU6954	F0	F0	+	-	F0	F0	F0	F0	-	F0	F0	F0	F0	-	F0	-	F0	-	-	-	F0	-	-	-	F0	-	-	-	-	-	-	-	-	-	F0	-	-	-	-	F0	-	Bacteria; Proteobacteria; Gammaproteobacteria; Alteromonadales; Colwelliaceae
New.ReferenceOTU209	-	F1	-	F1	F1	-	-	-	-	-	-	F1	F1	F1	F1	-	-	F1	F1	-	-	-	-	F1	F1	F1	F1	-	F0	F1	-	F1	F0	-	F1	-	F1	+	F1	F1	F1	Bacteria; Proteobacteria; Gammaproteobacteria; Xanthomonadales; Sinobacteraceae
New.CleanUp.ReferenceOTU10458	F0	F0	F0	F0	F0	F0	F0	F0	F0	F0	F0	F0	F0	F0	F0	F0	+	-	F0	F0	F0	-	F0	F0	F0	-	F0	F0	F0	F0	F0	F0	F0	F0	F0	F0	F0	F0	F0	F0	F0	Bacteria; Proteobacteria; Gammaproteobacteria; Vibrionales; Pseudoalteromonadaceae; Pseudoalteromonas;
New.CleanUp.ReferenceOTU3897	-	-	-	-	F0	-	-	-	-	F0	-	-	-	-	F0	F0	F0	-	+	F0	F0	-	F0	F0	F0	-	F0	-	F0	F1	F0	-	F0	-	F0	F0	-	F0	-	F0	F0	Bacteria; Proteobacteria; Gammaproteobacteria; Alteromonadales; Colwelliaceae
New.CleanUp.ReferenceOTU9852	F1	-	-	-	-	-	-	F1	-	-	-	-	F1	F1	-	F0	+	-	F0	F0	F0	-	F0	F0	F0	-	F0	-	F0	F1	F1	-	F0	-	-	-	-	F0	-	-	-	Bacteria; Proteobacteria; Alphaproteobacteria; Rhodobacterales; Rhodobacteraceae
806354	-	-	-	-	-	-	-	-	-	-	-	-	-	F1	-	-	-	-	F0	F1	-	-	F0	F1	F1	-	+	-	-	-	-	F1	F1	F1	F1	-	-	F1	F1	F1	-	Bacteria; Proteobacteria; Alphaproteobacteria; Rhizobiales
New.ReferenceOTU21	-	-	-	F0	-	-	-	-	F0	-	-	-	-	F0	-	F0	F0	-	+	F0	F0	-	F0	F0	F0	-	F0	F0	F0	F0	F0	F0	F0	F0	F1	F0	F0	F0	F0	-	F0	Bacteria; Proteobacteria; Alphaproteobacteria; Kiloniellales; Kiloniellaceae; Thalassospira;
New.CleanUp.ReferenceOTU4576	-	-	-	-	-	-	-	-	-	-	-	-	-	-	-	-	-	F1	+	-	-	F1	F0	-	-	F1	F0	-	-	-	-	-	-	-	-	-	-	-	-	-	-	Bacteria; Proteobacteria; Alphaproteobacteria; Rhodospirillales; Rhodospirillaceae
1119376	F0	F0	F0	F0	F0	F0	F0	F0	F0	F0	F0	F0	F0	F0	F0	F0	F0	F0	F0	F0	F0	F0	F0	F0	F0	F0	F0	F0	F0	+	F0	F0	F0	F0	F0	F0	F0	F0	F0	F0	F0	Bacteria; Proteobacteria; Gammaproteobacteria; Vibrionales; Pseudoalteromonadaceae
New.CleanUp.ReferenceOTU7410	-	-	-	-	-	-	-	-	-	-	-	-	-	-	-	F0	+	-	F0	F0	F0	-	F0	F0	F0	-	F0	F0	F0	-	F0	F0	F0	-	F0	F0	F0	F0	-	F0	F0	Bacteria; Proteobacteria; Gammaproteobacteria; Legionellales; Francisellaceae
113013	F0	F0	F0	-	F0	F0	F0	F0	-	F0	F0	F0	F0	F1	+	F0	F0	-	F0	F0	F0	-	F0	F0	F0	-	F0	-	F0	F0	F0	-	F0	F0	F0	F0	-	F0	F0	F0	F0	Bacteria; Bacteroidetes; Flavobacteriia; Flavobacteriales; Flavobacteriaceae; Mesonia;
New.CleanUp.ReferenceOTU5941	F0	F1	+	F0	F0	F0	-	F0	F0	F0	F0	-	F0	F0	F0	-	-	-	-	-	-	-	-	-	-	-	-	-	-	-	-	-	-	-	-	-	-	-	-	-	-	Unassigned
New.CleanUp.ReferenceOTU2325	-	-	-	-	-	-	-	-	-	F1	F1	-	F1	F1	F1	F1	F1	-	+	-	-	-	F0	F1	F1	-	F0	-	-	F1	-	-	-	F1	-	-	F1	F1	F1	-	F1	Bacteria; Proteobacteria; TA18; PHOS-HD29
New.CleanUp.ReferenceOTU16385	F0	-	F0	F0	F0	F0	F1	F0	F0	F0	F0	-	+	F0	F0	F0	F1	F0	F0	F0	-	F0	F0	F0	-	F0	F0	-	-	-	-	-	-	-	-	-	-	-	-	-	-	Bacteria; Proteobacteria; Gammaproteobacteria; Pseudomonadales; Pseudomonadaceae; Pseudomonas;
17356	-	-	-	-	-	-	F1	F1	F1	F1	-	F1	-	-	F1	-	-	-	-	F1	-	F1	F1	F1	-	F1	-	-	F0	-	-	-	F0	-	F0	F1	-	+	-	F0	F1	Bacteria; Proteobacteria; Betaproteobacteria; Nitrosomonadales; Nitrosomonadaceae
New.ReferenceOTU16	-	-	-	-	-	-	-	-	-	-	-	-	-	-	-	-	-	-	-	-	-	-	-	-	-	-	-	F0	F0	-	-	F0	F0	F1	+	F1	F0	F0	F1	F0	F1	Bacteria; Nitrospirae; Nitrospira; Nitrospirales; Nitrospiraceae
New.CleanUp.ReferenceOTU8536	F0	F1	F1	F1	F1	+	F1	F1	F1	F1	F0	F1	F1	F1	F1	-	-	F1	F1	-	-	F1	-	-	F1	-	-	-	-	-	-	-	-	-	-	-	-	-	-	-	-	Bacteria; Proteobacteria; Gammaproteobacteria; Alteromonadales; Alteromonadaceae
New.ReferenceOTU79	+	F1	F1	F1	F1	F0	-	-	-	-	F0	F1	F1	F1	F1	-	F1	F1	-	-	-	-	-	F1	F1	-	-	-	F1	F1	F1	-	-	-	F1	-	F1	F1	F1	F1	F1	Bacteria; Proteobacteria; Gammaproteobacteria; Alteromonadales; Alteromonadaceae; Marinobacter;
New.CleanUp.ReferenceOTU1399	-	-	-	-	-	-	-	-	-	-	F1	-	-	-	-	-	-	-	F0	-	-	-	F0	-	-	-	+	F0	-	-	F0	F0	-	-	-	F0	F0	-	-	F1	F0	Bacteria; Proteobacteria; Gammaproteobacteria; Pseudomonadales; Moraxellaceae; Moraxella;
276493	F0	-	F0	F0	-	F0	-	F0	F0	-	F0	-	F0	F0	-	F0	F0	F0	+	F0	F0	F0	F0	F0	F0	F0	F0	F0	F0	F0	F0	F0	F0	F0	F0	F0	F0	F0	F0	F0	F0	Bacteria; Proteobacteria; Gammaproteobacteria; Vibrionales; Vibrionaceae; Vibrio;
New.CleanUp.ReferenceOTU2435	F0	+	-	-	F0	F0	F0	-	-	F0	F0	F0	-	-	F0	F0	F1	F1	-	F0	-	F1	-	F0	-	-	-	-	-	-	-	-	-	-	-	-	-	-	-	-	-	Bacteria; Proteobacteria; Alphaproteobacteria; Rhodobacterales; Rhodobacteraceae
New.CleanUp.ReferenceOTU2570	-	-	-	F0	-	-	-	-	F0	-	-	-	-	F0	-	F0	-	F0	F0	F0	-	F0	F0	F0	-	F0	F0	F0	F0	F1	F0	F0	F0	-	-	+	F0	F0	F1	-	F0	Bacteria; Proteobacteria; Alphaproteobacteria; Rhodobacterales; Rhodobacteraceae
New.CleanUp.ReferenceOTU8822	+	F1	F1	F1	F1	F0	-	-	-	-	F0	-	-	-	-	-	F1	F1	F1	-	-	-	-	-	-	-	-	-	F1	F1	F1	-	-	-	-	-	-	-	-	-	-	Bacteria; Proteobacteria; Alphaproteobacteria; Rhodobacterales; Rhodobacteraceae
New.ReferenceOTU18	F1	F1	F1	F1	F1	-	-	-	F1	F1	-	F1	F1	F1	F1	F1	-	F1	-	-	-	-	-	-	F1	-	-	-	F0	-	F1	F1	+	F1	F1	-	-	F0	F1	-	F1	Bacteria; Proteobacteria; Gammaproteobacteria; Xanthomonadales; Sinobacteraceae
New.CleanUp.ReferenceOTU13601	-	-	-	-	F0	-	-	F1	-	F0	-	F1	-	-	F0	-	-	F1	F0	-	-	F1	F0	F1	F1	-	F0	F0	F0	F0	-	F0	F0	F0	F0	-	F0	+	F0	F0	F1	Unassigned
New.CleanUp.ReferenceOTU12682	F1	+	-	-	F1	-	F0	-	-	-	-	F0	-	-	-	-	-	F1	F1	-	-	-	-	-	F1	-	-	-	F1	-	F1	F1	-	-	-	F1	-	-	-	-	F1	Bacteria; Proteobacteria; Alphaproteobacteria; BD7-3
3437276	-	-	-	-	-	-	-	-	-	-	F1	-	F1	-	-	-	-	-	-	-	-	-	-	-	-	-	F1	-	F0	-	-	-	F0	-	F1	F1	-	+	-	F1	F1	Bacteria; Proteobacteria; Betaproteobacteria; Burkholderiales; Oxalobacteraceae; Cupriavidus;
New.CleanUp.ReferenceOTU22181	-	-	F1	-	F1	-	-	-	-	F1	F1	-	-	-	-	-	-	-	-	-	-	-	-	-	-	-	-	-	-	-	F0	-	-	-	-	F0	-	-	-	-	+	Bacteria; Proteobacteria; Betaproteobacteria; Neisseriales; Neisseriaceae; Neisseria; cinerea
269454	F0	F0	F0	F0	+	F0	F0	F0	F0	F0	F0	F0	F0	F0	F0	-	-	-	-	-	-	-	-	-	-	-	-	-	-	-	-	-	-	-	-	-	-	-	-	-	-	Bacteria; Proteobacteria; Gammaproteobacteria; Alteromonadales; Colwelliaceae; Thalassomonas;
New.CleanUp.ReferenceOTU21107	-	-	-	-	-	-	-	-	-	-	-	-	-	-	-	F0	F0	F0	F0	F0	F0	F0	F0	F0	F0	F0	F0	F0	F0	+	F0	F0	F0	F0	-	F0	F0	F0	F0	-	F0	Bacteria; Proteobacteria; Gammaproteobacteria; Alteromonadales; Colwelliaceae
4374432	F1	-	-	-	-	-	-	-	-	-	-	-	F1	F1	F1	-	F1	-	F1	-	-	-	-	F1	F1	-	F1	F0	-	F1	-	F0	-	F1	F1	-	+	F1	F1	F1	F1	Bacteria; Proteobacteria; Gammaproteobacteria; Alteromonadales; Alteromonadaceae; Marinobacter;
1127530	-	F0	F0	-	F0	-	F0	F0	-	F0	F1	F0	F0	-	F0	-	F0	F0	F0	-	F0	F0	F0	-	F0	F0	F0	F0	F0	F0	F0	F0	F0	+	F0	F0	F0	F0	F0	F0	F0	Bacteria; Firmicutes; Clostridia; Clostridiales; Clostridiaceae; Clostridium;
New.CleanUp.ReferenceOTU12142	-	F0	F1	-	-	-	F0	-	-	-	-	F0	-	-	-	F0	F1	F0	F0	F0	-	F0	F0	F0	-	F0	F0	-	-	F1	+	-	-	-	-	F0	-	-	-	-	F0	Unassigned
New.ReferenceOTU32	-	F1	F1	-	-	-	F1	F1	-	-	-	F1	-	F1	-	-	-	-	-	-	-	-	-	F1	-	-	-	-	F0	-	-	F1	F0	-	-	-	-	+	-	-	-	Unassigned
New.CleanUp.ReferenceOTU3136	F0	F0	-	-	F0	F0	F0	-	-	F0	F0	F0	-	-	+	-	F0	-	F0	-	F0	-	F0	-	F0	-	F0	-	F0	-	F0	-	F0	-	-	F0	-	F0	-	-	F0	Bacteria; Proteobacteria; Gammaproteobacteria; Alteromonadales; Shewanellaceae; Shewanella;
New.CleanUp.ReferenceOTU1129	-	F1	F1	-	-	-	F1	-	-	F1	F1	-	-	-	-	-	F1	F1	+	-	-	-	F0	-	-	-	F0	F1	-	F1	-	-	F1	F1	F0	-	F1	F1	F1	F0	-	Bacteria; Proteobacteria; Alphaproteobacteria; Rhizobiales; Hyphomicrobiaceae; Devosia;
New.CleanUp.ReferenceOTU20532	-	-	-	-	-	-	-	-	-	-	-	-	-	-	-	-	-	F0	F0	-	-	F0	F0	-	-	F0	F0	F0	F0	-	F0	F0	F0	-	-	+	F0	F0	-	-	F0	Bacteria; Proteobacteria; Alphaproteobacteria; Kiloniellales; Kiloniellaceae; Thalassospira;
New.ReferenceOTU207	-	-	-	F0	F0	-	-	-	F0	F0	-	-	-	F0	F0	-	-	F0	-	-	-	F0	-	-	-	F0	-	-	+	-	F0	-	F0	-	F0	F0	-	F0	-	F0	F0	Bacteria; Proteobacteria; Gammaproteobacteria; Aeromonadales; Aeromonadaceae
New.CleanUp.ReferenceOTU14222	-	F1	F0	-	F0	-	-	+	-	F0	-	-	F0	F1	F0	F0	F1	F0	F0	F0	-	F0	F0	F0	-	F0	F0	-	-	-	F0	-	-	-	-	F0	-	-	-	-	F0	Bacteria; Proteobacteria; Gammaproteobacteria; Alteromonadales; Alteromonadaceae; nsmpVI18;
New.CleanUp.ReferenceOTU9698	-	-	-	-	-	-	-	-	-	-	-	-	-	-	-	F0	-	-	F0	F0	-	-	F0	F0	-	-	F0	-	F0	+	F0	-	F0	F0	F0	F0	-	F0	F0	F0	F0	Bacteria; Proteobacteria; Gammaproteobacteria; Alteromonadales; Colwelliaceae
New.CleanUp.ReferenceOTU16704	-	F0	F0	-	+	-	F0	F0	-	F0	-	F0	F0	-	F0	F0	-	-	F0	F0	-	-	F0	F0	-	-	F0	-	-	-	-	-	-	-	-	-	-	-	-	-	-	Bacteria; Proteobacteria; Gammaproteobacteria; Alteromonadales; Colwelliaceae; Thalassomonas;
315506	-	-	-	-	-	F1	-	-	-	-	-	-	-	-	-	-	-	-	F1	F1	-	-	-	-	F1	-	-	-	-	F0	F0	-	-	F0	F0	F0	-	-	F0	F0	+	Bacteria; Firmicutes; Bacilli; Lactobacillales; Leuconostocaceae; Leuconostoc;
66026	F0	-	F0	F0	-	F0	-	F0	F0	-	F0	-	F0	F0	-	F0	F0	F0	+	F0	F0	F0	F0	F0	F0	F0	F0	F0	-	F0	F0	F0	-	F0	-	F0	F0	-	F0	-	F0	Bacteria; Proteobacteria; Gammaproteobacteria; Vibrionales; Pseudoalteromonadaceae
New.CleanUp.ReferenceOTU17172	F0	F0	-	F0	+	F0	F0	-	F0	F0	F0	F0	-	F0	F0	-	F0	-	F1	-	F0	-	-	-	F0	-	-	-	-	-	-	-	-	-	-	-	-	-	-	-	-	Bacteria; Proteobacteria; Gammaproteobacteria; Alteromonadales; Colwelliaceae; Thalassomonas;
New.CleanUp.ReferenceOTU21732	-	-	-	F0	F0	-	-	-	F0	F0	-	-	-	F0	F0	F0	F0	F0	F0	F0	F0	F0	F0	F0	F0	F0	F0	F0	-	F0	F0	F0	-	F0	-	+	F0	-	F0	-	F0	Bacteria; Proteobacteria; Gammaproteobacteria; Vibrionales; Vibrionaceae; Photobacterium;
New.ReferenceOTU272	F0	F0	F0	-	F1	F0	F0	F0	F1	-	F0	F0	F0	-	-	F0	-	-	F0	F0	-	F1	F0	F0	-	-	F0	F0	-	+	-	F0	-	F0	-	F1	F0	-	F0	-	-	Bacteria; Proteobacteria; Alphaproteobacteria; Rhodobacterales; Rhodobacteraceae
New.CleanUp.ReferenceOTU1372	F1	-	F1	-	F1	F1	F1	-	F1	F1	-	-	F1	F1	-	F1	F1	-	F0	F1	F1	-	F0	-	-	-	+	-	-	F1	F1	-	-	F1	F1	-	-	-	-	F1	F1	Bacteria; Cyanobacteria; Chloroplast; Stramenopiles
New.CleanUp.ReferenceOTU7841	F0	F1	F0	-	F0	F0	F1	F0	F1	+	F0	-	F0	-	F0	-	-	-	-	-	-	-	-	-	-	-	-	-	-	-	-	-	-	-	-	-	-	-	-	-	-	Unassigned
New.CleanUp.ReferenceOTU18258	+	-	F1	F1	-	F0	-	-	-	-	F0	-	-	-	-	-	F1	-	F1	-	-	-	-	-	-	-	-	-	-	-	-	-	-	-	-	-	-	-	-	-	-	Bacteria; Proteobacteria; Alphaproteobacteria; Rhodobacterales; Rhodobacteraceae
New.CleanUp.ReferenceOTU19955	-	F0	F0	F0	-	-	F0	F0	F0	-	-	F0	F0	F0	-	F0	+	F0	F0	F0	F0	F0	F0	F0	F0	F0	F0	F0	F0	F0	F0	F0	F0	F0	F0	F0	F0	F0	F0	F0	F0	Bacteria; Proteobacteria; Gammaproteobacteria; Vibrionales; Vibrionaceae; Vibrio;
New.CleanUp.ReferenceOTU13138	-	-	F0	F0	F0	-	F1	F0	F0	F0	-	-	F0	F0	F0	F0	-	F0	+	F0	-	F0	F0	F0	-	F0	F0	-	-	-	-	-	-	-	-	-	-	-	-	-	-	Bacteria; Proteobacteria; Gammaproteobacteria; Vibrionales; Vibrionaceae; Vibrio;
New.CleanUp.ReferenceOTU21106	-	-	-	F0	-	-	-	-	F0	-	-	-	-	F0	-	F0	+	F0	F0	F0	F0	F0	F0	F0	F0	F0	F0	F0	F0	F0	-	F0	F0	F0	F0	-	F0	F0	F0	F0	-	Bacteria; Proteobacteria; Gammaproteobacteria; Legionellales; Francisellaceae; Francisella;
396109	-	-	F1	-	-	F1	-	-	-	F1	F1	-	F1	-	-	-	-	-	F0	-	-	-	F0	-	F1	-	F0	F0	F0	F0	F0	F0	F0	F0	F0	F0	F0	F0	F0	+	F0	Bacteria; Bacteroidetes; Flavobacteriia; Flavobacteriales; [Weeksellaceae]; Cloacibacterium;
New.ReferenceOTU17	-	-	-	-	-	-	-	F1	-	-	-	-	-	-	-	F0	F0	F0	F0	F0	F0	F0	F0	F0	F0	F0	F0	F0	+	F0	F0	F0	F0	F0	F0	F0	F0	F0	F0	F0	F0	Bacteria; Proteobacteria; Gammaproteobacteria; Vibrionales; Vibrionaceae; Vibrio;
New.CleanUp.ReferenceOTU1016	F0	F0	F0	F0	F0	F0	F0	F0	F0	F0	F0	F0	F0	F0	F0	F0	F0	-	+	F0	F0	-	F0	F0	F0	-	F0	F0	-	-	-	F0	-	-	-	-	F0	-	-	-	-	Bacteria; Proteobacteria; Gammaproteobacteria; Vibrionales; Vibrionaceae; Vibrio;
4312068	-	-	-	-	-	-	-	-	-	-	F1	-	-	-	-	-	-	-	F0	-	-	-	F0	-	-	-	F0	F0	F0	F0	F0	F0	F0	F0	F0	F0	F0	F0	F0	+	F0	Bacteria; Bacteroidetes; Bacteroidia; Bacteroidales; Prevotellaceae; Prevotella;
4390202	-	F0	-	-	-	-	F0	-	-	-	-	F0	-	F1	-	F0	F0	F0	F0	+	F0	F0	F0	F0	F0	F0	F0	-	F0	F0	F0	-	F0	F0	F0	F0	-	F0	F0	F0	F0	Bacteria; Proteobacteria; Gammaproteobacteria; Oceanospirillales; Halomonadaceae; Chromohalobacter;
200536	-	-	F1	-	-	F1	-	-	F1	-	-	-	-	-	-	-	-	-	-	-	-	-	-	-	-	-	-	+	-	-	-	F0	-	-	-	-	F0	-	-	F1	-	Bacteria; Proteobacteria; Betaproteobacteria; Rhodocyclales; Rhodocyclaceae
New.CleanUp.ReferenceOTU10117	-	F1	F1	-	F1	-	F1	-	-	-	-	F1	F1	F1	F1	-	F1	F1	F1	-	-	-	-	-	-	-	-	-	-	F1	+	-	-	F1	F0	F0	-	F1	-	F0	F0	Bacteria; Proteobacteria; Gammaproteobacteria
New.CleanUp.ReferenceOTU1862	-	-	-	-	-	-	-	F1	-	-	F1	F1	-	-	-	-	F1	F1	-	-	-	-	-	F1	-	-	-	-	F0	F1	-	-	F0	-	F1	F1	-	+	-	F1	-	Unassigned
New.CleanUp.ReferenceOTU1101	-	-	-	-	-	-	-	-	-	-	-	-	-	-	-	F0	F0	-	+	F0	F0	-	F0	F0	F0	-	F0	-	-	-	F0	-	-	-	-	F0	-	-	-	-	F0	Bacteria; Bacteroidetes; Flavobacteriia; Flavobacteriales; Flavobacteriaceae
806717	-	-	-	-	-	-	-	-	-	-	-	-	-	-	-	-	F0	-	F0	-	F0	-	F0	-	F0	-	F0	F0	+	F1	F0	F0	F0	-	F0	F0	F0	F0	F1	F0	F0	Bacteria; Proteobacteria; Gammaproteobacteria; Alteromonadales; Alteromonadaceae
New.CleanUp.ReferenceOTU20568	+	F0	-	-	-	F0	F0	F1	-	-	F0	F0	-	-	-	-	F1	-	-	-	-	-	-	-	-	-	-	-	-	F1	-	-	-	-	-	-	-	-	-	-	-	Bacteria; Proteobacteria; Alphaproteobacteria; Rhodobacterales; Rhodobacteraceae
222818	-	-	-	-	-	-	-	-	-	-	F1	-	-	-	-	-	-	-	-	-	-	-	F1	-	-	-	-	+	-	-	-	F0	-	-	F1	-	F0	-	F1	-	F1	Bacteria; Actinobacteria; Actinobacteria; Actinomycetales; Propionibacteriaceae; Propionibacterium; granulosum
New.CleanUp.ReferenceOTU20591	-	-	-	-	-	-	-	-	-	-	-	-	-	-	-	F0	F0	F0	+	F0	F0	F0	F0	F0	F0	F0	F0	F0	F0	F0	F0	F0	F0	F0	F0	F0	F0	F0	F0	F0	F0	Bacteria; Proteobacteria; Gammaproteobacteria; Vibrionales; Vibrionaceae; Vibrio;
1009894	-	-	-	-	-	F1	F1	-	-	-	-	F1	-	-	-	-	-	-	F1	-	F1	-	-	F1	F1	F1	-	-	+	-	-	-	F0	-	F1	-	-	F0	-	F1	-	Bacteria; Proteobacteria; Gammaproteobacteria; Pseudomonadales; Moraxellaceae; Acinetobacter; lwoffii
New.ReferenceOTU125	-	-	-	-	-	-	-	-	-	-	-	-	-	-	-	-	F0	-	F0	-	F0	-	F0	-	F0	-	F0	F0	F0	+	F0	F0	F0	F0	F0	F0	F0	F0	F0	F0	F0	Bacteria; Bacteroidetes; Flavobacteriia; Flavobacteriales; Flavobacteriaceae
New.CleanUp.ReferenceOTU19267	-	-	-	-	-	-	-	-	-	-	-	-	-	-	-	-	F0	F0	+	-	F0	F0	F0	-	F0	F0	F0	-	-	-	-	-	-	-	-	-	-	-	-	-	-	Bacteria; Proteobacteria; Gammaproteobacteria; Oceanospirillales; Oleiphilaceae
New.CleanUp.ReferenceOTU11855	F0	-	-	-	-	F0	-	F1	-	-	+	-	F1	F1	-	F1	-	-	F1	-	-	-	-	-	-	-	-	-	-	F0	-	-	-	F0	-	F1	-	F1	F0	-	-	Bacteria; Actinobacteria; Actinobacteria; Actinomycetales; Brevibacteriaceae; Brevibacterium;
589505	-	-	-	-	F1	F1	-	-	-	F1	-	-	F1	-	-	-	F1	-	-	-	-	F1	-	-	-	-	-	-	F1	F1	F1	F1	-	F1	F0	-	F1	F1	F1	+	F1	Bacteria; Proteobacteria; Alphaproteobacteria; Rhodobacterales; Rhodobacteraceae
New.CleanUp.ReferenceOTU1521	-	+	F1	-	F1	-	F0	-	-	-	-	F0	-	-	-	-	F0	F0	F0	-	F0	F0	F0	-	F0	F0	F0	-	F0	-	-	-	F0	-	-	-	-	F0	-	-	-	Bacteria; Bacteroidetes; Flavobacteriia; Flavobacteriales; Cryomorphaceae; Fluviicola;
New.CleanUp.ReferenceOTU7884	-	+	F1	F1	F1	-	F0	-	-	-	-	F0	-	-	F1	-	-	F1	-	-	-	-	-	F1	-	-	-	-	-	F1	F1	-	-	-	-	-	-	-	-	-	-	Unassigned
New.CleanUp.ReferenceOTU14404	-	-	-	-	F0	-	-	-	-	+	-	-	-	-	F0	-	-	-	-	-	-	-	-	-	-	-	-	-	-	-	-	-	-	-	-	-	-	-	-	-	-	Bacteria; Proteobacteria; Betaproteobacteria; Nitrosomonadales; Nitrosomonadaceae
859953	-	-	-	-	-	-	-	-	-	-	-	-	-	-	-	-	+	-	F0	-	F0	F1	F0	-	F0	-	F0	F0	F0	F1	-	F0	F0	-	F0	-	F0	F0	-	F0	-	Bacteria; Proteobacteria; Gammaproteobacteria; Alteromonadales; Colwelliaceae
New.CleanUp.ReferenceOTU16396	-	-	-	-	-	-	-	-	-	-	-	-	-	-	-	-	F0	-	F0	-	F0	-	F0	-	F0	-	F0	-	F0	F0	F0	-	F0	F0	F0	F0	-	F0	+	F0	F0	Bacteria; Proteobacteria; Gammaproteobacteria; Alteromonadales
New.CleanUp.ReferenceOTU3407	-	-	-	-	-	-	-	-	-	-	-	-	-	-	-	-	-	-	-	-	-	-	-	-	-	-	-	F0	F0	+	F0	F0	F0	F0	F0	F0	F0	F0	F0	F0	F0	Bacteria; Proteobacteria; Gammaproteobacteria; Alteromonadales; Alteromonadaceae
New.CleanUp.ReferenceOTU7131	F0	-	-	-	-	F0	-	-	-	-	F0	-	-	-	-	F0	F0	F0	+	F0	F0	F0	F0	F0	F0	F0	F0	-	F1	-	F0	-	-	-	-	F0	-	-	-	-	F0	Bacteria; Proteobacteria; Alphaproteobacteria; Rhodobacterales; Rhodobacteraceae; Marivita;
439036	-	F1	F1	-	-	-	-	-	-	F1	F1	-	-	-	-	-	-	-	F0	-	-	-	F0	-	F1	-	F0	F0	F0	F0	F0	F0	F0	F0	-	F0	F0	F0	F0	F1	+	Bacteria; Actinobacteria; Actinobacteria; Actinomycetales; Corynebacteriaceae; Corynebacterium;
567653	-	-	F0	-	F0	-	-	F0	-	F0	-	-	F0	-	F0	F0	F0	F0	F0	F0	F0	F0	F0	F0	F0	F0	F0	F0	-	-	F0	F0	-	-	-	+	F0	-	-	-	F0	Bacteria; Proteobacteria; Gammaproteobacteria; Vibrionales; Vibrionaceae; Photobacterium;
New.CleanUp.ReferenceOTU18636	+	-	F0	F0	F0	F0	-	F0	F0	F0	F0	-	F0	F0	F0	-	F1	F1	F1	-	-	-	-	-	-	-	-	-	-	-	-	-	-	-	-	-	-	-	-	-	-	Bacteria; Proteobacteria; Epsilonproteobacteria; Campylobacterales; Campylobacteraceae; Arcobacter;
New.CleanUp.ReferenceOTU7775	-	-	-	-	F0	-	-	-	-	F0	-	-	-	-	F0	F0	+	-	F0	F0	F0	-	F0	F0	F0	-	F0	-	-	-	F0	-	-	-	-	F0	-	-	-	-	F0	Bacteria; Proteobacteria; Gammaproteobacteria; Alteromonadales; Colwelliaceae; Thalassomonas;
New.CleanUp.ReferenceOTU12209	F0	F0	F0	F0	F0	F0	F0	F0	F0	F0	F0	F0	F0	F0	F0	F0	F0	F0	+	F0	F0	F0	F0	F0	F0	F0	F0	-	-	-	-	-	-	-	-	-	-	-	-	-	-	Unassigned
559632	-	-	-	-	-	-	-	-	-	-	-	-	-	-	-	F0	F0	F0	F0	F0	F0	F0	F0	F0	F0	F0	F0	F0	F0	F0	F0	F0	F0	F0	F0	F0	F0	+	F0	F0	F0	Bacteria; Proteobacteria; Gammaproteobacteria; Vibrionales; Pseudoalteromonadaceae
New.CleanUp.ReferenceOTU11914	F0	F1	-	F1	F1	F0	-	F1	F1	-	+	F1	F1	F1	F1	-	-	F1	-	F1	-	-	F1	F1	F1	-	F1	-	-	F1	-	-	-	-	F1	-	-	F1	-	F1	F1	Bacteria; Proteobacteria; Gammaproteobacteria; Xanthomonadales; Sinobacteraceae
New.CleanUp.ReferenceOTU12036	-	-	-	F1	-	-	-	-	-	-	-	F1	-	F1	F1	-	-	F1	F0	-	-	F1	F0	F1	F1	-	F0	F0	F0	-	-	F0	F0	-	-	F1	F0	+	-	-	-	Bacteria; Bacteroidetes; [Saprospirae]; [Saprospirales]; Saprospiraceae
New.CleanUp.ReferenceOTU15595	-	-	-	-	-	-	-	-	-	-	-	-	-	-	-	-	-	-	-	-	-	-	-	-	-	-	-	-	F0	-	-	-	F0	-	F0	-	-	F0	-	+	-	Bacteria; Bacteroidetes; Flavobacteriia; Flavobacteriales; [Weeksellaceae]
New.CleanUp.ReferenceOTU20377	F0	F0	-	F0	F1	F0	F0	-	F0	F1	F0	F0	-	F0	F1	-	-	F0	F0	-	F1	+	F0	F1	F1	F0	F0	F0	F0	F0	F0	F0	F0	F0	-	F0	F0	F0	F0	-	F0	Bacteria; Proteobacteria; Alphaproteobacteria; Rhodobacterales; Rhodobacteraceae
New.CleanUp.ReferenceOTU7859	F0	F0	F0	F0	+	F0	F0	F0	F0	F0	F0	F0	F0	F0	F0	-	-	-	-	-	-	-	-	-	-	-	-	-	-	-	-	-	-	-	-	-	-	-	-	-	-	Bacteria; Proteobacteria; Gammaproteobacteria; Alteromonadales; Colwelliaceae
1097208	-	-	-	-	-	F1	-	-	-	-	-	-	-	F1	-	-	F0	-	-	F1	F0	-	-	F1	+	-	-	-	F1	F1	-	-	-	F1	F1	F1	-	-	-	-	-	Bacteria; Firmicutes; Bacilli; Bacillales; Staphylococcaceae; Staphylococcus; aureus
New.CleanUp.ReferenceOTU18885	+	-	F0	-	-	F0	-	F0	-	-	F0	-	F0	-	-	F0	F1	-	F1	F0	-	-	-	F0	-	-	-	-	-	-	-	-	-	-	-	-	-	-	-	-	-	Bacteria; Proteobacteria; Epsilonproteobacteria; Campylobacterales; Campylobacteraceae; Arcobacter;
1020410	-	-	-	-	-	-	-	-	-	-	F1	-	-	-	-	-	-	-	F0	-	-	-	F0	-	-	-	F0	-	-	-	-	-	-	-	F0	-	-	-	-	+	F1	Bacteria; Firmicutes; Bacilli; Bacillales; Staphylococcaceae; Staphylococcus
New.CleanUp.ReferenceOTU20237	+	F0	F0	-	F0	F0	F0	F0	-	F0	F0	F0	F0	-	F0	-	F1	-	F1	-	-	-	-	-	-	-	-	-	F0	-	-	-	F0	-	-	-	-	F0	-	-	-	Bacteria; Proteobacteria; Epsilonproteobacteria; Campylobacterales; Campylobacteraceae; Arcobacter;
41476	F0	F0	-	F0	+	F0	F0	-	F0	F0	F0	F0	-	F0	F0	-	F0	-	F0	-	F0	-	F0	-	F0	-	F0	-	-	-	-	-	-	-	F0	-	-	-	-	F0	-	Bacteria; Proteobacteria; Gammaproteobacteria; Oceanospirillales; Alcanivoracaceae; Alcanivorax;
New.CleanUp.ReferenceOTU14954	+	F1	F1	F1	F1	F0	-	-	-	-	F0	-	F1	F1	F1	-	-	F1	F1	-	-	-	-	-	F1	-	-	-	F1	-	F1	-	-	-	-	-	-	-	-	-	-	Bacteria; Proteobacteria; Gammaproteobacteria; Alteromonadales; J115
New.CleanUp.ReferenceOTU10548	-	-	-	-	-	-	-	-	-	-	-	-	-	-	-	-	-	-	+	-	-	-	F0	-	-	-	F0	-	F0	F0	F0	-	F0	F0	F0	F0	-	F0	F0	F0	F0	Unassigned
New.CleanUp.ReferenceOTU2391	F0	F1	-	F1	-	+	F1	F1	F1	F1	F0	F1	-	F1	-	F1	F1	-	-	-	-	F1	-	-	-	-	-	-	-	-	-	-	-	-	-	-	-	F1	F1	-	F1	Bacteria; Proteobacteria; Alphaproteobacteria; Rhizobiales; Hyphomicrobiaceae
New.CleanUp.ReferenceOTU3425	-	-	-	-	-	-	-	-	-	-	-	-	-	-	-	F0	-	F0	-	F0	-	F0	-	F0	-	F0	-	F0	-	+	F0	F0	-	F0	-	F0	F0	-	F0	-	F0	Bacteria; Proteobacteria; Gammaproteobacteria; Vibrionales; Vibrionaceae; Vibrio;
New.CleanUp.ReferenceOTU9704	-	-	-	-	-	-	-	-	-	-	-	-	-	-	-	F0	F0	-	+	F0	F0	-	F0	F0	F0	-	F0	-	-	-	F0	-	-	-	-	F0	-	-	-	-	F0	Bacteria; Bacteroidetes; Flavobacteriia; Flavobacteriales; Flavobacteriaceae
New.CleanUp.ReferenceOTU8138	F0	F0	F0	F0	+	F0	F0	F0	F0	F0	F0	F0	F0	F0	F0	-	-	-	-	-	-	-	-	-	-	-	-	-	-	-	-	-	-	-	-	-	-	-	-	-	-	Bacteria; Bacteroidetes; Flavobacteriia; Flavobacteriales; Cryomorphaceae; Fluviicola;
New.CleanUp.ReferenceOTU14879	-	F1	F1	-	F1	F1	F1	F1	-	-	-	-	-	F1	F1	-	F1	F0	-	-	-	+	-	F1	-	F0	-	-	F0	-	F1	-	F0	-	F1	F1	-	F0	F1	-	F1	Bacteria; Proteobacteria; Alphaproteobacteria; Rhodobacterales; Rhodobacteraceae
New.CleanUp.ReferenceOTU15836	+	F0	F0	F0	F0	F0	F0	F0	F0	F0	F0	F0	F0	F0	F0	-	F0	F0	F1	-	F0	F0	-	-	F0	F0	-	-	-	-	-	-	-	-	-	-	-	-	-	-	-	Bacteria; Proteobacteria; Alphaproteobacteria; Rhodobacterales; Rhodobacteraceae
New.CleanUp.ReferenceOTU17212	-	-	-	-	-	-	-	-	-	-	-	-	-	-	-	F0	-	-	+	F0	-	-	F0	F0	-	-	F0	-	-	-	F0	-	-	-	F0	F0	-	-	-	F0	F0	Bacteria; Proteobacteria; Gammaproteobacteria; Oceanospirillales; Oceanospirillaceae; Neptunomonas;
New.CleanUp.ReferenceOTU7575	-	-	F1	-	-	-	-	F1	-	-	-	F1	F1	F1	F1	-	F1	-	-	-	-	F1	-	F1	F1	-	-	F0	-	-	-	F0	-	F1	-	-	+	-	F1	-	F1	Bacteria; Proteobacteria; Gammaproteobacteria; Alteromonadales; Alteromonadaceae; Marinobacter;
New.CleanUp.ReferenceOTU12947	-	-	-	-	-	-	-	F1	-	-	-	F1	F1	-	-	-	F1	F1	-	-	-	-	-	-	-	-	-	-	F0	-	F0	-	F0	-	-	F0	-	+	-	-	F0	Unassigned
New.CleanUp.ReferenceOTU19581	-	-	-	F0	-	-	-	-	F0	-	-	-	-	F0	-	F0	+	F0	F0	F0	F0	F0	F0	F0	F0	F0	F0	-	F0	-	-	-	F0	-	F0	-	-	F0	-	F0	-	Bacteria; Proteobacteria; Gammaproteobacteria; Legionellales; Francisellaceae; Francisella;
New.CleanUp.ReferenceOTU21278	-	-	-	-	-	-	-	-	-	-	-	-	-	-	-	F0	+	-	F0	F0	F0	-	F0	F0	F0	-	F0	F0	F0	F0	F0	F0	F0	F0	F0	F0	F0	F0	F0	F0	F0	Bacteria; Bacteroidetes; Flavobacteriia; Flavobacteriales; Flavobacteriaceae
818129	-	-	F0	-	-	-	-	F0	-	-	F1	-	F0	-	F1	-	-	-	F1	-	-	-	-	-	-	-	-	-	F0	-	-	-	F0	F1	+	-	F1	F0	-	F0	F1	Bacteria; Proteobacteria; Alphaproteobacteria; Rhodobacterales; Rhodobacteraceae
New.CleanUp.ReferenceOTU13271	F1	+	F1	F1	F1	-	F0	F1	F1	-	-	F0	-	-	-	-	F1	F1	-	-	-	-	-	F1	-	-	F1	-	-	F1	-	-	-	-	-	-	-	F1	-	-	F1	Bacteria; Proteobacteria; Alphaproteobacteria; Rhodobacterales; Rhodobacteraceae
1053775	-	F1	F1	F1	F1	-	F1	F1	-	-	-	-	-	-	-	F0	-	F1	F0	F0	-	-	F0	F0	-	-	+	-	-	-	-	-	-	-	F1	F1	-	-	-	-	-	Bacteria; Proteobacteria; Alphaproteobacteria; Rhizobiales; Hyphomicrobiaceae; Devosia;
106503	-	-	F0	-	F0	-	-	F0	-	F0	-	-	F0	-	F0	-	F0	F0	+	-	F0	F0	F0	-	F0	F0	F0	-	F0	-	-	-	F0	-	F0	-	-	F0	-	F0	-	Bacteria; Proteobacteria; Gammaproteobacteria; Vibrionales; Vibrionaceae; Vibrio;
New.ReferenceOTU89	F0	-	-	-	-	F0	-	-	-	-	F0	-	-	-	-	-	F0	F0	F0	-	F0	F0	F0	-	F0	F0	F0	F0	F0	-	+	F0	F0	-	F0	F0	F0	F0	-	F0	F0	Bacteria; Proteobacteria; Alphaproteobacteria; Rhodobacterales; Rhodobacteraceae
New.CleanUp.ReferenceOTU5031	-	-	-	-	-	-	-	-	-	-	-	-	-	-	-	F0	F1	F0	-	F0	-	+	-	F0	-	F0	-	-	-	F0	-	-	-	F0	F0	-	-	-	F0	F0	-	Bacteria; Proteobacteria; Gammaproteobacteria; Legionellales; Francisellaceae; Francisella;
New.CleanUp.ReferenceOTU14154	F0	F0	F1	-	F1	F0	F0	F1	-	F1	F0	F0	-	F1	F1	-	-	-	F0	-	-	F1	F0	-	-	F1	+	-	F0	-	-	-	F0	-	-	-	-	F0	-	-	-	Bacteria; Proteobacteria; Alphaproteobacteria; Rhodobacterales; Rhodobacteraceae
New.CleanUp.ReferenceOTU9336	-	F1	F1	-	-	-	-	-	-	-	-	-	-	F1	-	-	-	F1	-	-	-	F1	-	F1	F1	-	F1	-	F0	-	-	-	F0	-	-	F1	F1	+	-	-	F1	Bacteria; Bacteroidetes; [Saprospirae]; [Saprospirales]; Saprospiraceae; Lewinella; cohaerens
New.CleanUp.ReferenceOTU19876	-	-	-	-	-	-	-	F1	-	-	-	-	-	-	-	-	F1	F1	F0	-	-	-	F0	-	F1	-	F0	F0	-	-	+	F0	F1	-	F1	F0	F0	-	F1	-	F0	Unassigned
556184	-	-	F1	-	-	-	-	-	-	F1	F1	-	-	F1	-	-	-	F0	F0	-	-	F0	+	-	-	F0	F0	F1	-	-	-	-	-	-	F1	-	-	-	-	-	-	Bacteria; Proteobacteria; Gammaproteobacteria; Pseudomonadales; Pseudomonadaceae; Pseudomonas; veronii
469663	-	-	-	-	-	-	-	-	-	-	-	F1	-	-	-	F0	-	-	-	+	-	-	-	F0	-	-	F1	-	-	-	-	-	-	-	-	F1	-	-	-	-	-	Bacteria; Actinobacteria; Coriobacteriia; Coriobacteriales; Coriobacteriaceae; Atopobium;
588605	-	-	-	-	+	-	-	F1	-	F0	-	-	-	F1	F0	-	-	-	-	-	-	-	-	-	-	-	-	-	-	-	-	-	-	-	-	-	-	-	-	-	-	Bacteria; Actinobacteria; Actinobacteria; Actinomycetales; Mycobacteriaceae; Mycobacterium
New.CleanUp.ReferenceOTU5156	-	-	F0	-	-	F1	-	F0	-	-	-	-	F0	F1	-	F0	F0	-	F0	F0	+	-	F0	F0	F0	-	F0	-	F1	F1	-	-	-	F1	F1	F1	-	F1	F1	-	-	Bacteria; Bacteroidetes; Flavobacteriia; Flavobacteriales; Flavobacteriaceae
