# Supplementary material for: Microbiota mediated plasticity promotes thermal adaptation in the sea anemone Nematostella vectensis
Source: Nat Commun. 2022 Jul 1;13:3804. doi: 10.1038/s41467-022-31350-z (PMC9249911; doi:10.1038/s41467-022-31350-z)
Supplement: Supplementary file 7 — Supplementary Data 4 [file 41467_2022_31350_MOESM7_ESM.xlsx]

## Sheet: Sheet1
Updated gene model used in this study.
geneId	mRNAId	reference	start	end	strand	ensembl_geneId	source
NEMVEDRAFT_v1g196074	NEMVEDRAFT_v1g196074.EDO49941	NEMVEscaffold_1	25970	37222	-		Ensembl
NEMVEDRAFT_v1g196075	NEMVEDRAFT_v1g196075.EDO49942	NEMVEscaffold_1	40959	43943	-		Ensembl
G14	TU23	NEMVEscaffold_1	46542	54484	-	NEMVEDRAFT_v1g43493.EDO49943	updated
NEMVEDRAFT_v1g237689	NEMVEDRAFT_v1g237689.EDO49826	NEMVEscaffold_1	47232	48589	+		Ensembl
NEMVEDRAFT_v1g176880	NEMVEDRAFT_v1g176880.EDO49827	NEMVEscaffold_1	54735	69123	+		Ensembl
NEMVEDRAFT_v1g157632	NEMVEDRAFT_v1g157632.EDO49944	NEMVEscaffold_1	79135	83270	-		Ensembl
G29	TU53	NEMVEscaffold_1	83126	102872	+	NEMVEDRAFT_v1g176889.EDO49828	updated
NEMVEDRAFT_v1g78890	NEMVEDRAFT_v1g78890.EDO49945	NEMVEscaffold_1	115796	116566	-		Ensembl
NEMVEDRAFT_v1g196084	NEMVEDRAFT_v1g196084.EDO49946	NEMVEscaffold_1	121407	127385	-		Ensembl
NEMVEDRAFT_v1g196085	NEMVEDRAFT_v1g196085.EDO49947	NEMVEscaffold_1	132351	137381	-		Ensembl
G3	TU3	NEMVEscaffold_1	149637	153727	-		novel
NEMVEDRAFT_v1g196086	NEMVEDRAFT_v1g196086.EDO49829	NEMVEscaffold_1	170495	171499	+		Ensembl
NEMVEDRAFT_v1g36983	NEMVEDRAFT_v1g36983.EDO49948	NEMVEscaffold_1	172548	173359	-		Ensembl
G5	TU5	NEMVEscaffold_1	173753	174852	-		novel
G10	TU14	NEMVEscaffold_1	175859	178651	-		novel
NEMVEDRAFT_v1g157638	NEMVEDRAFT_v1g157638.EDO49949	NEMVEscaffold_1	180636	194342	-		Ensembl
NEMVEDRAFT_v1g196089	NEMVEDRAFT_v1g196089.EDO49950	NEMVEscaffold_1	196440	203235	-		Ensembl
G11	TU17	NEMVEscaffold_1	210840	219692	-	NEMVEDRAFT_v1g196090.EDO49951	updated
NEMVEDRAFT_v1g176892	NEMVEDRAFT_v1g176892.EDO49952	NEMVEscaffold_1	221420	227020	-		Ensembl
NEMVEDRAFT_v1g79108	NEMVEDRAFT_v1g79108.EDO49830	NEMVEscaffold_1	229759	233028	+		Ensembl
G20	TU30	NEMVEscaffold_1	237938	250551	-	NEMVEDRAFT_v1g71074.EDO49953	updated
G12	TU18	NEMVEscaffold_1	252580	262672	-	NEMVEDRAFT_v1g196095.EDO49954	updated
G19	TU29	NEMVEscaffold_1	262811	269067	-	NEMVEDRAFT_v1g157648.EDO49955	updated
NEMVEDRAFT_v1g36187	NEMVEDRAFT_v1g36187.EDO49831	NEMVEscaffold_1	272214	273237	+		Ensembl
NEMVEDRAFT_v1g196099	NEMVEDRAFT_v1g196099.EDO49832	NEMVEscaffold_1	278043	281424	+		Ensembl
NEMVEDRAFT_v1g237703	NEMVEDRAFT_v1g237703.EDO49956	NEMVEscaffold_1	283497	295847	-		Ensembl
NEMVEDRAFT_v1g237704	NEMVEDRAFT_v1g237704.EDO49833	NEMVEscaffold_1	301543	303090	+		Ensembl
NEMVEDRAFT_v1g237705	NEMVEDRAFT_v1g237705.EDO49957	NEMVEscaffold_1	306676	307915	-		Ensembl
NEMVEDRAFT_v1g237706	NEMVEDRAFT_v1g237706.EDO49834	NEMVEscaffold_1	308475	312563	+		Ensembl
NEMVEDRAFT_v1g196104	NEMVEDRAFT_v1g196104.EDO49835	NEMVEscaffold_1	315965	318659	+		Ensembl
NEMVEDRAFT_v1g79604	NEMVEDRAFT_v1g79604.EDO49836	NEMVEscaffold_1	320518	322138	+		Ensembl
NEMVEDRAFT_v1g227824	NEMVEDRAFT_v1g227824.EDO49958	NEMVEscaffold_1	324114	330786	-		Ensembl
NEMVEDRAFT_v1g196107	NEMVEDRAFT_v1g196107.EDO49959	NEMVEscaffold_1	331413	331907	-		Ensembl
NEMVEDRAFT_v1g196108	NEMVEDRAFT_v1g196108.EDO49960	NEMVEscaffold_1	339471	341213	-		Ensembl
NEMVEDRAFT_v1g176908	NEMVEDRAFT_v1g176908.EDO49961	NEMVEscaffold_1	352943	361790	-		Ensembl
NEMVEDRAFT_v1g196111	NEMVEDRAFT_v1g196111.EDO49837	NEMVEscaffold_1	361893	370718	+		Ensembl
NEMVEDRAFT_v1g79191	NEMVEDRAFT_v1g79191.EDO49962	NEMVEscaffold_1	372520	378876	-		Ensembl
NEMVEDRAFT_v1g157664	NEMVEDRAFT_v1g157664.EDO49963	NEMVEscaffold_1	392815	400857	-		Ensembl
NEMVEDRAFT_v1g157669	NEMVEDRAFT_v1g157669.EDO49838	NEMVEscaffold_1	401248	405545	+		Ensembl
NEMVEDRAFT_v1g196115	NEMVEDRAFT_v1g196115.EDO49839	NEMVEscaffold_1	411520	412626	+		Ensembl
NEMVEDRAFT_v1g78986	NEMVEDRAFT_v1g78986.EDO49840	NEMVEscaffold_1	413744	414952	+		Ensembl
G59	TU102	NEMVEscaffold_1	417093	428394	+	NEMVEDRAFT_v1g233857.EDO49841	updated
G108	TU198	NEMVEscaffold_1	429393	469780	+	NEMVEDRAFT_v1g60205.EDO49842	updated
NEMVEDRAFT_v1g78945	NEMVEDRAFT_v1g78945.EDO49843	NEMVEscaffold_1	460705	467263	+		Ensembl
NEMVEDRAFT_v1g2159	NEMVEDRAFT_v1g2159.EDO49964	NEMVEscaffold_1	472087	472842	-		Ensembl
NEMVEDRAFT_v1g78993	NEMVEDRAFT_v1g78993.EDO49965	NEMVEscaffold_1	480730	480951	-		Ensembl
NEMVEDRAFT_v1g79154	NEMVEDRAFT_v1g79154.EDO49966	NEMVEscaffold_1	485599	487704	-		Ensembl
NEMVEDRAFT_v1g79262	NEMVEDRAFT_v1g79262.EDO49967	NEMVEscaffold_1	490028	491751	-		Ensembl
NEMVEDRAFT_v1g39497	NEMVEDRAFT_v1g39497.EDO49968	NEMVEscaffold_1	492527	496038	-		Ensembl
NEMVEDRAFT_v1g79123	NEMVEDRAFT_v1g79123.EDO49969	NEMVEscaffold_1	503559	505032	-		Ensembl
NEMVEDRAFT_v1g79287	NEMVEDRAFT_v1g79287.EDO49970	NEMVEscaffold_1	519922	520125	-		Ensembl
NEMVEDRAFT_v1g79532	NEMVEDRAFT_v1g79532.EDO49971	NEMVEscaffold_1	521358	521950	-		Ensembl
NEMVEDRAFT_v1g196122	NEMVEDRAFT_v1g196122.EDO49972	NEMVEscaffold_1	531209	534347	-		Ensembl
NEMVEDRAFT_v1g196123	NEMVEDRAFT_v1g196123.EDO49973	NEMVEscaffold_1	536121	537236	-		Ensembl
G45	TU75	NEMVEscaffold_1	542940	546541	+		novel
NEMVEDRAFT_v1g237717	NEMVEDRAFT_v1g237717.EDO49844	NEMVEscaffold_1	561496	567066	+		Ensembl
NEMVEDRAFT_v1g237718	NEMVEDRAFT_v1g237718.EDO49845	NEMVEscaffold_1	567621	576686	+		Ensembl
NEMVEDRAFT_v1g79314	NEMVEDRAFT_v1g79314.EDO49974	NEMVEscaffold_1	578464	581761	-		Ensembl
NEMVEDRAFT_v1g237719	NEMVEDRAFT_v1g237719.EDO49975	NEMVEscaffold_1	585983	589219	-		Ensembl
NEMVEDRAFT_v1g196130	NEMVEDRAFT_v1g196130.EDO49976	NEMVEscaffold_1	592924	593928	-		Ensembl
NEMVEDRAFT_v1g196131	NEMVEDRAFT_v1g196131.EDO49846	NEMVEscaffold_1	607705	608753	+		Ensembl
NEMVEDRAFT_v1g79255	NEMVEDRAFT_v1g79255.EDO49847	NEMVEscaffold_1	616256	622425	+		Ensembl
NEMVEDRAFT_v1g79227	NEMVEDRAFT_v1g79227.EDO49977	NEMVEscaffold_1	634868	635761	-		Ensembl
NEMVEDRAFT_v1g64004	NEMVEDRAFT_v1g64004.EDO49978	NEMVEscaffold_1	638795	640494	-		Ensembl
NEMVEDRAFT_v1g65420	NEMVEDRAFT_v1g65420.EDO49848	NEMVEscaffold_1	643108	643612	+		Ensembl
NEMVEDRAFT_v1g196134	NEMVEDRAFT_v1g196134.EDO49849	NEMVEscaffold_1	644740	646155	+		Ensembl
NEMVEDRAFT_v1g32913	NEMVEDRAFT_v1g32913.EDO49979	NEMVEscaffold_1	648605	649741	-		Ensembl
NEMVEDRAFT_v1g37776	NEMVEDRAFT_v1g37776.EDO49980	NEMVEscaffold_1	668122	668730	-		Ensembl
G52	TU88	NEMVEscaffold_1	671880	674100	+		novel
G53	TU89	NEMVEscaffold_1	674201	676698	+		novel
NEMVEDRAFT_v1g157697	NEMVEDRAFT_v1g157697.EDO49850	NEMVEscaffold_1	681156	693311	+		Ensembl
NEMVEDRAFT_v1g157700	NEMVEDRAFT_v1g157700.EDO49851	NEMVEscaffold_1	695665	696834	+		Ensembl
NEMVEDRAFT_v1g237725	NEMVEDRAFT_v1g237725.EDO49852	NEMVEscaffold_1	697235	700136	+		Ensembl
NEMVEDRAFT_v1g157704	NEMVEDRAFT_v1g157704.EDO49853	NEMVEscaffold_1	701558	702462	+		Ensembl
G91	TU162	NEMVEscaffold_1	726046	747864	+	NEMVEDRAFT_v1g157705.EDO49854	updated
G95	TU169	NEMVEscaffold_1	748233	772332	+	NEMVEDRAFT_v1g79192.EDO49855	updated
NEMVEDRAFT_v1g30213	NEMVEDRAFT_v1g30213.EDO49981	NEMVEscaffold_1	774728	790466	-		Ensembl
NEMVEDRAFT_v1g237728	NEMVEDRAFT_v1g237728.EDO49856	NEMVEscaffold_1	790801	797538	+		Ensembl
G113	TU205	NEMVEscaffold_1	800595	800986	+	NEMVEDRAFT_v1g196150.EDO49982	updated
NEMVEDRAFT_v1g237729	NEMVEDRAFT_v1g237729.EDO49857	NEMVEscaffold_1	807491	817891	+		Ensembl
NEMVEDRAFT_v1g237730	NEMVEDRAFT_v1g237730.EDO49858	NEMVEscaffold_1	820278	822344	+		Ensembl
G90	TU161	NEMVEscaffold_1	824661	827787	-		novel
NEMVEDRAFT_v1g157719	NEMVEDRAFT_v1g157719.EDO49859	NEMVEscaffold_1	827969	837760	+		Ensembl
NEMVEDRAFT_v1g237731	NEMVEDRAFT_v1g237731.EDO49860	NEMVEscaffold_1	833823	841889	+		Ensembl
NEMVEDRAFT_v1g176973	NEMVEDRAFT_v1g176973.EDO49983	NEMVEscaffold_1	842593	846546	-		Ensembl
NEMVEDRAFT_v1g176975	NEMVEDRAFT_v1g176975.EDO49984	NEMVEscaffold_1	848105	849793	-		Ensembl
NEMVEDRAFT_v1g237734	NEMVEDRAFT_v1g237734.EDO49861	NEMVEscaffold_1	850065	856987	+		Ensembl
G109	TU189	NEMVEscaffold_1	862284	878020	-	NEMVEDRAFT_v1g196161.EDO49985	updated
NEMVEDRAFT_v1g78907	NEMVEDRAFT_v1g78907.EDO49862	NEMVEscaffold_1	869451	869828	+		Ensembl
NEMVEDRAFT_v1g237736	NEMVEDRAFT_v1g237736.EDO49863	NEMVEscaffold_1	873366	875400	+		Ensembl
G93	TU166	NEMVEscaffold_1	878245	885212	+	NEMVEDRAFT_v1g237737.EDO49864	updated
NEMVEDRAFT_v1g237738	NEMVEDRAFT_v1g237738.EDO49986	NEMVEscaffold_1	887888	892442	-		Ensembl
G88	TU156	NEMVEscaffold_1	894014	898270	-	NEMVEDRAFT_v1g79012.EDO49987	updated
G104	TU181	NEMVEscaffold_1	898522	902985	+	NEMVEDRAFT_v1g236269.EDO49865	updated
G101	TU177	NEMVEscaffold_1	903320	912196	+	NEMVEDRAFT_v1g79235.EDO49866	updated
NEMVEDRAFT_v1g237742	NEMVEDRAFT_v1g237742.EDO49867	NEMVEscaffold_1	914179	917884	+		Ensembl
NEMVEDRAFT_v1g157740	NEMVEDRAFT_v1g157740.EDO49988	NEMVEscaffold_1	918315	927120	-		Ensembl
G111	TU203	NEMVEscaffold_1	926773	936435	+	NEMVEDRAFT_v1g79552.EDO49868	updated
G117	TU209	NEMVEscaffold_1	943635	946622	+	NEMVEDRAFT_v1g157742.EDO49869	updated
G125	TU231	NEMVEscaffold_1	956991	966561	-	NEMVEDRAFT_v1g157748.EDO49989	updated
G116	TU208	NEMVEscaffold_1	966644	975780	+	NEMVEDRAFT_v1g196176.EDO49870	updated
G136	TU246	NEMVEscaffold_1	974131	994923	-	NEMVEDRAFT_v1g79512.EDO49990	updated
G119	TU213	NEMVEscaffold_1	1032284	1038926	-		novel
G126	TU226	NEMVEscaffold_1	1033843	1035962	-		novel
NEMVEDRAFT_v1g237749	NEMVEDRAFT_v1g237749.EDO49871	NEMVEscaffold_1	1042247	1044408	+		Ensembl
G124	TU227	NEMVEscaffold_1	1044842	1054994	+	NEMVEDRAFT_v1g236271.EDO49872	updated
NEMVEDRAFT_v1g79056	NEMVEDRAFT_v1g79056.EDO49991	NEMVEscaffold_1	1059625	1059879	-		Ensembl
G131	TU237	NEMVEscaffold_1	1079848	1085719	-	NEMVEDRAFT_v1g157758.EDO49992	updated
G188	TU347	NEMVEscaffold_1	1089487	1131800	-	NEMVEDRAFT_v1g30846.EDO49993	updated
NEMVEDRAFT_v1g34358	NEMVEDRAFT_v1g34358.EDO49873	NEMVEscaffold_1	1091377	1092626	+		Ensembl
NEMVEDRAFT_v1g78952	NEMVEDRAFT_v1g78952.EDO49874	NEMVEscaffold_1	1116250	1120037	+		Ensembl
NEMVEDRAFT_v1g79079	NEMVEDRAFT_v1g79079.EDO49875	NEMVEscaffold_1	1123968	1126257	+		Ensembl
NEMVEDRAFT_v1g79458	NEMVEDRAFT_v1g79458.EDO49876	NEMVEscaffold_1	1132610	1136174	+		Ensembl
NEMVEDRAFT_v1g31030	NEMVEDRAFT_v1g31030.EDO49877	NEMVEscaffold_1	1143106	1149274	+		Ensembl
NEMVEDRAFT_v1g237756	NEMVEDRAFT_v1g237756.EDO49994	NEMVEscaffold_1	1150133	1153787	-		Ensembl
NEMVEDRAFT_v1g231702	NEMVEDRAFT_v1g231702.EDO49995	NEMVEscaffold_1	1161000	1163915	-		Ensembl
NEMVEDRAFT_v1g157764	NEMVEDRAFT_v1g157764.EDO49996	NEMVEscaffold_1	1170120	1170905	-		Ensembl
G153	TU274	NEMVEscaffold_1	1171659	1189928	+	NEMVEDRAFT_v1g78936.EDO49878	updated
NEMVEDRAFT_v1g237760	NEMVEDRAFT_v1g237760.EDO49879	NEMVEscaffold_1	1191758	1193706	+		Ensembl
NEMVEDRAFT_v1g237761	NEMVEDRAFT_v1g237761.EDO49997	NEMVEscaffold_1	1194078	1195753	-		Ensembl
NEMVEDRAFT_v1g78877	NEMVEDRAFT_v1g78877.EDO49880	NEMVEscaffold_1	1207779	1208106	+		Ensembl
NEMVEDRAFT_v1g157770	NEMVEDRAFT_v1g157770.EDO49998	NEMVEscaffold_1	1241634	1244690	-		Ensembl
NEMVEDRAFT_v1g79420	NEMVEDRAFT_v1g79420.EDO49881	NEMVEscaffold_1	1245243	1249830	+		Ensembl
NEMVEDRAFT_v1g157776	NEMVEDRAFT_v1g157776.EDO49999	NEMVEscaffold_1	1250392	1252183	-		Ensembl
NEMVEDRAFT_v1g237765	NEMVEDRAFT_v1g237765.EDO49882	NEMVEscaffold_1	1256678	1259221	+		Ensembl
NEMVEDRAFT_v1g37427	NEMVEDRAFT_v1g37427.EDO49883	NEMVEscaffold_1	1262970	1263527	+		Ensembl
NEMVEDRAFT_v1g237766	NEMVEDRAFT_v1g237766.EDO50000	NEMVEscaffold_1	1266440	1277834	-		Ensembl
NEMVEDRAFT_v1g71471	NEMVEDRAFT_v1g71471.EDO50001	NEMVEscaffold_1	1290961	1295853	-		Ensembl
NEMVEDRAFT_v1g78962	NEMVEDRAFT_v1g78962.EDO49884	NEMVEscaffold_1	1305466	1305678	+		Ensembl
NEMVEDRAFT_v1g78888	NEMVEDRAFT_v1g78888.EDO50002	NEMVEscaffold_1	1336836	1336997	-		Ensembl
NEMVEDRAFT_v1g79146	NEMVEDRAFT_v1g79146.EDO50003	NEMVEscaffold_1	1338443	1338712	-		Ensembl
NEMVEDRAFT_v1g73504	NEMVEDRAFT_v1g73504.EDO50004	NEMVEscaffold_1	1356257	1360060	-		Ensembl
NEMVEDRAFT_v1g78918	NEMVEDRAFT_v1g78918.EDO50005	NEMVEscaffold_1	1368136	1368315	-		Ensembl
NEMVEDRAFT_v1g79033	NEMVEDRAFT_v1g79033.EDO50006	NEMVEscaffold_1	1376995	1381205	-		Ensembl
NEMVEDRAFT_v1g79244	NEMVEDRAFT_v1g79244.EDO50007	NEMVEscaffold_1	1414367	1415077	-		Ensembl
G173	TU317	NEMVEscaffold_1	1424399	1455964	+		novel
NEMVEDRAFT_v1g79564	NEMVEDRAFT_v1g79564.EDO50008	NEMVEscaffold_1	1465439	1468149	-		Ensembl
NEMVEDRAFT_v1g79180	NEMVEDRAFT_v1g79180.EDO50009	NEMVEscaffold_1	1488351	1488545	-		Ensembl
NEMVEDRAFT_v1g79582	NEMVEDRAFT_v1g79582.EDO49885	NEMVEscaffold_1	1491923	1492240	+		Ensembl
NEMVEDRAFT_v1g237769	NEMVEDRAFT_v1g237769.EDO50010	NEMVEscaffold_1	1497794	1504339	-		Ensembl
NEMVEDRAFT_v1g237770	NEMVEDRAFT_v1g237770.EDO50011	NEMVEscaffold_1	1510887	1518265	-		Ensembl
NEMVEDRAFT_v1g196227	NEMVEDRAFT_v1g196227.EDO50012	NEMVEscaffold_1	1566688	1567545	-		Ensembl
NEMVEDRAFT_v1g78861	NEMVEDRAFT_v1g78861.EDO49886	NEMVEscaffold_1	1570407	1593671	+		Ensembl
NEMVEDRAFT_v1g79064	NEMVEDRAFT_v1g79064.EDO50013	NEMVEscaffold_1	1594927	1600451	-		Ensembl
NEMVEDRAFT_v1g38324	NEMVEDRAFT_v1g38324.EDO49887	NEMVEscaffold_1	1605500	1605919	+		Ensembl
G152	TU273	NEMVEscaffold_1	1614554	1618836	-	NEMVEDRAFT_v1g196234.EDO50014	updated
NEMVEDRAFT_v1g237773	NEMVEDRAFT_v1g237773.EDO50015	NEMVEscaffold_1	1620686	1621908	-		Ensembl
NEMVEDRAFT_v1g196236	NEMVEDRAFT_v1g196236.EDO50016	NEMVEscaffold_1	1634118	1639414	-		Ensembl
NEMVEDRAFT_v1g78968	NEMVEDRAFT_v1g78968.EDO50017	NEMVEscaffold_1	1643138	1643656	-		Ensembl
G225	TU417	NEMVEscaffold_1	1676109	1696736	-	NEMVEDRAFT_v1g78835.EDO50018	updated
NEMVEDRAFT_v1g79120	NEMVEDRAFT_v1g79120.EDO49888	NEMVEscaffold_1	1699758	1701494	+		Ensembl
NEMVEDRAFT_v1g79043	NEMVEDRAFT_v1g79043.EDO50019	NEMVEscaffold_1	1703332	1705014	-		Ensembl
NEMVEDRAFT_v1g157790	NEMVEDRAFT_v1g157790.EDO49889	NEMVEscaffold_1	1707063	1711837	+		Ensembl
NEMVEDRAFT_v1g196243	NEMVEDRAFT_v1g196243.EDO49890	NEMVEscaffold_1	1715242	1721819	+		Ensembl
NEMVEDRAFT_v1g237776	NEMVEDRAFT_v1g237776.EDO50020	NEMVEscaffold_1	1728633	1730103	-		Ensembl
NEMVEDRAFT_v1g237777	NEMVEDRAFT_v1g237777.EDO49891	NEMVEscaffold_1	1734603	1735462	+		Ensembl
NEMVEDRAFT_v1g33569	NEMVEDRAFT_v1g33569.EDO50021	NEMVEscaffold_1	1740081	1743171	-		Ensembl
G179	TU335	NEMVEscaffold_1	1748713	1753775	+		novel
NEMVEDRAFT_v1g237779	NEMVEDRAFT_v1g237779.EDO50022	NEMVEscaffold_1	1755014	1757690	-		Ensembl
NEMVEDRAFT_v1g196253	NEMVEDRAFT_v1g196253.EDO50023	NEMVEscaffold_1	1762608	1764000	-		Ensembl
NEMVEDRAFT_v1g78932	NEMVEDRAFT_v1g78932.EDO50024	NEMVEscaffold_1	1783680	1799406	-		Ensembl
NEMVEDRAFT_v1g78999	NEMVEDRAFT_v1g78999.EDO50025	NEMVEscaffold_1	1802932	1803327	-		Ensembl
NEMVEDRAFT_v1g79028	NEMVEDRAFT_v1g79028.EDO50026	NEMVEscaffold_1	1805332	1807976	-		Ensembl
NEMVEDRAFT_v1g78847	NEMVEDRAFT_v1g78847.EDO50027	NEMVEscaffold_1	1813376	1813834	-		Ensembl
NEMVEDRAFT_v1g196260	NEMVEDRAFT_v1g196260.EDO49892	NEMVEscaffold_1	1817539	1818710	+		Ensembl
NEMVEDRAFT_v1g177046	NEMVEDRAFT_v1g177046.EDO50028	NEMVEscaffold_1	1822673	1825431	-		Ensembl
NEMVEDRAFT_v1g237783	NEMVEDRAFT_v1g237783.EDO49893	NEMVEscaffold_1	1827626	1828788	+		Ensembl
NEMVEDRAFT_v1g196263	NEMVEDRAFT_v1g196263.EDO50029	NEMVEscaffold_1	1836268	1860519	-		Ensembl
NEMVEDRAFT_v1g196264	NEMVEDRAFT_v1g196264.EDO49894	NEMVEscaffold_1	1868100	1886423	+		Ensembl
NEMVEDRAFT_v1g79471	NEMVEDRAFT_v1g79471.EDO49895	NEMVEscaffold_1	1899258	1908078	+		Ensembl
NEMVEDRAFT_v1g196267	NEMVEDRAFT_v1g196267.EDO49896	NEMVEscaffold_1	1933625	1936194	+		Ensembl
NEMVEDRAFT_v1g237784	NEMVEDRAFT_v1g237784.EDO50030	NEMVEscaffold_1	1944308	1956162	-		Ensembl
NEMVEDRAFT_v1g196270	NEMVEDRAFT_v1g196270.EDO50031	NEMVEscaffold_1	1956905	1960679	-		Ensembl
NEMVEDRAFT_v1g79346	NEMVEDRAFT_v1g79346.EDO50032	NEMVEscaffold_1	1991282	2012139	-		Ensembl
G201	TU371	NEMVEscaffold_1	2012863	2027940	-	NEMVEDRAFT_v1g30840.EDO50033	updated
NEMVEDRAFT_v1g237787	NEMVEDRAFT_v1g237787.EDO49897	NEMVEscaffold_1	2030364	2032092	+		Ensembl
NEMVEDRAFT_v1g233863	NEMVEDRAFT_v1g233863.EDO50034	NEMVEscaffold_1	2034842	2039036	-		Ensembl
NEMVEDRAFT_v1g177058	NEMVEDRAFT_v1g177058.EDO50035	NEMVEscaffold_1	2041396	2047566	-		Ensembl
NEMVEDRAFT_v1g157808	NEMVEDRAFT_v1g157808.EDO49898	NEMVEscaffold_1	2048073	2055869	+		Ensembl
NEMVEDRAFT_v1g196283	NEMVEDRAFT_v1g196283.EDO50036	NEMVEscaffold_1	2070646	2073069	-		Ensembl
NEMVEDRAFT_v1g177063	NEMVEDRAFT_v1g177063.EDO49899	NEMVEscaffold_1	2109256	2111263	+		Ensembl
NEMVEDRAFT_v1g79267	NEMVEDRAFT_v1g79267.EDO50037	NEMVEscaffold_1	2114257	2131776	-		Ensembl
NEMVEDRAFT_v1g196290	NEMVEDRAFT_v1g196290.EDO49900	NEMVEscaffold_1	2164242	2165465	+		Ensembl
NEMVEDRAFT_v1g196291	NEMVEDRAFT_v1g196291.EDO50038	NEMVEscaffold_1	2169182	2171203	-		Ensembl
NEMVEDRAFT_v1g38577	NEMVEDRAFT_v1g38577.EDO50039	NEMVEscaffold_1	2182502	2182879	-		Ensembl
NEMVEDRAFT_v1g78849	NEMVEDRAFT_v1g78849.EDO50040	NEMVEscaffold_1	2185844	2186428	-		Ensembl
NEMVEDRAFT_v1g79502	NEMVEDRAFT_v1g79502.EDO50041	NEMVEscaffold_1	2188455	2188850	-		Ensembl
G231	TU436	NEMVEscaffold_1	2201987	2208503	-	NEMVEDRAFT_v1g79441.EDO50042	updated
NEMVEDRAFT_v1g196297	NEMVEDRAFT_v1g196297.EDO49901	NEMVEscaffold_1	2235177	2236424	+		Ensembl
NEMVEDRAFT_v1g196298	NEMVEDRAFT_v1g196298.EDO50043	NEMVEscaffold_1	2253453	2255567	-		Ensembl
NEMVEDRAFT_v1g79240	NEMVEDRAFT_v1g79240.EDO49902	NEMVEscaffold_1	2256887	2265014	+		Ensembl
NEMVEDRAFT_v1g60804	NEMVEDRAFT_v1g60804.EDO49903	NEMVEscaffold_1	2279182	2284535	+		Ensembl
NEMVEDRAFT_v1g79242	NEMVEDRAFT_v1g79242.EDO50044	NEMVEscaffold_1	2292564	2292911	-		Ensembl
NEMVEDRAFT_v1g196303	NEMVEDRAFT_v1g196303.EDO49904	NEMVEscaffold_1	2309961	2311088	+		Ensembl
NEMVEDRAFT_v1g34364	NEMVEDRAFT_v1g34364.EDO50045	NEMVEscaffold_1	2316140	2316982	-		Ensembl
NEMVEDRAFT_v1g67539	NEMVEDRAFT_v1g67539.EDO50046	NEMVEscaffold_1	2320593	2320849	-		Ensembl
NEMVEDRAFT_v1g78851	NEMVEDRAFT_v1g78851.EDO50047	NEMVEscaffold_1	2323024	2324071	-		Ensembl
NEMVEDRAFT_v1g79044	NEMVEDRAFT_v1g79044.EDO49905	NEMVEscaffold_1	2329609	2330411	+		Ensembl
NEMVEDRAFT_v1g79411	NEMVEDRAFT_v1g79411.EDO50048	NEMVEscaffold_1	2332492	2333778	-		Ensembl
NEMVEDRAFT_v1g79078	NEMVEDRAFT_v1g79078.EDO50049	NEMVEscaffold_1	2338881	2350524	-		Ensembl
NEMVEDRAFT_v1g237796	NEMVEDRAFT_v1g237796.EDO50050	NEMVEscaffold_1	2357504	2363861	-		Ensembl
G269	TU495	NEMVEscaffold_1	2369577	2380559	+	NEMVEDRAFT_v1g196311.EDO49906	updated
NEMVEDRAFT_v1g196312	NEMVEDRAFT_v1g196312.EDO49907	NEMVEscaffold_1	2383258	2404760	+		Ensembl
NEMVEDRAFT_v1g60758	NEMVEDRAFT_v1g60758.EDO49908	NEMVEscaffold_1	2408036	2409668	+		Ensembl
NEMVEDRAFT_v1g196314	NEMVEDRAFT_v1g196314.EDO50051	NEMVEscaffold_1	2410606	2423607	-		Ensembl
NEMVEDRAFT_v1g237797	NEMVEDRAFT_v1g237797.EDO50052	NEMVEscaffold_1	2424650	2435320	-		Ensembl
G281	TU532	NEMVEscaffold_1	2430942	2439810	+	NEMVEDRAFT_v1g237798.EDO49909	updated
G291	TU550	NEMVEscaffold_1	2456613	2464495	+		novel
NEMVEDRAFT_v1g79500	NEMVEDRAFT_v1g79500.EDO49910	NEMVEscaffold_1	2465317	2469954	+		Ensembl
NEMVEDRAFT_v1g33886	NEMVEDRAFT_v1g33886.EDO49911	NEMVEscaffold_1	2475802	2476686	+		Ensembl
NEMVEDRAFT_v1g196320	NEMVEDRAFT_v1g196320.EDO50053	NEMVEscaffold_1	2480650	2481849	-		Ensembl
G267	TU493	NEMVEscaffold_1	2492315	2495261	+		novel
G264	TU490	NEMVEscaffold_1	2496862	2497137	+		novel
NEMVEDRAFT_v1g79272	NEMVEDRAFT_v1g79272.EDO49912	NEMVEscaffold_1	2507514	2513973	+		Ensembl
G303	TU583	NEMVEscaffold_1	2518579	2536455	+	NEMVEDRAFT_v1g79335.EDO49913	updated
NEMVEDRAFT_v1g78921	NEMVEDRAFT_v1g78921.EDO50054	NEMVEscaffold_1	2551091	2552050	-		Ensembl
NEMVEDRAFT_v1g79524	NEMVEDRAFT_v1g79524.EDO50055	NEMVEscaffold_1	2559455	2567792	-		Ensembl
NEMVEDRAFT_v1g34992	NEMVEDRAFT_v1g34992.EDO50056	NEMVEscaffold_1	2568980	2572068	-		Ensembl
NEMVEDRAFT_v1g79239	NEMVEDRAFT_v1g79239.EDO50057	NEMVEscaffold_1	2590798	2592954	-		Ensembl
NEMVEDRAFT_v1g237801	NEMVEDRAFT_v1g237801.EDO50058	NEMVEscaffold_1	2611748	2613499	-		Ensembl
G276	TU508	NEMVEscaffold_1	2621336	2622970	+		novel
NEMVEDRAFT_v1g79237	NEMVEDRAFT_v1g79237.EDO49914	NEMVEscaffold_1	2624835	2625572	+		Ensembl
NEMVEDRAFT_v1g196328	NEMVEDRAFT_v1g196328.EDO49915	NEMVEscaffold_1	2633149	2634243	+		Ensembl
NEMVEDRAFT_v1g79563	NEMVEDRAFT_v1g79563.EDO50059	NEMVEscaffold_1	2659367	2659702	-		Ensembl
NEMVEDRAFT_v1g79419	NEMVEDRAFT_v1g79419.EDO50060	NEMVEscaffold_1	2670010	2687087	-		Ensembl
G295	TU563	NEMVEscaffold_1	2689973	2706048	-	NEMVEDRAFT_v1g79311.EDO50061	updated
NEMVEDRAFT_v1g157829	NEMVEDRAFT_v1g157829.EDO49916	NEMVEscaffold_1	2706127	2716104	+		Ensembl
NEMVEDRAFT_v1g79076	NEMVEDRAFT_v1g79076.EDO50062	NEMVEscaffold_1	2719102	2719923	-		Ensembl
NEMVEDRAFT_v1g79074	NEMVEDRAFT_v1g79074.EDO49917	NEMVEscaffold_1	2725821	2726111	+		Ensembl
NEMVEDRAFT_v1g237806	NEMVEDRAFT_v1g237806.EDO50063	NEMVEscaffold_1	2755637	2771233	-		Ensembl
NEMVEDRAFT_v1g237807	NEMVEDRAFT_v1g237807.EDO50064	NEMVEscaffold_1	2772180	2777028	-		Ensembl
NEMVEDRAFT_v1g177083	NEMVEDRAFT_v1g177083.EDO49918	NEMVEscaffold_1	2777288	2780218	+		Ensembl
NEMVEDRAFT_v1g79348	NEMVEDRAFT_v1g79348.EDO49919	NEMVEscaffold_1	2784868	2787653	+		Ensembl
G310	TU596	NEMVEscaffold_1	2789601	2798544	+	NEMVEDRAFT_v1g79092.EDO49920	updated
G290	TU549	NEMVEscaffold_1	2798745	2804841	+	NEMVEDRAFT_v1g177096.EDO49921	updated
NEMVEDRAFT_v1g79400	NEMVEDRAFT_v1g79400.EDO50065	NEMVEscaffold_1	2807388	2812927	-		Ensembl
NEMVEDRAFT_v1g237812	NEMVEDRAFT_v1g237812.EDO49922	NEMVEscaffold_1	2813382	2819296	+		Ensembl
NEMVEDRAFT_v1g65450	NEMVEDRAFT_v1g65450.EDO49923	NEMVEscaffold_1	2824567	2824890	+		Ensembl
NEMVEDRAFT_v1g237815	NEMVEDRAFT_v1g237815.EDO50066	NEMVEscaffold_1	2826690	2834268	-		Ensembl
NEMVEDRAFT_v1g36388	NEMVEDRAFT_v1g36388.EDO50067	NEMVEscaffold_1	2835712	2836113	-		Ensembl
NEMVEDRAFT_v1g79473	NEMVEDRAFT_v1g79473.EDO50068	NEMVEscaffold_1	2856619	2856948	-		Ensembl
G333	TU641	NEMVEscaffold_1	2857825	2878675	-	NEMVEDRAFT_v1g196350.EDO50069	updated
NEMVEDRAFT_v1g78997	NEMVEDRAFT_v1g78997.EDO49924	NEMVEscaffold_1	2871601	2871993	+		Ensembl
G313	TU599	NEMVEscaffold_1	2889720	2897011	-		novel
G320	TU614	NEMVEscaffold_1	2897322	2904705	+	NEMVEDRAFT_v1g79608.EDO49925	updated
NEMVEDRAFT_v1g196354	NEMVEDRAFT_v1g196354.EDO49926	NEMVEscaffold_1	2905831	2911923	+		Ensembl
NEMVEDRAFT_v1g237819	NEMVEDRAFT_v1g237819.EDO49927	NEMVEscaffold_1	2925841	2931204	+		Ensembl
NEMVEDRAFT_v1g157862	NEMVEDRAFT_v1g157862.EDO50070	NEMVEscaffold_1	2936959	2938962	-		Ensembl
G328	TU629	NEMVEscaffold_1	2946792	2956609	+	NEMVEDRAFT_v1g231713.EDO49928	updated
NEMVEDRAFT_v1g237822	NEMVEDRAFT_v1g237822.EDO49929	NEMVEscaffold_1	2957010	2959028	+		Ensembl
NEMVEDRAFT_v1g157870	NEMVEDRAFT_v1g157870.EDO50071	NEMVEscaffold_1	2959013	2962237	-		Ensembl
NEMVEDRAFT_v1g237825	NEMVEDRAFT_v1g237825.EDO49930	NEMVEscaffold_1	2963261	2969642	+		Ensembl
NEMVEDRAFT_v1g79508	NEMVEDRAFT_v1g79508.EDO50072	NEMVEscaffold_1	2970006	2971677	-		Ensembl
G335	TU651	NEMVEscaffold_1	2977198	2992191	+	NEMVEDRAFT_v1g79423.EDO49931	updated
NEMVEDRAFT_v1g237827	NEMVEDRAFT_v1g237827.EDO49932	NEMVEscaffold_1	2991721	3004127	+		Ensembl
NEMVEDRAFT_v1g78845	NEMVEDRAFT_v1g78845.EDO49933	NEMVEscaffold_1	3015173	3015445	+		Ensembl
NEMVEDRAFT_v1g68197	NEMVEDRAFT_v1g68197.EDO49934	NEMVEscaffold_1	3020681	3020863	+		Ensembl
NEMVEDRAFT_v1g78927	NEMVEDRAFT_v1g78927.EDO49935	NEMVEscaffold_1	3028086	3031981	+		Ensembl
G336	TU652	NEMVEscaffold_1	3041341	3046335	-		novel
NEMVEDRAFT_v1g177129	NEMVEDRAFT_v1g177129.EDO49936	NEMVEscaffold_1	3046539	3058464	+		Ensembl
NEMVEDRAFT_v1g78916	NEMVEDRAFT_v1g78916.EDO49937	NEMVEscaffold_1	3063282	3066462	+		Ensembl
NEMVEDRAFT_v1g237831	NEMVEDRAFT_v1g237831.EDO50073	NEMVEscaffold_1	3067513	3069684	-		Ensembl
G385	TU743	NEMVEscaffold_1	3070339	3095546	+	NEMVEDRAFT_v1g60050.EDO49938	updated
NEMVEDRAFT_v1g196373	NEMVEDRAFT_v1g196373.EDO50074	NEMVEscaffold_1	3103824	3104534	-		Ensembl
NEMVEDRAFT_v1g237832	NEMVEDRAFT_v1g237832.EDO49939	NEMVEscaffold_1	3115780	3128493	+		Ensembl
NEMVEDRAFT_v1g196376	NEMVEDRAFT_v1g196376.EDO50075	NEMVEscaffold_1	3149169	3159481	-		Ensembl
NEMVEDRAFT_v1g237834	NEMVEDRAFT_v1g237834.EDO50076	NEMVEscaffold_1	3162835	3167634	-		Ensembl
NEMVEDRAFT_v1g78903	NEMVEDRAFT_v1g78903.EDO49940	NEMVEscaffold_1	3169755	3169970	+		Ensembl
NEMVEDRAFT_v1g79027	NEMVEDRAFT_v1g79027.EDO50077	NEMVEscaffold_1	3177336	3177803	-		Ensembl
NEMVEDRAFT_v1g79516	NEMVEDRAFT_v1g79516.EDO50078	NEMVEscaffold_1	3188907	3195159	-		Ensembl
NEMVEDRAFT_v1g79592	NEMVEDRAFT_v1g79592.EDO50079	NEMVEscaffold_1	3205875	3206423	-		Ensembl
NEMVEDRAFT_v1g79543	NEMVEDRAFT_v1g79543.EDO50080	NEMVEscaffold_1	3213112	3216799	-		Ensembl
NEMVEDRAFT_v1g78975	NEMVEDRAFT_v1g78975.EDO50081	NEMVEscaffold_1	3224805	3225727	-		Ensembl
G344	TU663	NEMVEscaffold_1	3227146	3228427	+		novel
G348	TU667	NEMVEscaffold_10	4495	6358	+	NEMVEDRAFT_v1g198409.EDO47905	updated
NEMVEDRAFT_v1g198410	NEMVEDRAFT_v1g198410.EDO47906	NEMVEscaffold_10	29708	42384	+		Ensembl
NEMVEDRAFT_v1g34627	NEMVEDRAFT_v1g34627.EDO47975	NEMVEscaffold_10	47437	52021	-		Ensembl
NEMVEDRAFT_v1g34397	NEMVEDRAFT_v1g34397.EDO47976	NEMVEscaffold_10	55355	57383	-		Ensembl
NEMVEDRAFT_v1g84855	NEMVEDRAFT_v1g84855.EDO47977	NEMVEscaffold_10	75665	77147	-		Ensembl
NEMVEDRAFT_v1g84837	NEMVEDRAFT_v1g84837.EDO47978	NEMVEscaffold_10	91214	91942	-		Ensembl
NEMVEDRAFT_v1g84870	NEMVEDRAFT_v1g84870.EDO47979	NEMVEscaffold_10	93996	94649	-		Ensembl
NEMVEDRAFT_v1g198417	NEMVEDRAFT_v1g198417.EDO47980	NEMVEscaffold_10	100447	103212	-		Ensembl
NEMVEDRAFT_v1g198418	NEMVEDRAFT_v1g198418.EDO47981	NEMVEscaffold_10	105906	107941	-		Ensembl
G386	TU751	NEMVEscaffold_10	108181	122897	+	NEMVEDRAFT_v1g198419.EDO47907	updated
NEMVEDRAFT_v1g84904	NEMVEDRAFT_v1g84904.EDO47908	NEMVEscaffold_10	115236	117589	+		Ensembl
NEMVEDRAFT_v1g85109	NEMVEDRAFT_v1g85109.EDO47909	NEMVEscaffold_10	133095	133316	+		Ensembl
G398	TU778	NEMVEscaffold_10	136598	172086	-	NEMVEDRAFT_v1g84751.EDO47982	updated
NEMVEDRAFT_v1g84782	NEMVEDRAFT_v1g84782.EDO47910	NEMVEscaffold_10	158531	158821	+		Ensembl
G389	TU755	NEMVEscaffold_10	163502	166724	+	NEMVEDRAFT_v1g85102.EDO47911	updated
NEMVEDRAFT_v1g84915	NEMVEDRAFT_v1g84915.EDO47983	NEMVEscaffold_10	166892	171964	-		Ensembl
NEMVEDRAFT_v1g159761	NEMVEDRAFT_v1g159761.EDO47912	NEMVEscaffold_10	172471	176229	+		Ensembl
NEMVEDRAFT_v1g84747	NEMVEDRAFT_v1g84747.EDO47984	NEMVEscaffold_10	176305	177631	-		Ensembl
NEMVEDRAFT_v1g198428	NEMVEDRAFT_v1g198428.EDO47985	NEMVEscaffold_10	181985	186709	-		Ensembl
NEMVEDRAFT_v1g198429	NEMVEDRAFT_v1g198429.EDO47986	NEMVEscaffold_10	188728	190238	-		Ensembl
NEMVEDRAFT_v1g238927	NEMVEDRAFT_v1g238927.EDO47987	NEMVEscaffold_10	191916	194000	-		Ensembl
NEMVEDRAFT_v1g238928	NEMVEDRAFT_v1g238928.EDO47913	NEMVEscaffold_10	198250	200334	+		Ensembl
NEMVEDRAFT_v1g73045	NEMVEDRAFT_v1g73045.EDO47988	NEMVEscaffold_10	201567	202442	-		Ensembl
NEMVEDRAFT_v1g84929	NEMVEDRAFT_v1g84929.EDO47989	NEMVEscaffold_10	202757	204478	-		Ensembl
NEMVEDRAFT_v1g238931	NEMVEDRAFT_v1g238931.EDO47990	NEMVEscaffold_10	209264	214484	-		Ensembl
NEMVEDRAFT_v1g198435	NEMVEDRAFT_v1g198435.EDO47914	NEMVEscaffold_10	216534	224849	+		Ensembl
NEMVEDRAFT_v1g198436	NEMVEDRAFT_v1g198436.EDO47991	NEMVEscaffold_10	225635	228333	-		Ensembl
G414	TU806	NEMVEscaffold_10	243895	258462	-	NEMVEDRAFT_v1g238932.EDO47992	updated
NEMVEDRAFT_v1g84777	NEMVEDRAFT_v1g84777.EDO47915	NEMVEscaffold_10	260644	266081	+		Ensembl
NEMVEDRAFT_v1g234118	NEMVEDRAFT_v1g234118.EDO47993	NEMVEscaffold_10	269578	274913	-		Ensembl
NEMVEDRAFT_v1g238935	NEMVEDRAFT_v1g238935.EDO47994	NEMVEscaffold_10	286043	290984	-		Ensembl
NEMVEDRAFT_v1g159777	NEMVEDRAFT_v1g159777.EDO47995	NEMVEscaffold_10	295192	304702	-		Ensembl
NEMVEDRAFT_v1g238937	NEMVEDRAFT_v1g238937.EDO47916	NEMVEscaffold_10	305113	315812	+		Ensembl
NEMVEDRAFT_v1g179027	NEMVEDRAFT_v1g179027.EDO47917	NEMVEscaffold_10	316234	322425	+		Ensembl
NEMVEDRAFT_v1g198447	NEMVEDRAFT_v1g198447.EDO47996	NEMVEscaffold_10	328963	329766	-		Ensembl
NEMVEDRAFT_v1g238939	NEMVEDRAFT_v1g238939.EDO47997	NEMVEscaffold_10	333579	334987	-		Ensembl
NEMVEDRAFT_v1g84941	NEMVEDRAFT_v1g84941.EDO47918	NEMVEscaffold_10	342709	343546	+		Ensembl
NEMVEDRAFT_v1g238941	NEMVEDRAFT_v1g238941.EDO47998	NEMVEscaffold_10	346516	348833	-		Ensembl
G396	TU772	NEMVEscaffold_10	359680	378008	-	NEMVEDRAFT_v1g238942.EDO47999	updated
G403	TU787	NEMVEscaffold_10	382089	386903	-	NEMVEDRAFT_v1g238943.EDO48000	updated
NEMVEDRAFT_v1g85128	NEMVEDRAFT_v1g85128.EDO47919	NEMVEscaffold_10	387216	393835	+		Ensembl
G418	TU814	NEMVEscaffold_10	399699	440392	+	NEMVEDRAFT_v1g159788.EDO47920	updated
NEMVEDRAFT_v1g198456	NEMVEDRAFT_v1g198456.EDO48001	NEMVEscaffold_10	440520	443224	-		Ensembl
NEMVEDRAFT_v1g198457	NEMVEDRAFT_v1g198457.EDO48002	NEMVEscaffold_10	444774	459709	-		Ensembl
NEMVEDRAFT_v1g85073	NEMVEDRAFT_v1g85073.EDO47921	NEMVEscaffold_10	462619	463431	+		Ensembl
NEMVEDRAFT_v1g198458	NEMVEDRAFT_v1g198458.EDO47922	NEMVEscaffold_10	493091	497570	+		Ensembl
NEMVEDRAFT_v1g198459	NEMVEDRAFT_v1g198459.EDO47923	NEMVEscaffold_10	499087	509040	+		Ensembl
NEMVEDRAFT_v1g84991	NEMVEDRAFT_v1g84991.EDO47924	NEMVEscaffold_10	513200	516179	+		Ensembl
NEMVEDRAFT_v1g84873	NEMVEDRAFT_v1g84873.EDO47925	NEMVEscaffold_10	527784	528218	+		Ensembl
NEMVEDRAFT_v1g61148	NEMVEDRAFT_v1g61148.EDO48003	NEMVEscaffold_10	530753	532401	-		Ensembl
G439	TU861	NEMVEscaffold_10	555721	576926	-	NEMVEDRAFT_v1g159793.EDO48004	updated
NEMVEDRAFT_v1g238949	NEMVEDRAFT_v1g238949.EDO47926	NEMVEscaffold_10	578324	584522	+		Ensembl
NEMVEDRAFT_v1g198466	NEMVEDRAFT_v1g198466.EDO48005	NEMVEscaffold_10	587273	591867	-		Ensembl
G431	TU846	NEMVEscaffold_10	611428	630189	+	NEMVEDRAFT_v1g238950.EDO47927	updated
NEMVEDRAFT_v1g198469	NEMVEDRAFT_v1g198469.EDO48006	NEMVEscaffold_10	630716	633068	-		Ensembl
NEMVEDRAFT_v1g85050	NEMVEDRAFT_v1g85050.EDO48007	NEMVEscaffold_10	636171	637460	-		Ensembl
NEMVEDRAFT_v1g84965	NEMVEDRAFT_v1g84965.EDO48008	NEMVEscaffold_10	642083	644028	-		Ensembl
NEMVEDRAFT_v1g38262	NEMVEDRAFT_v1g38262.EDO47928	NEMVEscaffold_10	650719	651586	+		Ensembl
G423	TU831	NEMVEscaffold_10	655725	659532	-		novel
NEMVEDRAFT_v1g198475	NEMVEDRAFT_v1g198475.EDO47929	NEMVEscaffold_10	673801	678849	+		Ensembl
NEMVEDRAFT_v1g179043	NEMVEDRAFT_v1g179043.EDO48009	NEMVEscaffold_10	679390	682500	-		Ensembl
NEMVEDRAFT_v1g84908	NEMVEDRAFT_v1g84908.EDO47930	NEMVEscaffold_10	683156	694301	+		Ensembl
G471	TU925	NEMVEscaffold_10	694678	703247	-	NEMVEDRAFT_v1g84810.EDO48010	updated
NEMVEDRAFT_v1g198480	NEMVEDRAFT_v1g198480.EDO48011	NEMVEscaffold_10	713417	717379	-		Ensembl
NEMVEDRAFT_v1g84955	NEMVEDRAFT_v1g84955.EDO47931	NEMVEscaffold_10	717895	718398	+		Ensembl
NEMVEDRAFT_v1g198482	NEMVEDRAFT_v1g198482.EDO48012	NEMVEscaffold_10	723062	736482	-		Ensembl
NEMVEDRAFT_v1g84801	NEMVEDRAFT_v1g84801.EDO47932	NEMVEscaffold_10	775169	777120	+		Ensembl
G445	TU873	NEMVEscaffold_10	789711	810048	+	NEMVEDRAFT_v1g84846.EDO47933	updated
NEMVEDRAFT_v1g238957	NEMVEDRAFT_v1g238957.EDO48013	NEMVEscaffold_10	812454	817185	-		Ensembl
NEMVEDRAFT_v1g62840	NEMVEDRAFT_v1g62840.EDO47934	NEMVEscaffold_10	821068	821811	+		Ensembl
NEMVEDRAFT_v1g238958	NEMVEDRAFT_v1g238958.EDO47935	NEMVEscaffold_10	830887	833023	+		Ensembl
NEMVEDRAFT_v1g60482	NEMVEDRAFT_v1g60482.EDO48014	NEMVEscaffold_10	834666	839971	-		Ensembl
NEMVEDRAFT_v1g84834	NEMVEDRAFT_v1g84834.EDO47936	NEMVEscaffold_10	840978	851817	+		Ensembl
NEMVEDRAFT_v1g238959	NEMVEDRAFT_v1g238959.EDO48015	NEMVEscaffold_10	854106	856677	-		Ensembl
NEMVEDRAFT_v1g198494	NEMVEDRAFT_v1g198494.EDO47937	NEMVEscaffold_10	857817	861763	+		Ensembl
NEMVEDRAFT_v1g85018	NEMVEDRAFT_v1g85018.EDO47938	NEMVEscaffold_10	868623	868826	+		Ensembl
G483	TU958	NEMVEscaffold_10	870441	930044	-	NEMVEDRAFT_v1g84773.EDO48016	updated
NEMVEDRAFT_v1g238961	NEMVEDRAFT_v1g238961.EDO47939	NEMVEscaffold_10	884973	887004	+		Ensembl
NEMVEDRAFT_v1g69998	NEMVEDRAFT_v1g69998.EDO48017	NEMVEscaffold_10	893489	920051	-		Ensembl
G478	TU946	NEMVEscaffold_10	940510	966297	-	NEMVEDRAFT_v1g198499.EDO48019	updated
NEMVEDRAFT_v1g85026	NEMVEDRAFT_v1g85026.EDO48018	NEMVEscaffold_10	958053	959310	-		Ensembl
NEMVEDRAFT_v1g198500	NEMVEDRAFT_v1g198500.EDO47940	NEMVEscaffold_10	967848	968259	+		Ensembl
NEMVEDRAFT_v1g198502	NEMVEDRAFT_v1g198502.EDO47941	NEMVEscaffold_10	973640	974692	+		Ensembl
G443	TU870	NEMVEscaffold_10	975695	976785	+	NEMVEDRAFT_v1g238963.EDO47942	updated
NEMVEDRAFT_v1g66969	NEMVEDRAFT_v1g66969.EDO48020	NEMVEscaffold_10	980999	981370	-		Ensembl
NEMVEDRAFT_v1g238965	NEMVEDRAFT_v1g238965.EDO47943	NEMVEscaffold_10	997610	1001606	+		Ensembl
G464	TU910	NEMVEscaffold_10	1016958	1032235	+	NEMVEDRAFT_v1g198512.EDO48021	updated
G453	TU884	NEMVEscaffold_10	1038166	1039335	+		novel
G459	TU902	NEMVEscaffold_10	1044264	1045371	+		novel
G462	TU906	NEMVEscaffold_10	1051855	1052992	+	NEMVEDRAFT_v1g67943.EDO47944	updated
NEMVEDRAFT_v1g84710	NEMVEDRAFT_v1g84710.EDO48022	NEMVEscaffold_10	1060507	1062518	-		Ensembl
NEMVEDRAFT_v1g238966	NEMVEDRAFT_v1g238966.EDO48023	NEMVEscaffold_10	1064280	1070545	-		Ensembl
G530	TU1071	NEMVEscaffold_10	1102665	1104193	-	NEMVEDRAFT_v1g198521.EDO48024	updated
NEMVEDRAFT_v1g238967	NEMVEDRAFT_v1g238967.EDO47945	NEMVEscaffold_10	1112861	1118367	+		Ensembl
NEMVEDRAFT_v1g84932	NEMVEDRAFT_v1g84932.EDO48025	NEMVEscaffold_10	1120160	1129046	-		Ensembl
G505	TU1016	NEMVEscaffold_10	1129186	1146879	+	NEMVEDRAFT_v1g198525.EDO47946	updated
NEMVEDRAFT_v1g238968	NEMVEDRAFT_v1g238968.EDO47947	NEMVEscaffold_10	1139405	1145590	+		Ensembl
G479	TU942	NEMVEscaffold_10	1149943	1179045	-		novel
NEMVEDRAFT_v1g84740	NEMVEDRAFT_v1g84740.EDO48026	NEMVEscaffold_10	1180427	1187540	-		Ensembl
NEMVEDRAFT_v1g238969	NEMVEDRAFT_v1g238969.EDO48027	NEMVEscaffold_10	1192789	1197865	-		Ensembl
NEMVEDRAFT_v1g85027	NEMVEDRAFT_v1g85027.EDO48028	NEMVEscaffold_10	1199353	1199715	-		Ensembl
NEMVEDRAFT_v1g84776	NEMVEDRAFT_v1g84776.EDO48029	NEMVEscaffold_10	1201607	1204549	-		Ensembl
G524	TU1066	NEMVEscaffold_10	1220509	1257485	-	NEMVEDRAFT_v1g159822.EDO48030	updated
G495	TU980	NEMVEscaffold_10	1259033	1280157	+		novel
NEMVEDRAFT_v1g84767	NEMVEDRAFT_v1g84767.EDO47948	NEMVEscaffold_10	1285435	1301165	+		Ensembl
NEMVEDRAFT_v1g238971	NEMVEDRAFT_v1g238971.EDO48031	NEMVEscaffold_10	1301826	1303244	-		Ensembl
NEMVEDRAFT_v1g85011	NEMVEDRAFT_v1g85011.EDO47949	NEMVEscaffold_10	1307869	1314504	+		Ensembl
NEMVEDRAFT_v1g36879	NEMVEDRAFT_v1g36879.EDO48032	NEMVEscaffold_10	1317463	1317987	-		Ensembl
NEMVEDRAFT_v1g35931	NEMVEDRAFT_v1g35931.EDO48033	NEMVEscaffold_10	1321343	1322131	-		Ensembl
G489	TU968	NEMVEscaffold_10	1324376	1330417	+	NEMVEDRAFT_v1g236430.EDO47950	updated
NEMVEDRAFT_v1g179073	NEMVEDRAFT_v1g179073.EDO47951	NEMVEscaffold_10	1340108	1361235	+		Ensembl
G507	TU1019	NEMVEscaffold_10	1364277	1379872	-	NEMVEDRAFT_v1g85083.EDO48034	updated
G500	TU993	NEMVEscaffold_10	1385455	1387365	-		novel
G498	TU989	NEMVEscaffold_10	1388919	1389839	-		novel
G517	TU1033	NEMVEscaffold_10	1391194	1396671	-	NEMVEDRAFT_v1g84865.EDO48035	updated
G533	TU1074	NEMVEscaffold_10	1403585	1420291	-	NEMVEDRAFT_v1g85009.EDO48036	updated
G510	TU1026	NEMVEscaffold_10	1420880	1423844	-		novel
G506	TU1021	NEMVEscaffold_10	1423876	1425284	-		novel
G522	TU1039	NEMVEscaffold_10	1429544	1434459	-	NEMVEDRAFT_v1g238978.EDO48037	updated
NEMVEDRAFT_v1g84802	NEMVEDRAFT_v1g84802.EDO47952	NEMVEscaffold_10	1434626	1450391	+		Ensembl
G640	TU1309	NEMVEscaffold_10	1454351	1455646	-		novel
G642	TU1311	NEMVEscaffold_10	1461467	1463011	-		novel
NEMVEDRAFT_v1g198547	NEMVEDRAFT_v1g198547.EDO47953	NEMVEscaffold_10	1465206	1473180	+		Ensembl
NEMVEDRAFT_v1g198548	NEMVEDRAFT_v1g198548.EDO48038	NEMVEscaffold_10	1473885	1475468	-		Ensembl
NEMVEDRAFT_v1g198549	NEMVEDRAFT_v1g198549.EDO47954	NEMVEscaffold_10	1482374	1487114	+		Ensembl
NEMVEDRAFT_v1g198551	NEMVEDRAFT_v1g198551.EDO47955	NEMVEscaffold_10	1491023	1492234	+		Ensembl
NEMVEDRAFT_v1g198552	NEMVEDRAFT_v1g198552.EDO48039	NEMVEscaffold_10	1495465	1502838	-		Ensembl
G638	TU1305	NEMVEscaffold_10	1507068	1512011	-	NEMVEDRAFT_v1g198553.EDO48040	updated
NEMVEDRAFT_v1g231938	NEMVEDRAFT_v1g231938.EDO47956	NEMVEscaffold_10	1512469	1514459	+		Ensembl
NEMVEDRAFT_v1g84990	NEMVEDRAFT_v1g84990.EDO48041	NEMVEscaffold_10	1520929	1541355	-		Ensembl
NEMVEDRAFT_v1g37286	NEMVEDRAFT_v1g37286.EDO48042	NEMVEscaffold_10	1545089	1549164	-		Ensembl
NEMVEDRAFT_v1g85042	NEMVEDRAFT_v1g85042.EDO47957	NEMVEscaffold_10	1598143	1598616	+		Ensembl
NEMVEDRAFT_v1g85061	NEMVEDRAFT_v1g85061.EDO47958	NEMVEscaffold_10	1606906	1607172	+		Ensembl
NEMVEDRAFT_v1g85129	NEMVEDRAFT_v1g85129.EDO48043	NEMVEscaffold_10	1656369	1656746	-		Ensembl
NEMVEDRAFT_v1g198556	NEMVEDRAFT_v1g198556.EDO48044	NEMVEscaffold_10	1663806	1673959	-		Ensembl
G516	TU1032	NEMVEscaffold_10	1675434	1678203	+	NEMVEDRAFT_v1g84984.EDO48045	updated
G514	TU1030	NEMVEscaffold_10	1679118	1682746	+		novel
G537	TU1080	NEMVEscaffold_10	1685666	1705612	+		novel
G545	TU1099	NEMVEscaffold_10	1705560	1708685	-		novel
NEMVEDRAFT_v1g84966	NEMVEDRAFT_v1g84966.EDO47959	NEMVEscaffold_10	1710007	1712430	+		Ensembl
G523	TU1040	NEMVEscaffold_10	1722962	1728116	-		novel
NEMVEDRAFT_v1g198560	NEMVEDRAFT_v1g198560.EDO47960	NEMVEscaffold_10	1730944	1734820	+		Ensembl
NEMVEDRAFT_v1g85087	NEMVEDRAFT_v1g85087.EDO47961	NEMVEscaffold_10	1739685	1743961	+		Ensembl
G580	TU1167	NEMVEscaffold_10	1745030	1770902	-	NEMVEDRAFT_v1g198562.EDO48046	updated
NEMVEDRAFT_v1g198563	NEMVEDRAFT_v1g198563.EDO47962	NEMVEscaffold_10	1756511	1758630	+		Ensembl
G586	TU1194	NEMVEscaffold_10	1762997	1765197	-		novel
NEMVEDRAFT_v1g84958	NEMVEDRAFT_v1g84958.EDO47963	NEMVEscaffold_10	1769219	1770024	+		Ensembl
G539	TU1085	NEMVEscaffold_10	1772867	1778959	-		novel
NEMVEDRAFT_v1g63628	NEMVEDRAFT_v1g63628.EDO47964	NEMVEscaffold_10	1779081	1781949	+		Ensembl
NEMVEDRAFT_v1g238986	NEMVEDRAFT_v1g238986.EDO47965	NEMVEscaffold_10	1786408	1790108	+		Ensembl
G548	TU1104	NEMVEscaffold_10	1805736	1814964	+	NEMVEDRAFT_v1g198567.EDO47966	updated
G543	TU1096	NEMVEscaffold_10	1837080	1851997	+	NEMVEDRAFT_v1g198568.EDO47967	updated
NEMVEDRAFT_v1g84920	NEMVEDRAFT_v1g84920.EDO47968	NEMVEscaffold_10	1866680	1866832	+		Ensembl
NEMVEDRAFT_v1g85090	NEMVEDRAFT_v1g85090.EDO48047	NEMVEscaffold_10	1870442	1878028	-		Ensembl
NEMVEDRAFT_v1g85091	NEMVEDRAFT_v1g85091.EDO47969	NEMVEscaffold_10	1897201	1901424	+		Ensembl
G553	TU1112	NEMVEscaffold_10	1912983	1926394	+		novel
NEMVEDRAFT_v1g159852	NEMVEDRAFT_v1g159852.EDO48048	NEMVEscaffold_10	1926728	1945106	-		Ensembl
NEMVEDRAFT_v1g30994	NEMVEDRAFT_v1g30994.EDO48049	NEMVEscaffold_10	1951865	1957096	-		Ensembl
NEMVEDRAFT_v1g30680	NEMVEDRAFT_v1g30680.EDO48050	NEMVEscaffold_10	1962428	1969250	-		Ensembl
NEMVEDRAFT_v1g238992	NEMVEDRAFT_v1g238992.EDO48051	NEMVEscaffold_10	1972913	1976138	-		Ensembl
G620	TU1260	NEMVEscaffold_10	1977628	2013779	-	NEMVEDRAFT_v1g198576.EDO48052	updated
G556	TU1119	NEMVEscaffold_10	2013780	2016707	+		novel
G600	TU1225	NEMVEscaffold_10	2015702	2046897	-	NEMVEDRAFT_v1g84933.EDO48053	updated
NEMVEDRAFT_v1g238996	NEMVEDRAFT_v1g238996.EDO47970	NEMVEscaffold_10	2046967	2051360	+		Ensembl
NEMVEDRAFT_v1g226298	NEMVEDRAFT_v1g226298.EDO48054	NEMVEscaffold_10	2051472	2053853	-		Ensembl
NEMVEDRAFT_v1g198581	NEMVEDRAFT_v1g198581.EDO47971	NEMVEscaffold_10	2054016	2056391	+		Ensembl
NEMVEDRAFT_v1g84725	NEMVEDRAFT_v1g84725.EDO48055	NEMVEscaffold_10	2058048	2059217	-		Ensembl
NEMVEDRAFT_v1g179119	NEMVEDRAFT_v1g179119.EDO47972	NEMVEscaffold_10	2059938	2067993	+		Ensembl
G581	TU1168	NEMVEscaffold_10	2067575	2075196	-	NEMVEDRAFT_v1g198584.EDO48056	updated
NEMVEDRAFT_v1g238998	NEMVEDRAFT_v1g238998.EDO47973	NEMVEscaffold_10	2086781	2094916	+		Ensembl
NEMVEDRAFT_v1g198586	NEMVEDRAFT_v1g198586.EDO47974	NEMVEscaffold_10	2100927	2101979	+		Ensembl
NEMVEDRAFT_v1g84893	NEMVEDRAFT_v1g84893.EDO48057	NEMVEscaffold_10	2104774	2105319	-		Ensembl
G573	TU1155	NEMVEscaffold_10	2106822	2107853	-		novel
G596	TU1211	NEMVEscaffold_100	1136	10361	-	NEMVEDRAFT_v1g208995.EDO39485	updated
NEMVEDRAFT_v1g243832	NEMVEDRAFT_v1g243832.EDO39486	NEMVEscaffold_100	10904	12367	-		Ensembl
NEMVEDRAFT_v1g110386	NEMVEDRAFT_v1g110386.EDO39447	NEMVEscaffold_100	12568	15804	+		Ensembl
NEMVEDRAFT_v1g243833	NEMVEDRAFT_v1g243833.EDO39487	NEMVEscaffold_100	16165	19504	-		Ensembl
NEMVEDRAFT_v1g110484	NEMVEDRAFT_v1g110484.EDO39488	NEMVEscaffold_100	30772	31428	-		Ensembl
NEMVEDRAFT_v1g110397	NEMVEDRAFT_v1g110397.EDO39448	NEMVEscaffold_100	40258	41084	+		Ensembl
NEMVEDRAFT_v1g110350	NEMVEDRAFT_v1g110350.EDO39449	NEMVEscaffold_100	67865	68113	+		Ensembl
NEMVEDRAFT_v1g110464	NEMVEDRAFT_v1g110464.EDO39489	NEMVEscaffold_100	76783	77145	-		Ensembl
NEMVEDRAFT_v1g110404	NEMVEDRAFT_v1g110404.EDO39490	NEMVEscaffold_100	77629	82568	-		Ensembl
NEMVEDRAFT_v1g243836	NEMVEDRAFT_v1g243836.EDO39491	NEMVEscaffold_100	95669	98579	-		Ensembl
G628	TU1286	NEMVEscaffold_100	100852	117857	-	NEMVEDRAFT_v1g235159.EDO39492	updated
G593	TU1208	NEMVEscaffold_100	119939	121613	-		novel
G597	TU1212	NEMVEscaffold_100	124365	127376	-		novel
G615	TU1252	NEMVEscaffold_100	152709	164989	+	NEMVEDRAFT_v1g243839.EDO39450	updated
NEMVEDRAFT_v1g110348	NEMVEDRAFT_v1g110348.EDO39451	NEMVEscaffold_100	180873	181175	+		Ensembl
NEMVEDRAFT_v1g28633	NEMVEDRAFT_v1g28633.EDO39452	NEMVEscaffold_100	183629	183925	+		Ensembl
NEMVEDRAFT_v1g110332	NEMVEDRAFT_v1g110332.EDO39493	NEMVEscaffold_100	187191	187915	-		Ensembl
G658	TU1335	NEMVEscaffold_100	214443	246523	+	NEMVEDRAFT_v1g209013.EDO39453	updated
NEMVEDRAFT_v1g232919	NEMVEDRAFT_v1g232919.EDO39454	NEMVEscaffold_100	240710	253229	+		Ensembl
NEMVEDRAFT_v1g110405	NEMVEDRAFT_v1g110405.EDO39455	NEMVEscaffold_100	256453	256737	+		Ensembl
NEMVEDRAFT_v1g168133	NEMVEDRAFT_v1g168133.EDO39494	NEMVEscaffold_100	259649	260651	-		Ensembl
NEMVEDRAFT_v1g243846	NEMVEDRAFT_v1g243846.EDO39456	NEMVEscaffold_100	261226	268695	+		Ensembl
NEMVEDRAFT_v1g110362	NEMVEDRAFT_v1g110362.EDO39457	NEMVEscaffold_100	271929	282601	+		Ensembl
NEMVEDRAFT_v1g17350	NEMVEDRAFT_v1g17350.EDO39495	NEMVEscaffold_100	288072	290544	-		Ensembl
G649	TU1320	NEMVEscaffold_100	299735	333250	-	NEMVEDRAFT_v1g110368.EDO39496	updated
G614	TU1246	NEMVEscaffold_100	333798	334868	-	NEMVEDRAFT_v1g110478.EDO39497	updated
G617	TU1255	NEMVEscaffold_100	334893	346941	+	NEMVEDRAFT_v1g209026.EDO39458	updated
NEMVEDRAFT_v1g243852	NEMVEDRAFT_v1g243852.EDO39459	NEMVEscaffold_100	340340	341760	+		Ensembl
NEMVEDRAFT_v1g209028	NEMVEDRAFT_v1g209028.EDO39498	NEMVEscaffold_100	343653	344744	-		Ensembl
G622	TU1270	NEMVEscaffold_100	351876	354855	+	NEMVEDRAFT_v1g76120.EDO39460	updated
NEMVEDRAFT_v1g243853	NEMVEDRAFT_v1g243853.EDO39499	NEMVEscaffold_100	354560	355886	-		Ensembl
G633	TU1295	NEMVEscaffold_100	356326	374818	-	NEMVEDRAFT_v1g168144.EDO39500	updated
G627	TU1277	NEMVEscaffold_100	374870	381649	-	NEMVEDRAFT_v1g209032.EDO39501	updated
G646	TU1317	NEMVEscaffold_100	382886	409969	-	NEMVEDRAFT_v1g187372.EDO39502	updated
NEMVEDRAFT_v1g110445	NEMVEDRAFT_v1g110445.EDO39503	NEMVEscaffold_100	419065	427567	-		Ensembl
NEMVEDRAFT_v1g232922	NEMVEDRAFT_v1g232922.EDO39504	NEMVEscaffold_100	432391	433108	-		Ensembl
NEMVEDRAFT_v1g110347	NEMVEDRAFT_v1g110347.EDO39461	NEMVEscaffold_100	453117	453656	+		Ensembl
NEMVEDRAFT_v1g70250	NEMVEDRAFT_v1g70250.EDO39462	NEMVEscaffold_100	454554	458798	+		Ensembl
NEMVEDRAFT_v1g10520	NEMVEDRAFT_v1g10520.EDO39463	NEMVEscaffold_100	462507	477086	+		Ensembl
NEMVEDRAFT_v1g67148	NEMVEDRAFT_v1g67148.EDO39464	NEMVEscaffold_100	477909	478220	+		Ensembl
NEMVEDRAFT_v1g243859	NEMVEDRAFT_v1g243859.EDO39465	NEMVEscaffold_100	484163	487423	+		Ensembl
G657	TU1329	NEMVEscaffold_100	489041	496392	-	NEMVEDRAFT_v1g168160.EDO39505	updated
NEMVEDRAFT_v1g168163	NEMVEDRAFT_v1g168163.EDO39466	NEMVEscaffold_100	496405	506625	+		Ensembl
G632	TU1294	NEMVEscaffold_100	508064	512924	-	NEMVEDRAFT_v1g168165.EDO39506	updated
NEMVEDRAFT_v1g209044	NEMVEDRAFT_v1g209044.EDO39467	NEMVEscaffold_100	518777	519820	+		Ensembl
NEMVEDRAFT_v1g110323	NEMVEDRAFT_v1g110323.EDO39507	NEMVEscaffold_100	521210	524111	-		Ensembl
NEMVEDRAFT_v1g110343	NEMVEDRAFT_v1g110343.EDO39508	NEMVEscaffold_100	528867	530159	-		Ensembl
NEMVEDRAFT_v1g27821	NEMVEDRAFT_v1g27821.EDO39468	NEMVEscaffold_100	559026	559568	+		Ensembl
G639	TU1308	NEMVEscaffold_100	566972	569994	-	NEMVEDRAFT_v1g187390.EDO39509	updated
G749	TU1472	NEMVEscaffold_100	570033	643937	+	NEMVEDRAFT_v1g209051.EDO39472	updated
NEMVEDRAFT_v1g110384	NEMVEDRAFT_v1g110384.EDO39469	NEMVEscaffold_100	570711	570977	+		Ensembl
NEMVEDRAFT_v1g209049	NEMVEDRAFT_v1g209049.EDO39470	NEMVEscaffold_100	573802	583845	+		Ensembl
NEMVEDRAFT_v1g110496	NEMVEDRAFT_v1g110496.EDO39471	NEMVEscaffold_100	584172	584816	+		Ensembl
NEMVEDRAFT_v1g209052	NEMVEDRAFT_v1g209052.EDO39473	NEMVEscaffold_100	624900	625898	+		Ensembl
NEMVEDRAFT_v1g209053	NEMVEDRAFT_v1g209053.EDO39474	NEMVEscaffold_100	628619	629617	+		Ensembl
NEMVEDRAFT_v1g110523	NEMVEDRAFT_v1g110523.EDO39510	NEMVEscaffold_100	634230	635198	-		Ensembl
NEMVEDRAFT_v1g110357	NEMVEDRAFT_v1g110357.EDO39475	NEMVEscaffold_100	650631	650810	+		Ensembl
NEMVEDRAFT_v1g16032	NEMVEDRAFT_v1g16032.EDO39511	NEMVEscaffold_100	651844	652284	-		Ensembl
NEMVEDRAFT_v1g243867	NEMVEDRAFT_v1g243867.EDO39476	NEMVEscaffold_100	654172	656905	+		Ensembl
NEMVEDRAFT_v1g110428	NEMVEDRAFT_v1g110428.EDO39512	NEMVEscaffold_100	662758	667957	-		Ensembl
NEMVEDRAFT_v1g110360	NEMVEDRAFT_v1g110360.EDO39513	NEMVEscaffold_100	672851	674155	-		Ensembl
NEMVEDRAFT_v1g110325	NEMVEDRAFT_v1g110325.EDO39477	NEMVEscaffold_100	680156	682288	+		Ensembl
G662	TU1340	NEMVEscaffold_100	682527	686997	+	NEMVEDRAFT_v1g243872.EDO39514	updated
G688	TU1380	NEMVEscaffold_100	700518	703931	+	NEMVEDRAFT_v1g209063.EDO39478	updated
NEMVEDRAFT_v1g110406	NEMVEDRAFT_v1g110406.EDO39479	NEMVEscaffold_100	715954	716187	+		Ensembl
NEMVEDRAFT_v1g70204	NEMVEDRAFT_v1g70204.EDO39480	NEMVEscaffold_100	718048	722109	+		Ensembl
NEMVEDRAFT_v1g168185	NEMVEDRAFT_v1g168185.EDO39515	NEMVEscaffold_100	729403	737148	-		Ensembl
G741	TU1453	NEMVEscaffold_100	737380	755585	+	NEMVEDRAFT_v1g110416.EDO39481	updated
NEMVEDRAFT_v1g209067	NEMVEDRAFT_v1g209067.EDO39516	NEMVEscaffold_100	739986	740513	-		Ensembl
NEMVEDRAFT_v1g110465	NEMVEDRAFT_v1g110465.EDO39517	NEMVEscaffold_100	741089	743082	-		Ensembl
NEMVEDRAFT_v1g209069	NEMVEDRAFT_v1g209069.EDO39518	NEMVEscaffold_100	749241	749904	-		Ensembl
NEMVEDRAFT_v1g110469	NEMVEDRAFT_v1g110469.EDO39482	NEMVEscaffold_100	753102	753569	+		Ensembl
NEMVEDRAFT_v1g209071	NEMVEDRAFT_v1g209071.EDO39519	NEMVEscaffold_100	757674	758529	-		Ensembl
NEMVEDRAFT_v1g243874	NEMVEDRAFT_v1g243874.EDO39483	NEMVEscaffold_100	764351	770589	+		Ensembl
NEMVEDRAFT_v1g209073	NEMVEDRAFT_v1g209073.EDO39484	NEMVEscaffold_100	773858	778179	+		Ensembl
NEMVEDRAFT_v1g221792	NEMVEDRAFT_v1g221792.EDO29504	NEMVEscaffold_1000	291	17863	-		Ensembl
G677	TU1360	NEMVEscaffold_10012	715	1013	-		novel
NEMVEDRAFT_v1g156293	NEMVEDRAFT_v1g156293.EDO25842	NEMVEscaffold_10013	230	766	-		Ensembl
NEMVEDRAFT_v1g9216	NEMVEDRAFT_v1g9216.EDO25843	NEMVEscaffold_10013	1993	2304	-		Ensembl
NEMVEDRAFT_v1g9509	NEMVEDRAFT_v1g9509.EDO25841	NEMVEscaffold_10015	759	2084	-		Ensembl
NEMVEDRAFT_v1g9224	NEMVEDRAFT_v1g9224.EDO25840	NEMVEscaffold_10017	22	231	+		Ensembl
NEMVEDRAFT_v1g221793	NEMVEDRAFT_v1g221793.EDO29503	NEMVEscaffold_1002	136	11684	+		Ensembl
G687	TU1378	NEMVEscaffold_10027	284	2827	+		novel
G693	TU1389	NEMVEscaffold_1003	521	5786	+	NEMVEDRAFT_v1g221795.EDO29500	updated
NEMVEDRAFT_v1g144314	NEMVEDRAFT_v1g144314.EDO29501	NEMVEscaffold_1003	3620	3805	+		Ensembl
NEMVEDRAFT_v1g47914	NEMVEDRAFT_v1g47914.EDO29502	NEMVEscaffold_1003	6375	6653	+		Ensembl
NEMVEDRAFT_v1g156301	NEMVEDRAFT_v1g156301.EDO25839	NEMVEscaffold_10031	118	2414	-		Ensembl
G692	TU1386	NEMVEscaffold_1004	28318	30081	-		novel
NEMVEDRAFT_v1g225649	NEMVEDRAFT_v1g225649.EDO25838	NEMVEscaffold_10042	138	2679	-		Ensembl
NEMVEDRAFT_v1g225652	NEMVEDRAFT_v1g225652.EDO25837	NEMVEscaffold_10052	493	1295	+		Ensembl
NEMVEDRAFT_v1g8619	NEMVEDRAFT_v1g8619.EDO25836	NEMVEscaffold_10056	1278	1841	-		Ensembl
NEMVEDRAFT_v1g144317	NEMVEDRAFT_v1g144317.EDO29498	NEMVEscaffold_1006	31798	32028	+		Ensembl
NEMVEDRAFT_v1g144318	NEMVEDRAFT_v1g144318.EDO29499	NEMVEscaffold_1006	37102	40172	+		Ensembl
NEMVEDRAFT_v1g225653	NEMVEDRAFT_v1g225653.EDO25835	NEMVEscaffold_10082	657	1805	-		Ensembl
G709	TU1407	NEMVEscaffold_1009	12	1293	-		novel
NEMVEDRAFT_v1g248660	NEMVEDRAFT_v1g248660.EDO29493	NEMVEscaffold_1009	4519	7685	+		Ensembl
G720	TU1422	NEMVEscaffold_1009	11651	22590	+	NEMVEDRAFT_v1g17751.EDO29495	updated
NEMVEDRAFT_v1g18271	NEMVEDRAFT_v1g18271.EDO29494	NEMVEscaffold_1009	15776	16123	+		Ensembl
G724	TU1427	NEMVEscaffold_1009	23082	35040	-	NEMVEDRAFT_v1g248661.EDO29497	updated
G740	TU1451	NEMVEscaffold_1009	35046	39228	+	NEMVEDRAFT_v1g248662.EDO29496	updated
G713	TU1412	NEMVEscaffold_10090	499	2476	-	NEMVEDRAFT_v1g225654.EDO25834	updated
G716	TU1418	NEMVEscaffold_101	571	3164	+	NEMVEDRAFT_v1g209074.EDO39382	updated
NEMVEDRAFT_v1g243875	NEMVEDRAFT_v1g243875.EDO39383	NEMVEscaffold_101	8676	13321	+		Ensembl
NEMVEDRAFT_v1g209078	NEMVEDRAFT_v1g209078.EDO39416	NEMVEscaffold_101	31135	42985	-		Ensembl
NEMVEDRAFT_v1g209079	NEMVEDRAFT_v1g209079.EDO39384	NEMVEscaffold_101	44978	45393	+		Ensembl
NEMVEDRAFT_v1g110560	NEMVEDRAFT_v1g110560.EDO39417	NEMVEscaffold_101	55648	55941	-		Ensembl
G727	TU1432	NEMVEscaffold_101	56772	58651	-		novel
G728	TU1436	NEMVEscaffold_101	61189	69381	+		novel
NEMVEDRAFT_v1g209082	NEMVEDRAFT_v1g209082.EDO39385	NEMVEscaffold_101	69606	75878	+		Ensembl
NEMVEDRAFT_v1g110696	NEMVEDRAFT_v1g110696.EDO39418	NEMVEscaffold_101	82222	87080	-		Ensembl
NEMVEDRAFT_v1g243877	NEMVEDRAFT_v1g243877.EDO39386	NEMVEscaffold_101	92594	97792	+		Ensembl
NEMVEDRAFT_v1g110586	NEMVEDRAFT_v1g110586.EDO39419	NEMVEscaffold_101	104002	105094	-		Ensembl
NEMVEDRAFT_v1g110621	NEMVEDRAFT_v1g110621.EDO39420	NEMVEscaffold_101	105915	108379	-		Ensembl
G747	TU1469	NEMVEscaffold_101	122933	126751	-	NEMVEDRAFT_v1g243879.EDO39421	updated
NEMVEDRAFT_v1g243880	NEMVEDRAFT_v1g243880.EDO39387	NEMVEscaffold_101	128038	129891	+		Ensembl
G776	TU1524	NEMVEscaffold_101	130922	153384	+	NEMVEDRAFT_v1g168196.EDO39388	updated
NEMVEDRAFT_v1g243882	NEMVEDRAFT_v1g243882.EDO39389	NEMVEscaffold_101	158464	176335	+		Ensembl
NEMVEDRAFT_v1g243883	NEMVEDRAFT_v1g243883.EDO39390	NEMVEscaffold_101	178237	191923	+		Ensembl
NEMVEDRAFT_v1g26800	NEMVEDRAFT_v1g26800.EDO39391	NEMVEscaffold_101	205370	207930	+		Ensembl
NEMVEDRAFT_v1g110607	NEMVEDRAFT_v1g110607.EDO39422	NEMVEscaffold_101	209007	210490	-		Ensembl
NEMVEDRAFT_v1g243885	NEMVEDRAFT_v1g243885.EDO39423	NEMVEscaffold_101	220726	225439	-		Ensembl
G769	TU1508	NEMVEscaffold_101	227001	239897	-	NEMVEDRAFT_v1g110667.EDO39424	updated
NEMVEDRAFT_v1g110661	NEMVEDRAFT_v1g110661.EDO39392	NEMVEscaffold_101	243057	244574	+		Ensembl
NEMVEDRAFT_v1g52570	NEMVEDRAFT_v1g52570.EDO39393	NEMVEscaffold_101	249155	250396	+		Ensembl
G772	TU1518	NEMVEscaffold_101	258547	269961	-		novel
NEMVEDRAFT_v1g209103	NEMVEDRAFT_v1g209103.EDO39394	NEMVEscaffold_101	270948	272449	+		Ensembl
G792	TU1565	NEMVEscaffold_101	273667	279895	-	NEMVEDRAFT_v1g110650.EDO39425	updated
G808	TU1602	NEMVEscaffold_101	282971	294620	-	NEMVEDRAFT_v1g237060.EDO39426	updated
G802	TU1593	NEMVEscaffold_101	294965	315554	+		novel
NEMVEDRAFT_v1g243891	NEMVEDRAFT_v1g243891.EDO39427	NEMVEscaffold_101	317087	323182	-		Ensembl
NEMVEDRAFT_v1g232929	NEMVEDRAFT_v1g232929.EDO39428	NEMVEscaffold_101	327581	330818	-		Ensembl
NEMVEDRAFT_v1g110685	NEMVEDRAFT_v1g110685.EDO39429	NEMVEscaffold_101	334995	336056	-		Ensembl
G796	TU1573	NEMVEscaffold_101	339622	345730	-	NEMVEDRAFT_v1g168210.EDO39430	updated
G789	TU1560	NEMVEscaffold_101	345800	353469	+		novel
G781	TU1536	NEMVEscaffold_101	354071	359116	-		novel
G783	TU1542	NEMVEscaffold_101	359220	366675	+		novel
NEMVEDRAFT_v1g243898	NEMVEDRAFT_v1g243898.EDO39395	NEMVEscaffold_101	367338	378910	+		Ensembl
NEMVEDRAFT_v1g110646	NEMVEDRAFT_v1g110646.EDO39431	NEMVEscaffold_101	381103	381843	-		Ensembl
NEMVEDRAFT_v1g110663	NEMVEDRAFT_v1g110663.EDO39396	NEMVEscaffold_101	383984	392006	+		Ensembl
NEMVEDRAFT_v1g209120	NEMVEDRAFT_v1g209120.EDO39432	NEMVEscaffold_101	396167	400860	-		Ensembl
G804	TU1592	NEMVEscaffold_101	402582	415367	+	NEMVEDRAFT_v1g209121.EDO39397	updated
NEMVEDRAFT_v1g243901	NEMVEDRAFT_v1g243901.EDO39433	NEMVEscaffold_101	416774	422835	-		Ensembl
NEMVEDRAFT_v1g232931	NEMVEDRAFT_v1g232931.EDO39398	NEMVEscaffold_101	439727	443737	+		Ensembl
G810	TU1604	NEMVEscaffold_101	447580	460910	-	NEMVEDRAFT_v1g187451.EDO39434	updated
NEMVEDRAFT_v1g110690	NEMVEDRAFT_v1g110690.EDO39399	NEMVEscaffold_101	463020	463781	+		Ensembl
NEMVEDRAFT_v1g168234	NEMVEDRAFT_v1g168234.EDO39400	NEMVEscaffold_101	466082	474461	+		Ensembl
NEMVEDRAFT_v1g168237	NEMVEDRAFT_v1g168237.EDO39401	NEMVEscaffold_101	479523	483567	+		Ensembl
G856	TU1685	NEMVEscaffold_101	483810	494393	-	NEMVEDRAFT_v1g53190.EDO39436	updated
NEMVEDRAFT_v1g110659	NEMVEDRAFT_v1g110659.EDO39435	NEMVEscaffold_101	486483	489327	-		Ensembl
NEMVEDRAFT_v1g51496	NEMVEDRAFT_v1g51496.EDO39437	NEMVEscaffold_101	495728	499419	-		Ensembl
NEMVEDRAFT_v1g209128	NEMVEDRAFT_v1g209128.EDO39402	NEMVEscaffold_101	506312	511301	+		Ensembl
NEMVEDRAFT_v1g209129	NEMVEDRAFT_v1g209129.EDO39403	NEMVEscaffold_101	511648	512814	+		Ensembl
NEMVEDRAFT_v1g110580	NEMVEDRAFT_v1g110580.EDO39438	NEMVEscaffold_101	512862	513161	-		Ensembl
NEMVEDRAFT_v1g209130	NEMVEDRAFT_v1g209130.EDO39439	NEMVEscaffold_101	516068	521411	-		Ensembl
NEMVEDRAFT_v1g209131	NEMVEDRAFT_v1g209131.EDO39404	NEMVEscaffold_101	524154	525383	+		Ensembl
G822	TU1620	NEMVEscaffold_101	525871	530953	+	NEMVEDRAFT_v1g235176.EDO39405	updated
NEMVEDRAFT_v1g209135	NEMVEDRAFT_v1g209135.EDO39406	NEMVEscaffold_101	533461	539203	+		Ensembl
NEMVEDRAFT_v1g110645	NEMVEDRAFT_v1g110645.EDO39407	NEMVEscaffold_101	539475	539768	+		Ensembl
NEMVEDRAFT_v1g209136	NEMVEDRAFT_v1g209136.EDO39408	NEMVEscaffold_101	540983	542852	+		Ensembl
G896	TU1755	NEMVEscaffold_101	544354	598619	+		novel
G817	TU1612	NEMVEscaffold_101	598679	600711	-		novel
NEMVEDRAFT_v1g237062	NEMVEDRAFT_v1g237062.EDO39409	NEMVEscaffold_101	610705	614021	+		Ensembl
NEMVEDRAFT_v1g110552	NEMVEDRAFT_v1g110552.EDO39410	NEMVEscaffold_101	625047	625421	+		Ensembl
NEMVEDRAFT_v1g110571	NEMVEDRAFT_v1g110571.EDO39411	NEMVEscaffold_101	635099	635746	+		Ensembl
NEMVEDRAFT_v1g209146	NEMVEDRAFT_v1g209146.EDO39412	NEMVEscaffold_101	657274	686139	+		Ensembl
G877	TU1725	NEMVEscaffold_101	686462	711318	-	NEMVEDRAFT_v1g110546.EDO39441	updated
NEMVEDRAFT_v1g110599	NEMVEDRAFT_v1g110599.EDO39440	NEMVEscaffold_101	688849	708726	-		Ensembl
NEMVEDRAFT_v1g209148	NEMVEDRAFT_v1g209148.EDO39413	NEMVEscaffold_101	721615	725811	+		Ensembl
NEMVEDRAFT_v1g110556	NEMVEDRAFT_v1g110556.EDO39442	NEMVEscaffold_101	727743	733660	-		Ensembl
NEMVEDRAFT_v1g110590	NEMVEDRAFT_v1g110590.EDO39443	NEMVEscaffold_101	740197	740367	-		Ensembl
NEMVEDRAFT_v1g110593	NEMVEDRAFT_v1g110593.EDO39444	NEMVEscaffold_101	740989	742977	-		Ensembl
NEMVEDRAFT_v1g168256	NEMVEDRAFT_v1g168256.EDO39445	NEMVEscaffold_101	742889	745652	-		Ensembl
G839	TU1660	NEMVEscaffold_101	758095	767823	+	NEMVEDRAFT_v1g168258.EDO39414	updated
NEMVEDRAFT_v1g209152	NEMVEDRAFT_v1g209152.EDO39446	NEMVEscaffold_101	768410	771736	-		Ensembl
NEMVEDRAFT_v1g209153	NEMVEDRAFT_v1g209153.EDO39415	NEMVEscaffold_101	778517	779364	+		Ensembl
NEMVEDRAFT_v1g221802	NEMVEDRAFT_v1g221802.EDO29492	NEMVEscaffold_1010	652	35206	-		Ensembl
G831	TU1645	NEMVEscaffold_10106	38	1549	+	NEMVEDRAFT_v1g225656.EDO25833	updated
NEMVEDRAFT_v1g221803	NEMVEDRAFT_v1g221803.EDO29491	NEMVEscaffold_1011	4907	10610	-		Ensembl
NEMVEDRAFT_v1g221804	NEMVEDRAFT_v1g221804.EDO29490	NEMVEscaffold_1012	32412	35714	+		Ensembl
NEMVEDRAFT_v1g225659	NEMVEDRAFT_v1g225659.EDO25832	NEMVEscaffold_10132	436	2679	+		Ensembl
NEMVEDRAFT_v1g221806	NEMVEDRAFT_v1g221806.EDO29489	NEMVEscaffold_1014	9	934	-		Ensembl
NEMVEDRAFT_v1g156325	NEMVEDRAFT_v1g156325.EDO25831	NEMVEscaffold_10143	1464	2222	-		Ensembl
NEMVEDRAFT_v1g144336	NEMVEDRAFT_v1g144336.EDO29488	NEMVEscaffold_1015	23734	24575	-		Ensembl
NEMVEDRAFT_v1g156336	NEMVEDRAFT_v1g156336.EDO25829	NEMVEscaffold_10166	11	445	+		Ensembl
NEMVEDRAFT_v1g156333	NEMVEDRAFT_v1g156333.EDO25830	NEMVEscaffold_10166	451	1422	+		Ensembl
NEMVEDRAFT_v1g7402	NEMVEDRAFT_v1g7402.EDO25828	NEMVEscaffold_10169	1502	2200	+		Ensembl
NEMVEDRAFT_v1g11719	NEMVEDRAFT_v1g11719.EDO29487	NEMVEscaffold_1017	22257	23060	-		Ensembl
G874	TU1721	NEMVEscaffold_1017	24049	27692	+	NEMVEDRAFT_v1g144346.EDO29485	updated
NEMVEDRAFT_v1g144343	NEMVEDRAFT_v1g144343.EDO29486	NEMVEscaffold_1017	24832	25077	+		Ensembl
NEMVEDRAFT_v1g156341	NEMVEDRAFT_v1g156341.EDO25827	NEMVEscaffold_10170	352	995	-		Ensembl
NEMVEDRAFT_v1g225661	NEMVEDRAFT_v1g225661.EDO25826	NEMVEscaffold_10176	829	1985	-		Ensembl
G876	TU1724	NEMVEscaffold_10186	260	2065	+		novel
G889	TU1745	NEMVEscaffold_102	7692	12557	-		novel
NEMVEDRAFT_v1g209154	NEMVEDRAFT_v1g209154.EDO39325	NEMVEscaffold_102	21785	24900	+		Ensembl
NEMVEDRAFT_v1g209155	NEMVEDRAFT_v1g209155.EDO39326	NEMVEscaffold_102	28988	34102	+		Ensembl
G897	TU1756	NEMVEscaffold_102	34229	35112	-		novel
NEMVEDRAFT_v1g226991	NEMVEDRAFT_v1g226991.EDO39357	NEMVEscaffold_102	36629	45391	-		Ensembl
G899	TU1758	NEMVEscaffold_102	45868	57898	+	NEMVEDRAFT_v1g110765.EDO39327	updated
G944	TU1840	NEMVEscaffold_102	72036	80939	-	NEMVEDRAFT_v1g243916.EDO39358	updated
NEMVEDRAFT_v1g243917	NEMVEDRAFT_v1g243917.EDO39328	NEMVEscaffold_102	99394	131674	+		Ensembl
NEMVEDRAFT_v1g110829	NEMVEDRAFT_v1g110829.EDO39359	NEMVEscaffold_102	132614	139989	-		Ensembl
G917	TU1788	NEMVEscaffold_102	142302	156910	+		novel
G901	TU1762	NEMVEscaffold_102	157666	172278	+	NEMVEDRAFT_v1g209164.EDO39360	updated
NEMVEDRAFT_v1g38513	NEMVEDRAFT_v1g38513.EDO39361	NEMVEscaffold_102	177143	177607	-		Ensembl
G911	TU1776	NEMVEscaffold_102	182249	203214	+	NEMVEDRAFT_v1g235180.EDO39329	updated
NEMVEDRAFT_v1g243923	NEMVEDRAFT_v1g243923.EDO39330	NEMVEscaffold_102	205007	224761	+		Ensembl
NEMVEDRAFT_v1g110792	NEMVEDRAFT_v1g110792.EDO39362	NEMVEscaffold_102	227704	228150	-		Ensembl
NEMVEDRAFT_v1g243925	NEMVEDRAFT_v1g243925.EDO39331	NEMVEscaffold_102	236699	243763	+		Ensembl
NEMVEDRAFT_v1g209170	NEMVEDRAFT_v1g209170.EDO39363	NEMVEscaffold_102	243683	246048	-		Ensembl
NEMVEDRAFT_v1g243926	NEMVEDRAFT_v1g243926.EDO39332	NEMVEscaffold_102	246535	254274	+		Ensembl
G910	TU1774	NEMVEscaffold_102	260681	263412	-		novel
G924	TU1808	NEMVEscaffold_102	265350	277206	-	NEMVEDRAFT_v1g110889.EDO39333	updated
G941	TU1835	NEMVEscaffold_102	278439	297932	-	NEMVEDRAFT_v1g209174.EDO39364	updated
NEMVEDRAFT_v1g110858	NEMVEDRAFT_v1g110858.EDO39334	NEMVEscaffold_102	298809	304592	+		Ensembl
NEMVEDRAFT_v1g243929	NEMVEDRAFT_v1g243929.EDO39365	NEMVEscaffold_102	308819	317813	-		Ensembl
NEMVEDRAFT_v1g110797	NEMVEDRAFT_v1g110797.EDO39335	NEMVEscaffold_102	319060	323912	+		Ensembl
G942	TU1838	NEMVEscaffold_102	331588	336864	+	NEMVEDRAFT_v1g110746.EDO39336	updated
NEMVEDRAFT_v1g209179	NEMVEDRAFT_v1g209179.EDO39366	NEMVEscaffold_102	366653	371510	-		Ensembl
NEMVEDRAFT_v1g110826	NEMVEDRAFT_v1g110826.EDO39337	NEMVEscaffold_102	371947	372600	+		Ensembl
NEMVEDRAFT_v1g209181	NEMVEDRAFT_v1g209181.EDO39367	NEMVEscaffold_102	372904	373310	-		Ensembl
NEMVEDRAFT_v1g110855	NEMVEDRAFT_v1g110855.EDO39338	NEMVEscaffold_102	378152	381057	+		Ensembl
NEMVEDRAFT_v1g40018	NEMVEDRAFT_v1g40018.EDO39339	NEMVEscaffold_102	387107	425839	+		Ensembl
NEMVEDRAFT_v1g12090	NEMVEDRAFT_v1g12090.EDO39340	NEMVEscaffold_102	426329	429552	+		Ensembl
NEMVEDRAFT_v1g110773	NEMVEDRAFT_v1g110773.EDO39341	NEMVEscaffold_102	434113	441487	+		Ensembl
G921	TU1795	NEMVEscaffold_102	444492	452241	-	NEMVEDRAFT_v1g110843.EDO39368	updated
NEMVEDRAFT_v1g110891	NEMVEDRAFT_v1g110891.EDO39369	NEMVEscaffold_102	447684	449796	-		Ensembl
G923	TU1799	NEMVEscaffold_102	455582	458696	-	NEMVEDRAFT_v1g110766.EDO39370	updated
NEMVEDRAFT_v1g168297	NEMVEDRAFT_v1g168297.EDO39342	NEMVEscaffold_102	459557	498754	+		Ensembl
NEMVEDRAFT_v1g209191	NEMVEDRAFT_v1g209191.EDO39343	NEMVEscaffold_102	499301	502418	+		Ensembl
NEMVEDRAFT_v1g110884	NEMVEDRAFT_v1g110884.EDO39371	NEMVEscaffold_102	502769	503464	-		Ensembl
G935	TU1829	NEMVEscaffold_102	504531	513687	+		novel
NEMVEDRAFT_v1g235182	NEMVEDRAFT_v1g235182.EDO39344	NEMVEscaffold_102	519861	524820	+		Ensembl
G952	TU1875	NEMVEscaffold_102	529023	536861	-	NEMVEDRAFT_v1g110742.EDO39372	updated
NEMVEDRAFT_v1g243936	NEMVEDRAFT_v1g243936.EDO39345	NEMVEscaffold_102	537063	548682	+		Ensembl
NEMVEDRAFT_v1g110745	NEMVEDRAFT_v1g110745.EDO39373	NEMVEscaffold_102	550483	551640	-		Ensembl
G940	TU1834	NEMVEscaffold_102	551969	553418	+		novel
NEMVEDRAFT_v1g187531	NEMVEDRAFT_v1g187531.EDO39346	NEMVEscaffold_102	554979	557981	+		Ensembl
NEMVEDRAFT_v1g243939	NEMVEDRAFT_v1g243939.EDO39347	NEMVEscaffold_102	559653	595944	+		Ensembl
NEMVEDRAFT_v1g110819	NEMVEDRAFT_v1g110819.EDO39348	NEMVEscaffold_102	604420	605247	+		Ensembl
NEMVEDRAFT_v1g110885	NEMVEDRAFT_v1g110885.EDO39349	NEMVEscaffold_102	659458	660939	+		Ensembl
NEMVEDRAFT_v1g243941	NEMVEDRAFT_v1g243941.EDO39350	NEMVEscaffold_102	663759	671461	+		Ensembl
NEMVEDRAFT_v1g168315	NEMVEDRAFT_v1g168315.EDO39374	NEMVEscaffold_102	672328	679113	-		Ensembl
NEMVEDRAFT_v1g22855	NEMVEDRAFT_v1g22855.EDO39375	NEMVEscaffold_102	688476	693660	-		Ensembl
NEMVEDRAFT_v1g20960	NEMVEDRAFT_v1g20960.EDO39376	NEMVEscaffold_102	697698	703990	-		Ensembl
NEMVEDRAFT_v1g110861	NEMVEDRAFT_v1g110861.EDO39351	NEMVEscaffold_102	705645	707220	+		Ensembl
G990	TU1931	NEMVEscaffold_102	706774	719444	-	NEMVEDRAFT_v1g110807.EDO39377	updated
NEMVEDRAFT_v1g209217	NEMVEDRAFT_v1g209217.EDO39352	NEMVEscaffold_102	714866	717427	+		Ensembl
NEMVEDRAFT_v1g50930	NEMVEDRAFT_v1g50930.EDO39353	NEMVEscaffold_102	720558	722768	+		Ensembl
G978	TU1918	NEMVEscaffold_102	723654	727128	-	NEMVEDRAFT_v1g110754.EDO39378	updated
NEMVEDRAFT_v1g209220	NEMVEDRAFT_v1g209220.EDO39354	NEMVEscaffold_102	728642	731886	+		Ensembl
NEMVEDRAFT_v1g209221	NEMVEDRAFT_v1g209221.EDO39379	NEMVEscaffold_102	732304	735964	-		Ensembl
G1024	TU1993	NEMVEscaffold_102	734028	742370	-	NEMVEDRAFT_v1g243947.EDO39380	updated
NEMVEDRAFT_v1g209222	NEMVEDRAFT_v1g209222.EDO39355	NEMVEscaffold_102	736809	737714	+		Ensembl
NEMVEDRAFT_v1g243948	NEMVEDRAFT_v1g243948.EDO39356	NEMVEscaffold_102	745197	746221	+		Ensembl
NEMVEDRAFT_v1g22703	NEMVEDRAFT_v1g22703.EDO39381	NEMVEscaffold_102	747431	750543	-		Ensembl
NEMVEDRAFT_v1g225663	NEMVEDRAFT_v1g225663.EDO25825	NEMVEscaffold_10200	12	2082	-		Ensembl
G997	TU1941	NEMVEscaffold_1021	5257	8751	+	NEMVEDRAFT_v1g221811.EDO29484	updated
G999	TU1944	NEMVEscaffold_1021	39538	40482	-		novel
G1000	TU1945	NEMVEscaffold_1023	9	1375	-		novel
G1001	TU1946	NEMVEscaffold_1023	9084	11685	-	NEMVEDRAFT_v1g46673.EDO29482	updated
G1004	TU1949	NEMVEscaffold_1023	16508	17431	-	NEMVEDRAFT_v1g144359.EDO29483	updated
G1007	TU1956	NEMVEscaffold_1023	23493	26811	-		novel
NEMVEDRAFT_v1g221813	NEMVEDRAFT_v1g221813.EDO29479	NEMVEscaffold_1024	268	3806	+		Ensembl
G1014	TU1969	NEMVEscaffold_1024	32119	35459	-		novel
G1006	TU1955	NEMVEscaffold_1024	36523	36880	+		novel
NEMVEDRAFT_v1g9009	NEMVEDRAFT_v1g9009.EDO29480	NEMVEscaffold_1024	38953	39174	+		Ensembl
G1009	TU1959	NEMVEscaffold_1024	39973	40684	-	NEMVEDRAFT_v1g49256.EDO29481	updated
NEMVEDRAFT_v1g221816	NEMVEDRAFT_v1g221816.EDO29477	NEMVEscaffold_1025	2902	3744	+		Ensembl
NEMVEDRAFT_v1g144366	NEMVEDRAFT_v1g144366.EDO29478	NEMVEscaffold_1025	25241	25501	+		Ensembl
NEMVEDRAFT_v1g225664	NEMVEDRAFT_v1g225664.EDO25824	NEMVEscaffold_10250	293	1456	-		Ensembl
NEMVEDRAFT_v1g225665	NEMVEDRAFT_v1g225665.EDO25823	NEMVEscaffold_10263	554	1435	-		Ensembl
NEMVEDRAFT_v1g221818	NEMVEDRAFT_v1g221818.EDO29474	NEMVEscaffold_1027	241	390	-		Ensembl
NEMVEDRAFT_v1g221819	NEMVEDRAFT_v1g221819.EDO29473	NEMVEscaffold_1027	19804	21315	+		Ensembl
NEMVEDRAFT_v1g221821	NEMVEDRAFT_v1g221821.EDO29475	NEMVEscaffold_1027	25925	35012	-		Ensembl
NEMVEDRAFT_v1g221822	NEMVEDRAFT_v1g221822.EDO29476	NEMVEscaffold_1027	35803	39498	-		Ensembl
NEMVEDRAFT_v1g156351	NEMVEDRAFT_v1g156351.EDO25822	NEMVEscaffold_10270	22	744	-		Ensembl
NEMVEDRAFT_v1g225667	NEMVEDRAFT_v1g225667.EDO25821	NEMVEscaffold_10277	264	1978	+		Ensembl
G1041	TU2009	NEMVEscaffold_1028	12383	17695	-		novel
NEMVEDRAFT_v1g221823	NEMVEDRAFT_v1g221823.EDO29470	NEMVEscaffold_1028	17945	18301	+		Ensembl
NEMVEDRAFT_v1g144377	NEMVEDRAFT_v1g144377.EDO29472	NEMVEscaffold_1028	20021	31539	-		Ensembl
NEMVEDRAFT_v1g144374	NEMVEDRAFT_v1g144374.EDO29471	NEMVEscaffold_1028	32967	33242	+		Ensembl
NEMVEDRAFT_v1g225668	NEMVEDRAFT_v1g225668.EDO25820	NEMVEscaffold_10287	326	703	-		Ensembl
G1040	TU2006	NEMVEscaffold_10293	369	1956	-		novel
NEMVEDRAFT_v1g243949	NEMVEDRAFT_v1g243949.EDO39262	NEMVEscaffold_103	2330	3351	+		Ensembl
G1046	TU2029	NEMVEscaffold_103	5426	11342	+	NEMVEDRAFT_v1g209227.EDO39263	updated
NEMVEDRAFT_v1g209228	NEMVEDRAFT_v1g209228.EDO39294	NEMVEscaffold_103	9280	10077	-		Ensembl
NEMVEDRAFT_v1g111043	NEMVEDRAFT_v1g111043.EDO39264	NEMVEscaffold_103	19493	20572	+		Ensembl
NEMVEDRAFT_v1g209231	NEMVEDRAFT_v1g209231.EDO39295	NEMVEscaffold_103	30636	36171	-		Ensembl
NEMVEDRAFT_v1g168328	NEMVEDRAFT_v1g168328.EDO39296	NEMVEscaffold_103	43156	49044	-		Ensembl
NEMVEDRAFT_v1g229767	NEMVEDRAFT_v1g229767.EDO39297	NEMVEscaffold_103	54567	58141	-		Ensembl
NEMVEDRAFT_v1g209236	NEMVEDRAFT_v1g209236.EDO39265	NEMVEscaffold_103	59432	62134	+		Ensembl
NEMVEDRAFT_v1g110929	NEMVEDRAFT_v1g110929.EDO39298	NEMVEscaffold_103	62907	69785	-		Ensembl
NEMVEDRAFT_v1g168335	NEMVEDRAFT_v1g168335.EDO39266	NEMVEscaffold_103	72581	77762	+		Ensembl
NEMVEDRAFT_v1g25426	NEMVEDRAFT_v1g25426.EDO39299	NEMVEscaffold_103	81762	85383	-		Ensembl
NEMVEDRAFT_v1g110922	NEMVEDRAFT_v1g110922.EDO39267	NEMVEscaffold_103	95187	97941	+		Ensembl
G1053	TU2043	NEMVEscaffold_103	111980	118941	+	NEMVEDRAFT_v1g243956.EDO39268	updated
G1059	TU2081	NEMVEscaffold_103	121536	148816	-	NEMVEDRAFT_v1g110916.EDO39300	updated
NEMVEDRAFT_v1g243958	NEMVEDRAFT_v1g243958.EDO39301	NEMVEscaffold_103	146547	148790	-		Ensembl
NEMVEDRAFT_v1g110912	NEMVEDRAFT_v1g110912.EDO39269	NEMVEscaffold_103	149973	157781	+		Ensembl
G1049	TU2035	NEMVEscaffold_103	158796	169245	-	NEMVEDRAFT_v1g209249.EDO39302	updated
NEMVEDRAFT_v1g243959	NEMVEDRAFT_v1g243959.EDO39303	NEMVEscaffold_103	163045	166528	-		Ensembl
NEMVEDRAFT_v1g232941	NEMVEDRAFT_v1g232941.EDO39270	NEMVEscaffold_103	169712	194040	+		Ensembl
G1050	TU2036	NEMVEscaffold_103	194958	197262	+	NEMVEDRAFT_v1g209255.EDO39271	updated
NEMVEDRAFT_v1g111050	NEMVEDRAFT_v1g111050.EDO39272	NEMVEscaffold_103	195988	196512	+		Ensembl
G1070	TU2104	NEMVEscaffold_103	196889	220177	-	NEMVEDRAFT_v1g243962.EDO39304	updated
G1065	TU2094	NEMVEscaffold_103	220403	236737	-	NEMVEDRAFT_v1g110962.EDO39306	updated
NEMVEDRAFT_v1g209258	NEMVEDRAFT_v1g209258.EDO39273	NEMVEscaffold_103	220497	221336	+		Ensembl
NEMVEDRAFT_v1g59568	NEMVEDRAFT_v1g59568.EDO39305	NEMVEscaffold_103	225660	226140	-		Ensembl
NEMVEDRAFT_v1g111045	NEMVEDRAFT_v1g111045.EDO39274	NEMVEscaffold_103	264593	265903	+		Ensembl
NEMVEDRAFT_v1g110987	NEMVEDRAFT_v1g110987.EDO39275	NEMVEscaffold_103	266313	266477	+		Ensembl
NEMVEDRAFT_v1g110978	NEMVEDRAFT_v1g110978.EDO39307	NEMVEscaffold_103	287513	288028	-		Ensembl
NEMVEDRAFT_v1g110991	NEMVEDRAFT_v1g110991.EDO39276	NEMVEscaffold_103	289774	291859	+		Ensembl
G1136	TU2213	NEMVEscaffold_103	291753	342971	-	NEMVEDRAFT_v1g168356.EDO39308	updated
NEMVEDRAFT_v1g20230	NEMVEDRAFT_v1g20230.EDO39309	NEMVEscaffold_103	322682	340042	-		Ensembl
NEMVEDRAFT_v1g110975	NEMVEDRAFT_v1g110975.EDO39277	NEMVEscaffold_103	343048	357379	+		Ensembl
NEMVEDRAFT_v1g20650	NEMVEDRAFT_v1g20650.EDO39310	NEMVEscaffold_103	361729	365591	-		Ensembl
NEMVEDRAFT_v1g187589	NEMVEDRAFT_v1g187589.EDO39278	NEMVEscaffold_103	382937	388284	+		Ensembl
NEMVEDRAFT_v1g235187	NEMVEDRAFT_v1g235187.EDO39279	NEMVEscaffold_103	391194	397246	+		Ensembl
NEMVEDRAFT_v1g209267	NEMVEDRAFT_v1g209267.EDO39280	NEMVEscaffold_103	403088	404630	+		Ensembl
NEMVEDRAFT_v1g111061	NEMVEDRAFT_v1g111061.EDO39311	NEMVEscaffold_103	404622	405011	-		Ensembl
G1092	TU2151	NEMVEscaffold_103	405730	433381	-	NEMVEDRAFT_v1g243969.EDO39313	updated
NEMVEDRAFT_v1g209268	NEMVEDRAFT_v1g209268.EDO39312	NEMVEscaffold_103	406869	414796	-		Ensembl
NEMVEDRAFT_v1g243970	NEMVEDRAFT_v1g243970.EDO39314	NEMVEscaffold_103	417266	432561	-		Ensembl
NEMVEDRAFT_v1g12130	NEMVEDRAFT_v1g12130.EDO39281	NEMVEscaffold_103	432894	437236	+		Ensembl
NEMVEDRAFT_v1g110999	NEMVEDRAFT_v1g110999.EDO39282	NEMVEscaffold_103	439195	439896	+		Ensembl
NEMVEDRAFT_v1g187597	NEMVEDRAFT_v1g187597.EDO39283	NEMVEscaffold_103	440529	442327	+		Ensembl
NEMVEDRAFT_v1g209275	NEMVEDRAFT_v1g209275.EDO39315	NEMVEscaffold_103	442709	446492	-		Ensembl
NEMVEDRAFT_v1g243974	NEMVEDRAFT_v1g243974.EDO39284	NEMVEscaffold_103	446715	451789	+		Ensembl
NEMVEDRAFT_v1g243976	NEMVEDRAFT_v1g243976.EDO39316	NEMVEscaffold_103	471105	476251	-		Ensembl
NEMVEDRAFT_v1g10639	NEMVEDRAFT_v1g10639.EDO39285	NEMVEscaffold_103	485305	504524	+		Ensembl
G1101	TU2169	NEMVEscaffold_103	505811	520600	+	NEMVEDRAFT_v1g111069.EDO39286	updated
G1161	TU2243	NEMVEscaffold_103	520116	542429	+	NEMVEDRAFT_v1g111000.EDO39287	updated
NEMVEDRAFT_v1g243980	NEMVEDRAFT_v1g243980.EDO39317	NEMVEscaffold_103	540226	541778	-		Ensembl
NEMVEDRAFT_v1g110998	NEMVEDRAFT_v1g110998.EDO39318	NEMVEscaffold_103	547613	550681	-		Ensembl
NEMVEDRAFT_v1g187611	NEMVEDRAFT_v1g187611.EDO39288	NEMVEscaffold_103	551899	554997	+		Ensembl
NEMVEDRAFT_v1g21409	NEMVEDRAFT_v1g21409.EDO39289	NEMVEscaffold_103	557957	563135	+		Ensembl
NEMVEDRAFT_v1g26678	NEMVEDRAFT_v1g26678.EDO39290	NEMVEscaffold_103	567405	570642	+		Ensembl
NEMVEDRAFT_v1g110903	NEMVEDRAFT_v1g110903.EDO39319	NEMVEscaffold_103	580904	583755	-		Ensembl
NEMVEDRAFT_v1g111058	NEMVEDRAFT_v1g111058.EDO39320	NEMVEscaffold_103	587387	595215	-		Ensembl
NEMVEDRAFT_v1g111004	NEMVEDRAFT_v1g111004.EDO39291	NEMVEscaffold_103	595830	599191	+		Ensembl
NEMVEDRAFT_v1g209293	NEMVEDRAFT_v1g209293.EDO39321	NEMVEscaffold_103	605539	607519	-		Ensembl
NEMVEDRAFT_v1g209294	NEMVEDRAFT_v1g209294.EDO39322	NEMVEscaffold_103	615721	616737	-		Ensembl
NEMVEDRAFT_v1g243989	NEMVEDRAFT_v1g243989.EDO39292	NEMVEscaffold_103	616880	619177	+		Ensembl
NEMVEDRAFT_v1g243990	NEMVEDRAFT_v1g243990.EDO39323	NEMVEscaffold_103	619738	624052	-		Ensembl
NEMVEDRAFT_v1g111040	NEMVEDRAFT_v1g111040.EDO39324	NEMVEscaffold_103	640520	653673	-		Ensembl
G1175	TU2271	NEMVEscaffold_103	658964	673231	+	NEMVEDRAFT_v1g209299.EDO39293	updated
G1102	TU2170	NEMVEscaffold_1030	30606	34858	+	NEMVEDRAFT_v1g221825.EDO29469	updated
NEMVEDRAFT_v1g225670	NEMVEDRAFT_v1g225670.EDO25819	NEMVEscaffold_10309	677	1608	-		Ensembl
NEMVEDRAFT_v1g221826	NEMVEDRAFT_v1g221826.EDO29467	NEMVEscaffold_1031	165	796	+		Ensembl
NEMVEDRAFT_v1g221827	NEMVEDRAFT_v1g221827.EDO29468	NEMVEscaffold_1031	1091	20995	-		Ensembl
NEMVEDRAFT_v1g3320	NEMVEDRAFT_v1g3320.EDO29463	NEMVEscaffold_1032	25623	26370	+		Ensembl
NEMVEDRAFT_v1g248663	NEMVEDRAFT_v1g248663.EDO29464	NEMVEscaffold_1032	28916	31374	-		Ensembl
NEMVEDRAFT_v1g248664	NEMVEDRAFT_v1g248664.EDO29465	NEMVEscaffold_1032	48576	50843	-		Ensembl
NEMVEDRAFT_v1g233829	NEMVEDRAFT_v1g233829.EDO29466	NEMVEscaffold_1032	57065	57379	-		Ensembl
NEMVEDRAFT_v1g53833	NEMVEDRAFT_v1g53833.EDO29462	NEMVEscaffold_1033	10784	13053	+		Ensembl
G1132	TU2209	NEMVEscaffold_1033	22262	23694	-		novel
G1138	TU2215	NEMVEscaffold_10338	525	1861	+		novel
G1160	TU2241	NEMVEscaffold_1034	5	23656	+	NEMVEDRAFT_v1g221833.EDO29456	updated
NEMVEDRAFT_v1g144403	NEMVEDRAFT_v1g144403.EDO29460	NEMVEscaffold_1034	6137	6538	-		Ensembl
NEMVEDRAFT_v1g6402	NEMVEDRAFT_v1g6402.EDO29457	NEMVEscaffold_1034	6721	7933	+		Ensembl
NEMVEDRAFT_v1g6263	NEMVEDRAFT_v1g6263.EDO29461	NEMVEscaffold_1034	10858	11184	-		Ensembl
NEMVEDRAFT_v1g919	NEMVEDRAFT_v1g919.EDO29458	NEMVEscaffold_1034	16457	27150	+		Ensembl
G1137	TU2214	NEMVEscaffold_1034	36766	39319	+	NEMVEDRAFT_v1g221836.EDO29459	updated
NEMVEDRAFT_v1g225674	NEMVEDRAFT_v1g225674.EDO25818	NEMVEscaffold_10359	154	1553	+		Ensembl
G1144	TU2222	NEMVEscaffold_10369	218	1533	+		novel
NEMVEDRAFT_v1g3947	NEMVEDRAFT_v1g3947.EDO29455	NEMVEscaffold_1037	6350	6964	+		Ensembl
NEMVEDRAFT_v1g225676	NEMVEDRAFT_v1g225676.EDO25817	NEMVEscaffold_10373	158	1598	+		Ensembl
G1153	TU2233	NEMVEscaffold_10381	669	1677	-		novel
NEMVEDRAFT_v1g225677	NEMVEDRAFT_v1g225677.EDO25816	NEMVEscaffold_10385	7	1227	-		Ensembl
NEMVEDRAFT_v1g78375	NEMVEDRAFT_v1g78375.EDO25815	NEMVEscaffold_10385	1393	1875	+		Ensembl
NEMVEDRAFT_v1g225678	NEMVEDRAFT_v1g225678.EDO25814	NEMVEscaffold_10393	39	1855	+		Ensembl
NEMVEDRAFT_v1g9368	NEMVEDRAFT_v1g9368.EDO25813	NEMVEscaffold_10394	761	1123	+		Ensembl
NEMVEDRAFT_v1g225680	NEMVEDRAFT_v1g225680.EDO25812	NEMVEscaffold_10397	544	1781	+		Ensembl
NEMVEDRAFT_v1g111111	NEMVEDRAFT_v1g111111.EDO39207	NEMVEscaffold_104	374	550	+		Ensembl
NEMVEDRAFT_v1g111182	NEMVEDRAFT_v1g111182.EDO39208	NEMVEscaffold_104	1740	1910	+		Ensembl
NEMVEDRAFT_v1g18023	NEMVEDRAFT_v1g18023.EDO39209	NEMVEscaffold_104	1922	2650	+		Ensembl
NEMVEDRAFT_v1g111108	NEMVEDRAFT_v1g111108.EDO39210	NEMVEscaffold_104	3266	3448	+		Ensembl
NEMVEDRAFT_v1g111221	NEMVEDRAFT_v1g111221.EDO39211	NEMVEscaffold_104	3720	4513	+		Ensembl
NEMVEDRAFT_v1g168415	NEMVEDRAFT_v1g168415.EDO39238	NEMVEscaffold_104	7135	21675	-		Ensembl
G1181	TU2301	NEMVEscaffold_104	23585	29835	-	NEMVEDRAFT_v1g111320.EDO39213	updated
NEMVEDRAFT_v1g57466	NEMVEDRAFT_v1g57466.EDO39212	NEMVEscaffold_104	26703	27029	+		Ensembl
NEMVEDRAFT_v1g29534	NEMVEDRAFT_v1g29534.EDO39239	NEMVEscaffold_104	27062	27289	-		Ensembl
NEMVEDRAFT_v1g111349	NEMVEDRAFT_v1g111349.EDO39240	NEMVEscaffold_104	36622	36822	-		Ensembl
NEMVEDRAFT_v1g111327	NEMVEDRAFT_v1g111327.EDO39214	NEMVEscaffold_104	38423	39049	+		Ensembl
NEMVEDRAFT_v1g209303	NEMVEDRAFT_v1g209303.EDO39215	NEMVEscaffold_104	41848	44283	+		Ensembl
NEMVEDRAFT_v1g111153	NEMVEDRAFT_v1g111153.EDO39241	NEMVEscaffold_104	79293	90552	-		Ensembl
NEMVEDRAFT_v1g243995	NEMVEDRAFT_v1g243995.EDO39242	NEMVEscaffold_104	99985	102502	-		Ensembl
G1187	TU2316	NEMVEscaffold_104	102842	114309	+	NEMVEDRAFT_v1g235197.EDO39216	updated
NEMVEDRAFT_v1g209311	NEMVEDRAFT_v1g209311.EDO39217	NEMVEscaffold_104	125913	134381	+		Ensembl
NEMVEDRAFT_v1g111229	NEMVEDRAFT_v1g111229.EDO39243	NEMVEscaffold_104	137512	138435	-		Ensembl
NEMVEDRAFT_v1g232949	NEMVEDRAFT_v1g232949.EDO39244	NEMVEscaffold_104	147189	151425	-		Ensembl
NEMVEDRAFT_v1g243998	NEMVEDRAFT_v1g243998.EDO39245	NEMVEscaffold_104	160242	164135	-		Ensembl
NEMVEDRAFT_v1g111102	NEMVEDRAFT_v1g111102.EDO39246	NEMVEscaffold_104	174236	176319	-		Ensembl
NEMVEDRAFT_v1g244000	NEMVEDRAFT_v1g244000.EDO39218	NEMVEscaffold_104	176658	184871	+		Ensembl
NEMVEDRAFT_v1g244001	NEMVEDRAFT_v1g244001.EDO39219	NEMVEscaffold_104	187020	189508	+		Ensembl
G1308	TU2596	NEMVEscaffold_104	188456	206810	-	NEMVEDRAFT_v1g20689.EDO39248	updated
NEMVEDRAFT_v1g111358	NEMVEDRAFT_v1g111358.EDO39247	NEMVEscaffold_104	190192	190521	-		Ensembl
NEMVEDRAFT_v1g111222	NEMVEDRAFT_v1g111222.EDO39249	NEMVEscaffold_104	212915	213685	-		Ensembl
NEMVEDRAFT_v1g111357	NEMVEDRAFT_v1g111357.EDO39250	NEMVEscaffold_104	214845	215334	-		Ensembl
NEMVEDRAFT_v1g111168	NEMVEDRAFT_v1g111168.EDO39220	NEMVEscaffold_104	215956	216405	+		Ensembl
NEMVEDRAFT_v1g111164	NEMVEDRAFT_v1g111164.EDO39221	NEMVEscaffold_104	217958	219888	+		Ensembl
NEMVEDRAFT_v1g111328	NEMVEDRAFT_v1g111328.EDO39222	NEMVEscaffold_104	220730	220912	+		Ensembl
G1194	TU2341	NEMVEscaffold_104	221466	228769	+		novel
NEMVEDRAFT_v1g111122	NEMVEDRAFT_v1g111122.EDO39223	NEMVEscaffold_104	231253	237181	+		Ensembl
NEMVEDRAFT_v1g111107	NEMVEDRAFT_v1g111107.EDO39224	NEMVEscaffold_104	241517	241954	+		Ensembl
NEMVEDRAFT_v1g111289	NEMVEDRAFT_v1g111289.EDO39225	NEMVEscaffold_104	253357	254136	+		Ensembl
NEMVEDRAFT_v1g111113	NEMVEDRAFT_v1g111113.EDO39251	NEMVEscaffold_104	270769	279707	-		Ensembl
NEMVEDRAFT_v1g244006	NEMVEDRAFT_v1g244006.EDO39226	NEMVEscaffold_104	285159	287482	+		Ensembl
G1252	TU2505	NEMVEscaffold_104	298481	326801	-	NEMVEDRAFT_v1g168440.EDO39252	updated
NEMVEDRAFT_v1g111287	NEMVEDRAFT_v1g111287.EDO39253	NEMVEscaffold_104	313504	316609	-		Ensembl
G1225	TU2456	NEMVEscaffold_104	326942	351205	+	NEMVEDRAFT_v1g244007.EDO39227	updated
NEMVEDRAFT_v1g235198	NEMVEDRAFT_v1g235198.EDO39228	NEMVEscaffold_104	337844	345162	+		Ensembl
G1311	TU2621	NEMVEscaffold_104	365183	378614	+	NEMVEDRAFT_v1g111100.EDO39254	updated
NEMVEDRAFT_v1g111203	NEMVEDRAFT_v1g111203.EDO39229	NEMVEscaffold_104	376567	376776	+		Ensembl
NEMVEDRAFT_v1g244010	NEMVEDRAFT_v1g244010.EDO39230	NEMVEscaffold_104	381241	412272	+		Ensembl
NEMVEDRAFT_v1g111097	NEMVEDRAFT_v1g111097.EDO39231	NEMVEscaffold_104	437219	491790	+		Ensembl
NEMVEDRAFT_v1g244012	NEMVEDRAFT_v1g244012.EDO39255	NEMVEscaffold_104	516282	521915	-		Ensembl
NEMVEDRAFT_v1g209340	NEMVEDRAFT_v1g209340.EDO39232	NEMVEscaffold_104	532548	534062	+		Ensembl
NEMVEDRAFT_v1g111143	NEMVEDRAFT_v1g111143.EDO39233	NEMVEscaffold_104	554079	558339	+		Ensembl
G1284	TU2555	NEMVEscaffold_104	563936	566693	+		novel
NEMVEDRAFT_v1g209342	NEMVEDRAFT_v1g209342.EDO39234	NEMVEscaffold_104	567699	569327	+		Ensembl
NEMVEDRAFT_v1g209343	NEMVEDRAFT_v1g209343.EDO39256	NEMVEscaffold_104	569586	571442	-		Ensembl
G1290	TU2563	NEMVEscaffold_104	575812	581955	-		novel
NEMVEDRAFT_v1g111220	NEMVEDRAFT_v1g111220.EDO39235	NEMVEscaffold_104	605601	605837	+		Ensembl
NEMVEDRAFT_v1g111267	NEMVEDRAFT_v1g111267.EDO39257	NEMVEscaffold_104	606306	606497	-		Ensembl
NEMVEDRAFT_v1g244013	NEMVEDRAFT_v1g244013.EDO39258	NEMVEscaffold_104	613858	619133	-		Ensembl
NEMVEDRAFT_v1g209348	NEMVEDRAFT_v1g209348.EDO39259	NEMVEscaffold_104	626461	630332	-		Ensembl
NEMVEDRAFT_v1g111089	NEMVEDRAFT_v1g111089.EDO39260	NEMVEscaffold_104	631355	631765	-		Ensembl
NEMVEDRAFT_v1g209351	NEMVEDRAFT_v1g209351.EDO39261	NEMVEscaffold_104	647717	652326	-		Ensembl
G1227	TU2459	NEMVEscaffold_104	666223	676142	-		novel
G1233	TU2468	NEMVEscaffold_104	696063	701957	+	NEMVEDRAFT_v1g209354.EDO39236	updated
G1231	TU2465	NEMVEscaffold_104	703023	706752	+		novel
NEMVEDRAFT_v1g21420	NEMVEDRAFT_v1g21420.EDO39237	NEMVEscaffold_104	725496	727246	+		Ensembl
NEMVEDRAFT_v1g221845	NEMVEDRAFT_v1g221845.EDO29454	NEMVEscaffold_1040	28846	30515	-		Ensembl
G1238	TU2476	NEMVEscaffold_1040	32599	33533	+		novel
G1245	TU2484	NEMVEscaffold_10404	23	1858	+		novel
G1242	TU2481	NEMVEscaffold_10407	52	1184	+		novel
NEMVEDRAFT_v1g225681	NEMVEDRAFT_v1g225681.EDO25811	NEMVEscaffold_10413	928	1517	+		Ensembl
NEMVEDRAFT_v1g144443	NEMVEDRAFT_v1g144443.EDO29453	NEMVEscaffold_1042	12577	12939	-		Ensembl
NEMVEDRAFT_v1g221848	NEMVEDRAFT_v1g221848.EDO29452	NEMVEscaffold_1042	21479	34008	+		Ensembl
NEMVEDRAFT_v1g156377	NEMVEDRAFT_v1g156377.EDO25810	NEMVEscaffold_10424	1150	1341	-		Ensembl
NEMVEDRAFT_v1g19884	NEMVEDRAFT_v1g19884.EDO29450	NEMVEscaffold_1043	8042	8194	+		Ensembl
NEMVEDRAFT_v1g19937	NEMVEDRAFT_v1g19937.EDO29451	NEMVEscaffold_1043	38960	39661	+		Ensembl
NEMVEDRAFT_v1g9181	NEMVEDRAFT_v1g9181.EDO29449	NEMVEscaffold_1045	39356	39514	-		Ensembl
NEMVEDRAFT_v1g225683	NEMVEDRAFT_v1g225683.EDO25809	NEMVEscaffold_10461	137	1742	+		Ensembl
NEMVEDRAFT_v1g156386	NEMVEDRAFT_v1g156386.EDO25808	NEMVEscaffold_10470	21	680	+		Ensembl
NEMVEDRAFT_v1g221855	NEMVEDRAFT_v1g221855.EDO29448	NEMVEscaffold_1048	27	3877	-		Ensembl
NEMVEDRAFT_v1g221857	NEMVEDRAFT_v1g221857.EDO29447	NEMVEscaffold_1049	1	32417	+		Ensembl
G1274	TU2530	NEMVEscaffold_10490	1216	1746	+	NEMVEDRAFT_v1g49557.EDO25807	updated
G1294	TU2570	NEMVEscaffold_105	1	9532	-	NEMVEDRAFT_v1g209355.EDO39190	updated
NEMVEDRAFT_v1g244014	NEMVEDRAFT_v1g244014.EDO39166	NEMVEscaffold_105	13146	18519	+		Ensembl
NEMVEDRAFT_v1g244015	NEMVEDRAFT_v1g244015.EDO39167	NEMVEscaffold_105	59044	64860	+		Ensembl
G1318	TU2631	NEMVEscaffold_105	64899	80727	-	NEMVEDRAFT_v1g111422.EDO39191	updated
NEMVEDRAFT_v1g209361	NEMVEDRAFT_v1g209361.EDO39192	NEMVEscaffold_105	90319	93086	-		Ensembl
G1292	TU2566	NEMVEscaffold_105	94230	98396	-	NEMVEDRAFT_v1g57443.EDO39193	updated
NEMVEDRAFT_v1g168448	NEMVEDRAFT_v1g168448.EDO39194	NEMVEscaffold_105	118223	122776	-		Ensembl
G1329	TU2662	NEMVEscaffold_105	124197	139212	+	NEMVEDRAFT_v1g42971.EDO39168	updated
NEMVEDRAFT_v1g209365	NEMVEDRAFT_v1g209365.EDO39169	NEMVEscaffold_105	148954	151072	+		Ensembl
G1310	TU2613	NEMVEscaffold_105	154125	164185	-	NEMVEDRAFT_v1g168451.EDO39195	updated
NEMVEDRAFT_v1g168454	NEMVEDRAFT_v1g168454.EDO39170	NEMVEscaffold_105	164366	195309	+		Ensembl
NEMVEDRAFT_v1g187679	NEMVEDRAFT_v1g187679.EDO39171	NEMVEscaffold_105	230770	238140	+		Ensembl
NEMVEDRAFT_v1g187681	NEMVEDRAFT_v1g187681.EDO39172	NEMVEscaffold_105	242276	243228	+		Ensembl
NEMVEDRAFT_v1g20971	NEMVEDRAFT_v1g20971.EDO39196	NEMVEscaffold_105	249282	273143	-		Ensembl
NEMVEDRAFT_v1g21524	NEMVEDRAFT_v1g21524.EDO39173	NEMVEscaffold_105	305219	313644	+		Ensembl
NEMVEDRAFT_v1g229791	NEMVEDRAFT_v1g229791.EDO39174	NEMVEscaffold_105	324240	327348	+		Ensembl
NEMVEDRAFT_v1g237075	NEMVEDRAFT_v1g237075.EDO39197	NEMVEscaffold_105	328780	334114	-		Ensembl
NEMVEDRAFT_v1g111391	NEMVEDRAFT_v1g111391.EDO39198	NEMVEscaffold_105	359952	360104	-		Ensembl
NEMVEDRAFT_v1g23227	NEMVEDRAFT_v1g23227.EDO39175	NEMVEscaffold_105	364707	365846	+		Ensembl
NEMVEDRAFT_v1g209384	NEMVEDRAFT_v1g209384.EDO39199	NEMVEscaffold_105	383627	413236	-		Ensembl
NEMVEDRAFT_v1g187690	NEMVEDRAFT_v1g187690.EDO39200	NEMVEscaffold_105	414640	417669	-		Ensembl
NEMVEDRAFT_v1g244029	NEMVEDRAFT_v1g244029.EDO39201	NEMVEscaffold_105	447049	449367	-		Ensembl
NEMVEDRAFT_v1g187696	NEMVEDRAFT_v1g187696.EDO39176	NEMVEscaffold_105	449698	454688	+		Ensembl
NEMVEDRAFT_v1g244030	NEMVEDRAFT_v1g244030.EDO39202	NEMVEscaffold_105	455274	456190	-		Ensembl
NEMVEDRAFT_v1g6595	NEMVEDRAFT_v1g6595.EDO39203	NEMVEscaffold_105	458134	458349	-		Ensembl
NEMVEDRAFT_v1g244032	NEMVEDRAFT_v1g244032.EDO39177	NEMVEscaffold_105	460911	468242	+		Ensembl
NEMVEDRAFT_v1g111410	NEMVEDRAFT_v1g111410.EDO39204	NEMVEscaffold_105	474204	479291	-		Ensembl
G1332	TU2672	NEMVEscaffold_105	486890	490605	+		novel
NEMVEDRAFT_v1g244035	NEMVEDRAFT_v1g244035.EDO39178	NEMVEscaffold_105	491913	502013	+		Ensembl
NEMVEDRAFT_v1g209396	NEMVEDRAFT_v1g209396.EDO39179	NEMVEscaffold_105	502599	506172	+		Ensembl
NEMVEDRAFT_v1g209397	NEMVEDRAFT_v1g209397.EDO39180	NEMVEscaffold_105	507323	520097	+		Ensembl
NEMVEDRAFT_v1g13425	NEMVEDRAFT_v1g13425.EDO39181	NEMVEscaffold_105	561522	562385	+		Ensembl
NEMVEDRAFT_v1g209400	NEMVEDRAFT_v1g209400.EDO39182	NEMVEscaffold_105	573112	576731	+		Ensembl
G1400	TU2779	NEMVEscaffold_105	609225	609826	-	NEMVEDRAFT_v1g111433.EDO39205	updated
NEMVEDRAFT_v1g244037	NEMVEDRAFT_v1g244037.EDO39183	NEMVEscaffold_105	619878	622702	+		Ensembl
NEMVEDRAFT_v1g111441	NEMVEDRAFT_v1g111441.EDO39184	NEMVEscaffold_105	651261	651572	+		Ensembl
NEMVEDRAFT_v1g244038	NEMVEDRAFT_v1g244038.EDO39185	NEMVEscaffold_105	666442	672777	+		Ensembl
NEMVEDRAFT_v1g209409	NEMVEDRAFT_v1g209409.EDO39186	NEMVEscaffold_105	673942	679081	+		Ensembl
NEMVEDRAFT_v1g209411	NEMVEDRAFT_v1g209411.EDO39187	NEMVEscaffold_105	703839	704372	+		Ensembl
NEMVEDRAFT_v1g209413	NEMVEDRAFT_v1g209413.EDO39206	NEMVEscaffold_105	713251	719421	-		Ensembl
NEMVEDRAFT_v1g111416	NEMVEDRAFT_v1g111416.EDO39188	NEMVEscaffold_105	724565	727450	+		Ensembl
G1352	TU2708	NEMVEscaffold_105	747060	748182	+	NEMVEDRAFT_v1g209416.EDO39189	updated
NEMVEDRAFT_v1g221860	NEMVEDRAFT_v1g221860.EDO29446	NEMVEscaffold_1050	14550	16281	+		Ensembl
NEMVEDRAFT_v1g144457	NEMVEDRAFT_v1g144457.EDO29445	NEMVEscaffold_1052	3898	4483	-		Ensembl
NEMVEDRAFT_v1g156395	NEMVEDRAFT_v1g156395.EDO25806	NEMVEscaffold_10523	1264	1479	-		Ensembl
NEMVEDRAFT_v1g221862	NEMVEDRAFT_v1g221862.EDO29444	NEMVEscaffold_1053	249	8186	-		Ensembl
G1365	TU2727	NEMVEscaffold_1053	12093	13630	-		novel
G1367	TU2729	NEMVEscaffold_1053	38585	39453	-		novel
NEMVEDRAFT_v1g49309	NEMVEDRAFT_v1g49309.EDO25805	NEMVEscaffold_10539	893	1581	-		Ensembl
NEMVEDRAFT_v1g395	NEMVEDRAFT_v1g395.EDO29443	NEMVEscaffold_1054	7439	13548	+		Ensembl
G1370	TU2737	NEMVEscaffold_1054	15912	17165	+		novel
NEMVEDRAFT_v1g144464	NEMVEDRAFT_v1g144464.EDO29442	NEMVEscaffold_1055	8085	8297	+		Ensembl
G1389	TU2760	NEMVEscaffold_1056	34621	35894	-	NEMVEDRAFT_v1g221865.EDO29441	updated
NEMVEDRAFT_v1g144466	NEMVEDRAFT_v1g144466.EDO29440	NEMVEscaffold_1058	7739	7906	+		Ensembl
NEMVEDRAFT_v1g156425	NEMVEDRAFT_v1g156425.EDO25803	NEMVEscaffold_10586	4	639	+		Ensembl
NEMVEDRAFT_v1g225691	NEMVEDRAFT_v1g225691.EDO25804	NEMVEscaffold_10586	639	1703	+		Ensembl
NEMVEDRAFT_v1g209417	NEMVEDRAFT_v1g209417.EDO39143	NEMVEscaffold_106	70	2065	-		Ensembl
NEMVEDRAFT_v1g209418	NEMVEDRAFT_v1g209418.EDO39144	NEMVEscaffold_106	7036	11996	-		Ensembl
NEMVEDRAFT_v1g111552	NEMVEDRAFT_v1g111552.EDO39145	NEMVEscaffold_106	12907	18834	-		Ensembl
NEMVEDRAFT_v1g111525	NEMVEDRAFT_v1g111525.EDO39146	NEMVEscaffold_106	25189	26412	-		Ensembl
NEMVEDRAFT_v1g244041	NEMVEDRAFT_v1g244041.EDO39114	NEMVEscaffold_106	27688	44958	+		Ensembl
NEMVEDRAFT_v1g209422	NEMVEDRAFT_v1g209422.EDO39147	NEMVEscaffold_106	53672	55414	-		Ensembl
NEMVEDRAFT_v1g111492	NEMVEDRAFT_v1g111492.EDO39148	NEMVEscaffold_106	60421	62202	-		Ensembl
G1422	TU2820	NEMVEscaffold_106	65442	72216	+	NEMVEDRAFT_v1g209425.EDO39115	updated
NEMVEDRAFT_v1g244043	NEMVEDRAFT_v1g244043.EDO39116	NEMVEscaffold_106	82500	86734	+		Ensembl
G1440	TU2848	NEMVEscaffold_106	87057	89982	-		novel
NEMVEDRAFT_v1g39428	NEMVEDRAFT_v1g39428.EDO39117	NEMVEscaffold_106	92119	93477	+		Ensembl
G1442	TU2853	NEMVEscaffold_106	102171	107972	-	NEMVEDRAFT_v1g187706.EDO39118	updated
NEMVEDRAFT_v1g111502	NEMVEDRAFT_v1g111502.EDO39149	NEMVEscaffold_106	109308	110305	-		Ensembl
NEMVEDRAFT_v1g209432	NEMVEDRAFT_v1g209432.EDO39150	NEMVEscaffold_106	112033	112917	-		Ensembl
NEMVEDRAFT_v1g244049	NEMVEDRAFT_v1g244049.EDO39119	NEMVEscaffold_106	113378	127060	+		Ensembl
NEMVEDRAFT_v1g209434	NEMVEDRAFT_v1g209434.EDO39151	NEMVEscaffold_106	127325	129120	-		Ensembl
NEMVEDRAFT_v1g209435	NEMVEDRAFT_v1g209435.EDO39152	NEMVEscaffold_106	133998	135090	-		Ensembl
G1473	TU2917	NEMVEscaffold_106	195246	196517	-		novel
NEMVEDRAFT_v1g209438	NEMVEDRAFT_v1g209438.EDO39153	NEMVEscaffold_106	202015	207978	-		Ensembl
NEMVEDRAFT_v1g209439	NEMVEDRAFT_v1g209439.EDO39154	NEMVEscaffold_106	214595	215551	-		Ensembl
NEMVEDRAFT_v1g209440	NEMVEDRAFT_v1g209440.EDO39155	NEMVEscaffold_106	218522	219210	-		Ensembl
NEMVEDRAFT_v1g209441	NEMVEDRAFT_v1g209441.EDO39156	NEMVEscaffold_106	220239	221195	-		Ensembl
NEMVEDRAFT_v1g244050	NEMVEDRAFT_v1g244050.EDO39120	NEMVEscaffold_106	225632	227208	+		Ensembl
G1458	TU2895	NEMVEscaffold_106	237945	252772	+		novel
NEMVEDRAFT_v1g111583	NEMVEDRAFT_v1g111583.EDO39121	NEMVEscaffold_106	258218	282689	+		Ensembl
G1566	TU3081	NEMVEscaffold_106	285531	287052	+	NEMVEDRAFT_v1g209448.EDO39122	updated
NEMVEDRAFT_v1g209449	NEMVEDRAFT_v1g209449.EDO39123	NEMVEscaffold_106	288739	297428	+		Ensembl
NEMVEDRAFT_v1g209450	NEMVEDRAFT_v1g209450.EDO39157	NEMVEscaffold_106	299715	307061	-		Ensembl
NEMVEDRAFT_v1g209451	NEMVEDRAFT_v1g209451.EDO39124	NEMVEscaffold_106	307378	322357	+		Ensembl
NEMVEDRAFT_v1g111628	NEMVEDRAFT_v1g111628.EDO39125	NEMVEscaffold_106	327841	330959	+		Ensembl
NEMVEDRAFT_v1g111563	NEMVEDRAFT_v1g111563.EDO39126	NEMVEscaffold_106	350963	353835	+		Ensembl
NEMVEDRAFT_v1g209454	NEMVEDRAFT_v1g209454.EDO39158	NEMVEscaffold_106	357223	373589	-		Ensembl
NEMVEDRAFT_v1g244053	NEMVEDRAFT_v1g244053.EDO39159	NEMVEscaffold_106	379906	382891	-		Ensembl
NEMVEDRAFT_v1g244054	NEMVEDRAFT_v1g244054.EDO39127	NEMVEscaffold_106	383146	389651	+		Ensembl
NEMVEDRAFT_v1g43460	NEMVEDRAFT_v1g43460.EDO39160	NEMVEscaffold_106	389735	398968	-		Ensembl
G1447	TU2864	NEMVEscaffold_106	406217	414820	+	NEMVEDRAFT_v1g209460.EDO39128	updated
G1448	TU2867	NEMVEscaffold_106	416804	430883	+	NEMVEDRAFT_v1g168498.EDO39129	updated
G1444	TU2855	NEMVEscaffold_106	431283	441564	+	NEMVEDRAFT_v1g168501.EDO39130	updated
NEMVEDRAFT_v1g209463	NEMVEDRAFT_v1g209463.EDO39131	NEMVEscaffold_106	444488	445474	+		Ensembl
NEMVEDRAFT_v1g209464	NEMVEDRAFT_v1g209464.EDO39161	NEMVEscaffold_106	449782	450801	-		Ensembl
NEMVEDRAFT_v1g209465	NEMVEDRAFT_v1g209465.EDO39132	NEMVEscaffold_106	454248	455276	+		Ensembl
NEMVEDRAFT_v1g244057	NEMVEDRAFT_v1g244057.EDO39133	NEMVEscaffold_106	463735	464676	+		Ensembl
NEMVEDRAFT_v1g31786	NEMVEDRAFT_v1g31786.EDO39162	NEMVEscaffold_106	467915	477321	-		Ensembl
NEMVEDRAFT_v1g209471	NEMVEDRAFT_v1g209471.EDO39134	NEMVEscaffold_106	478969	479481	+		Ensembl
G1455	TU2886	NEMVEscaffold_106	502288	512201	-	NEMVEDRAFT_v1g111564.EDO39163	updated
G1457	TU2890	NEMVEscaffold_106	513352	528550	+	NEMVEDRAFT_v1g187737.EDO39135	updated
NEMVEDRAFT_v1g209478	NEMVEDRAFT_v1g209478.EDO39136	NEMVEscaffold_106	531442	533145	+		Ensembl
NEMVEDRAFT_v1g244061	NEMVEDRAFT_v1g244061.EDO39164	NEMVEscaffold_106	535043	542024	-		Ensembl
NEMVEDRAFT_v1g111641	NEMVEDRAFT_v1g111641.EDO39137	NEMVEscaffold_106	542576	548032	+		Ensembl
NEMVEDRAFT_v1g111528	NEMVEDRAFT_v1g111528.EDO39138	NEMVEscaffold_106	558722	559192	+		Ensembl
NEMVEDRAFT_v1g111625	NEMVEDRAFT_v1g111625.EDO39139	NEMVEscaffold_106	565930	566709	+		Ensembl
G1478	TU2930	NEMVEscaffold_106	622788	637513	+	NEMVEDRAFT_v1g244062.EDO39140	updated
G1504	TU2975	NEMVEscaffold_106	638044	651979	+	NEMVEDRAFT_v1g187740.EDO39141	updated
G1469	TU2912	NEMVEscaffold_106	651985	663886	+		novel
G1481	TU2936	NEMVEscaffold_106	664385	679974	-	NEMVEDRAFT_v1g244064.EDO39165	updated
NEMVEDRAFT_v1g209494	NEMVEDRAFT_v1g209494.EDO39142	NEMVEscaffold_106	680550	693011	+		Ensembl
G1487	TU2947	NEMVEscaffold_1060	18620	21951	-		novel
G1484	TU2941	NEMVEscaffold_1060	26968	27464	-		novel
NEMVEDRAFT_v1g144500	NEMVEDRAFT_v1g144500.EDO29439	NEMVEscaffold_1060	33128	38190	-		Ensembl
NEMVEDRAFT_v1g156430	NEMVEDRAFT_v1g156430.EDO25801	NEMVEscaffold_10605	43	546	-		Ensembl
NEMVEDRAFT_v1g49878	NEMVEDRAFT_v1g49878.EDO25802	NEMVEscaffold_10605	982	1140	-		Ensembl
NEMVEDRAFT_v1g2683	NEMVEDRAFT_v1g2683.EDO29438	NEMVEscaffold_1061	5450	7271	-		Ensembl
NEMVEDRAFT_v1g225694	NEMVEDRAFT_v1g225694.EDO25800	NEMVEscaffold_10618	156	542	-		Ensembl
NEMVEDRAFT_v1g225695	NEMVEDRAFT_v1g225695.EDO25799	NEMVEscaffold_10619	12	1551	-		Ensembl
NEMVEDRAFT_v1g221874	NEMVEDRAFT_v1g221874.EDO29437	NEMVEscaffold_1062	36331	38750	+		Ensembl
NEMVEDRAFT_v1g156436	NEMVEDRAFT_v1g156436.EDO25798	NEMVEscaffold_10623	204	1475	-		Ensembl
NEMVEDRAFT_v1g225696	NEMVEDRAFT_v1g225696.EDO25797	NEMVEscaffold_10626	6	487	-		Ensembl
NEMVEDRAFT_v1g225697	NEMVEDRAFT_v1g225697.EDO25796	NEMVEscaffold_10626	785	1670	+		Ensembl
G1498	TU2966	NEMVEscaffold_1063	9997	16910	-		novel
G1503	TU2972	NEMVEscaffold_1063	18243	22882	-		novel
NEMVEDRAFT_v1g195674	NEMVEDRAFT_v1g195674.EDO29435	NEMVEscaffold_1063	28063	32596	+		Ensembl
NEMVEDRAFT_v1g248668	NEMVEDRAFT_v1g248668.EDO29436	NEMVEscaffold_1063	32618	38221	-		Ensembl
NEMVEDRAFT_v1g9482	NEMVEDRAFT_v1g9482.EDO25795	NEMVEscaffold_10640	761	1081	-		Ensembl
G1501	TU2969	NEMVEscaffold_10644	2	838	+	NEMVEDRAFT_v1g225699.EDO25794	updated
NEMVEDRAFT_v1g221878	NEMVEDRAFT_v1g221878.EDO29432	NEMVEscaffold_1065	1900	17342	+		Ensembl
G1508	TU2989	NEMVEscaffold_1065	15321	20456	+	NEMVEDRAFT_v1g41719.EDO29433	updated
NEMVEDRAFT_v1g144518	NEMVEDRAFT_v1g144518.EDO29434	NEMVEscaffold_1065	21723	22127	-		Ensembl
G1512	TU2993	NEMVEscaffold_1065	25596	26342	+		novel
NEMVEDRAFT_v1g156444	NEMVEDRAFT_v1g156444.EDO25793	NEMVEscaffold_10655	9	524	+		Ensembl
G1513	TU2994	NEMVEscaffold_10655	998	1687	+		novel
NEMVEDRAFT_v1g156446	NEMVEDRAFT_v1g156446.EDO25792	NEMVEscaffold_10659	1537	1692	-		Ensembl
NEMVEDRAFT_v1g221882	NEMVEDRAFT_v1g221882.EDO29431	NEMVEscaffold_1067	19549	26351	-		Ensembl
NEMVEDRAFT_v1g156447	NEMVEDRAFT_v1g156447.EDO25791	NEMVEscaffold_10694	113	1010	+		Ensembl
G1537	TU3025	NEMVEscaffold_107	1	1797	+	NEMVEDRAFT_v1g49000.EDO39075	updated
NEMVEDRAFT_v1g111823	NEMVEDRAFT_v1g111823.EDO39095	NEMVEscaffold_107	10151	20073	-		Ensembl
NEMVEDRAFT_v1g111667	NEMVEDRAFT_v1g111667.EDO39096	NEMVEscaffold_107	21758	22120	-		Ensembl
NEMVEDRAFT_v1g111777	NEMVEDRAFT_v1g111777.EDO39076	NEMVEscaffold_107	24609	24921	+		Ensembl
NEMVEDRAFT_v1g111747	NEMVEDRAFT_v1g111747.EDO39077	NEMVEscaffold_107	26294	26979	+		Ensembl
NEMVEDRAFT_v1g209497	NEMVEDRAFT_v1g209497.EDO39078	NEMVEscaffold_107	40410	41483	+		Ensembl
G1609	TU3158	NEMVEscaffold_107	70908	74085	-		novel
G1616	TU3166	NEMVEscaffold_107	75511	76367	-		novel
G1565	TU3080	NEMVEscaffold_107	82086	91835	+		novel
G1607	TU3155	NEMVEscaffold_107	91839	100495	-		novel
NEMVEDRAFT_v1g209502	NEMVEDRAFT_v1g209502.EDO39079	NEMVEscaffold_107	110073	110567	+		Ensembl
G1556	TU3061	NEMVEscaffold_107	116317	117492	-		novel
NEMVEDRAFT_v1g209506	NEMVEDRAFT_v1g209506.EDO39097	NEMVEscaffold_107	144517	146908	-		Ensembl
NEMVEDRAFT_v1g244067	NEMVEDRAFT_v1g244067.EDO39098	NEMVEscaffold_107	152241	155446	-		Ensembl
NEMVEDRAFT_v1g209516	NEMVEDRAFT_v1g209516.EDO39099	NEMVEscaffold_107	208340	210875	-		Ensembl
NEMVEDRAFT_v1g111804	NEMVEDRAFT_v1g111804.EDO39100	NEMVEscaffold_107	258677	259327	-		Ensembl
NEMVEDRAFT_v1g111802	NEMVEDRAFT_v1g111802.EDO39101	NEMVEscaffold_107	259831	260025	-		Ensembl
G1552	TU3051	NEMVEscaffold_107	261367	266488	+		novel
G1584	TU3115	NEMVEscaffold_107	268213	278537	+	NEMVEDRAFT_v1g111803.EDO39081	updated
NEMVEDRAFT_v1g29743	NEMVEDRAFT_v1g29743.EDO39080	NEMVEscaffold_107	271165	271523	+		Ensembl
G1549	TU3042	NEMVEscaffold_107	284451	284782	+		novel
NEMVEDRAFT_v1g111739	NEMVEDRAFT_v1g111739.EDO39082	NEMVEscaffold_107	303715	304059	+		Ensembl
NEMVEDRAFT_v1g209522	NEMVEDRAFT_v1g209522.EDO39083	NEMVEscaffold_107	307990	308886	+		Ensembl
NEMVEDRAFT_v1g21291	NEMVEDRAFT_v1g21291.EDO39102	NEMVEscaffold_107	324133	325581	-		Ensembl
NEMVEDRAFT_v1g209524	NEMVEDRAFT_v1g209524.EDO39103	NEMVEscaffold_107	326661	328293	-		Ensembl
G1592	TU3125	NEMVEscaffold_107	327892	347808	+	NEMVEDRAFT_v1g209526.EDO39084	updated
NEMVEDRAFT_v1g111783	NEMVEDRAFT_v1g111783.EDO39085	NEMVEscaffold_107	343914	344117	+		Ensembl
NEMVEDRAFT_v1g111817	NEMVEDRAFT_v1g111817.EDO39086	NEMVEscaffold_107	352213	359658	+		Ensembl
NEMVEDRAFT_v1g111813	NEMVEDRAFT_v1g111813.EDO39087	NEMVEscaffold_107	362902	366364	+		Ensembl
NEMVEDRAFT_v1g25271	NEMVEDRAFT_v1g25271.EDO39088	NEMVEscaffold_107	385523	394871	+		Ensembl
G1567	TU3084	NEMVEscaffold_107	392963	398810	+	NEMVEDRAFT_v1g54197.EDO39089	updated
NEMVEDRAFT_v1g209529	NEMVEDRAFT_v1g209529.EDO39104	NEMVEscaffold_107	405552	407503	-		Ensembl
NEMVEDRAFT_v1g209532	NEMVEDRAFT_v1g209532.EDO39105	NEMVEscaffold_107	432869	433720	-		Ensembl
NEMVEDRAFT_v1g209534	NEMVEDRAFT_v1g209534.EDO39090	NEMVEscaffold_107	444375	445538	+		Ensembl
NEMVEDRAFT_v1g12304	NEMVEDRAFT_v1g12304.EDO39106	NEMVEscaffold_107	451427	453220	-		Ensembl
NEMVEDRAFT_v1g13526	NEMVEDRAFT_v1g13526.EDO39107	NEMVEscaffold_107	454364	456167	-		Ensembl
G1586	TU3116	NEMVEscaffold_107	456183	461758	-		novel
G1583	TU3106	NEMVEscaffold_107	464363	467057	-		novel
NEMVEDRAFT_v1g111652	NEMVEDRAFT_v1g111652.EDO39108	NEMVEscaffold_107	473391	475453	-		Ensembl
NEMVEDRAFT_v1g209537	NEMVEDRAFT_v1g209537.EDO39091	NEMVEscaffold_107	489916	512048	+		Ensembl
NEMVEDRAFT_v1g209538	NEMVEDRAFT_v1g209538.EDO39109	NEMVEscaffold_107	513565	515807	-		Ensembl
NEMVEDRAFT_v1g209539	NEMVEDRAFT_v1g209539.EDO39092	NEMVEscaffold_107	520275	520748	+		Ensembl
G1664	TU3253	NEMVEscaffold_107	534042	576534	-	NEMVEDRAFT_v1g111788.EDO39110	updated
NEMVEDRAFT_v1g187754	NEMVEDRAFT_v1g187754.EDO39093	NEMVEscaffold_107	579823	581352	+		Ensembl
G1601	TU3146	NEMVEscaffold_107	594413	596902	+		novel
NEMVEDRAFT_v1g244073	NEMVEDRAFT_v1g244073.EDO39094	NEMVEscaffold_107	647315	648907	+		Ensembl
NEMVEDRAFT_v1g209554	NEMVEDRAFT_v1g209554.EDO39111	NEMVEscaffold_107	651704	659849	-		Ensembl
NEMVEDRAFT_v1g209555	NEMVEDRAFT_v1g209555.EDO39112	NEMVEscaffold_107	660670	673545	-		Ensembl
NEMVEDRAFT_v1g72810	NEMVEDRAFT_v1g72810.EDO39113	NEMVEscaffold_107	682656	684253	-		Ensembl
NEMVEDRAFT_v1g221883	NEMVEDRAFT_v1g221883.EDO29429	NEMVEscaffold_1070	1607	7438	-		Ensembl
G1611	TU3160	NEMVEscaffold_1070	11081	12313	-	NEMVEDRAFT_v1g221885.EDO29430	updated
G1624	TU3193	NEMVEscaffold_1070	34478	36991	-	NEMVEDRAFT_v1g221886.EDO29428	updated
G1621	TU3187	NEMVEscaffold_10706	1	1254	-	NEMVEDRAFT_v1g225703.EDO25790	updated
G1629	TU3204	NEMVEscaffold_10711	335	1665	-		novel
NEMVEDRAFT_v1g225704	NEMVEDRAFT_v1g225704.EDO25789	NEMVEscaffold_10716	5	1261	-		Ensembl
NEMVEDRAFT_v1g144527	NEMVEDRAFT_v1g144527.EDO29426	NEMVEscaffold_1072	27728	34283	-		Ensembl
G1627	TU3196	NEMVEscaffold_1072	36519	38522	+		novel
NEMVEDRAFT_v1g144530	NEMVEDRAFT_v1g144530.EDO29427	NEMVEscaffold_1072	38637	38834	-		Ensembl
NEMVEDRAFT_v1g156451	NEMVEDRAFT_v1g156451.EDO25787	NEMVEscaffold_10720	465	1055	+		Ensembl
NEMVEDRAFT_v1g156449	NEMVEDRAFT_v1g156449.EDO25788	NEMVEscaffold_10720	1043	1631	+		Ensembl
NEMVEDRAFT_v1g46781	NEMVEDRAFT_v1g46781.EDO29425	NEMVEscaffold_1076	27489	27719	+		Ensembl
NEMVEDRAFT_v1g225706	NEMVEDRAFT_v1g225706.EDO25786	NEMVEscaffold_10764	171	1389	+		Ensembl
NEMVEDRAFT_v1g156452	NEMVEDRAFT_v1g156452.EDO25785	NEMVEscaffold_10768	664	1582	+		Ensembl
NEMVEDRAFT_v1g144536	NEMVEDRAFT_v1g144536.EDO29424	NEMVEscaffold_1078	1957	2259	-		Ensembl
NEMVEDRAFT_v1g72956	NEMVEDRAFT_v1g72956.EDO29423	NEMVEscaffold_1078	7519	7683	+		Ensembl
NEMVEDRAFT_v1g225707	NEMVEDRAFT_v1g225707.EDO25784	NEMVEscaffold_10791	31	845	-		Ensembl
NEMVEDRAFT_v1g244074	NEMVEDRAFT_v1g244074.EDO39051	NEMVEscaffold_108	6973	9070	-		Ensembl
NEMVEDRAFT_v1g209560	NEMVEDRAFT_v1g209560.EDO39052	NEMVEscaffold_108	9784	10731	-		Ensembl
NEMVEDRAFT_v1g111904	NEMVEDRAFT_v1g111904.EDO39018	NEMVEscaffold_108	29762	29938	+		Ensembl
NEMVEDRAFT_v1g111881	NEMVEDRAFT_v1g111881.EDO39019	NEMVEscaffold_108	30051	30242	+		Ensembl
NEMVEDRAFT_v1g111845	NEMVEDRAFT_v1g111845.EDO39053	NEMVEscaffold_108	67555	68917	-		Ensembl
NEMVEDRAFT_v1g111952	NEMVEDRAFT_v1g111952.EDO39054	NEMVEscaffold_108	115487	115750	-		Ensembl
NEMVEDRAFT_v1g111827	NEMVEDRAFT_v1g111827.EDO39055	NEMVEscaffold_108	119384	119647	-		Ensembl
NEMVEDRAFT_v1g111951	NEMVEDRAFT_v1g111951.EDO39056	NEMVEscaffold_108	123385	135319	-		Ensembl
NEMVEDRAFT_v1g111873	NEMVEDRAFT_v1g111873.EDO39020	NEMVEscaffold_108	165759	166595	+		Ensembl
NEMVEDRAFT_v1g75864	NEMVEDRAFT_v1g75864.EDO39021	NEMVEscaffold_108	170538	170888	+		Ensembl
NEMVEDRAFT_v1g111970	NEMVEDRAFT_v1g111970.EDO39022	NEMVEscaffold_108	186273	186449	+		Ensembl
NEMVEDRAFT_v1g111986	NEMVEDRAFT_v1g111986.EDO39023	NEMVEscaffold_108	186562	186753	+		Ensembl
NEMVEDRAFT_v1g111939	NEMVEDRAFT_v1g111939.EDO39057	NEMVEscaffold_108	198986	203167	-		Ensembl
G1661	TU3245	NEMVEscaffold_108	203677	214251	+	NEMVEDRAFT_v1g187756.EDO39024	updated
NEMVEDRAFT_v1g209576	NEMVEDRAFT_v1g209576.EDO39058	NEMVEscaffold_108	214858	218711	-		Ensembl
NEMVEDRAFT_v1g244077	NEMVEDRAFT_v1g244077.EDO39025	NEMVEscaffold_108	218834	221227	+		Ensembl
NEMVEDRAFT_v1g244078	NEMVEDRAFT_v1g244078.EDO39059	NEMVEscaffold_108	221437	223078	-		Ensembl
G1662	TU3250	NEMVEscaffold_108	222986	234485	+	NEMVEDRAFT_v1g209579.EDO39026	updated
NEMVEDRAFT_v1g111902	NEMVEDRAFT_v1g111902.EDO39027	NEMVEscaffold_108	237083	237980	+		Ensembl
NEMVEDRAFT_v1g232963	NEMVEDRAFT_v1g232963.EDO39028	NEMVEscaffold_108	241550	248005	+		Ensembl
NEMVEDRAFT_v1g209581	NEMVEDRAFT_v1g209581.EDO39060	NEMVEscaffold_108	253891	255024	-		Ensembl
G1678	TU3277	NEMVEscaffold_108	255302	275210	-	NEMVEDRAFT_v1g111922.EDO39062	updated
NEMVEDRAFT_v1g111870	NEMVEDRAFT_v1g111870.EDO39061	NEMVEscaffold_108	257681	258932	-		Ensembl
NEMVEDRAFT_v1g209585	NEMVEDRAFT_v1g209585.EDO39029	NEMVEscaffold_108	276609	277694	+		Ensembl
NEMVEDRAFT_v1g111867	NEMVEDRAFT_v1g111867.EDO39030	NEMVEscaffold_108	279369	279710	+		Ensembl
NEMVEDRAFT_v1g12742	NEMVEDRAFT_v1g12742.EDO39031	NEMVEscaffold_108	282166	283973	+		Ensembl
G1654	TU3234	NEMVEscaffold_108	290086	294494	+		novel
NEMVEDRAFT_v1g111938	NEMVEDRAFT_v1g111938.EDO39032	NEMVEscaffold_108	294542	296320	+		Ensembl
G1660	TU3242	NEMVEscaffold_108	301467	324896	+	NEMVEDRAFT_v1g111868.EDO39033	updated
NEMVEDRAFT_v1g244083	NEMVEDRAFT_v1g244083.EDO39063	NEMVEscaffold_108	325745	339399	-		Ensembl
NEMVEDRAFT_v1g111848	NEMVEDRAFT_v1g111848.EDO39034	NEMVEscaffold_108	343095	343820	+		Ensembl
NEMVEDRAFT_v1g232965	NEMVEDRAFT_v1g232965.EDO39064	NEMVEscaffold_108	346428	352971	-		Ensembl
G1672	TU3270	NEMVEscaffold_108	358503	370650	-	NEMVEDRAFT_v1g168557.EDO39065	updated
NEMVEDRAFT_v1g111841	NEMVEDRAFT_v1g111841.EDO39035	NEMVEscaffold_108	380388	386266	+		Ensembl
NEMVEDRAFT_v1g111835	NEMVEDRAFT_v1g111835.EDO39066	NEMVEscaffold_108	391035	395823	-		Ensembl
G1682	TU3284	NEMVEscaffold_108	402557	407769	-	NEMVEDRAFT_v1g38219.EDO39067	updated
NEMVEDRAFT_v1g34333	NEMVEDRAFT_v1g34333.EDO39036	NEMVEscaffold_108	412173	413144	+		Ensembl
NEMVEDRAFT_v1g111898	NEMVEDRAFT_v1g111898.EDO39037	NEMVEscaffold_108	418454	419407	+		Ensembl
NEMVEDRAFT_v1g244087	NEMVEDRAFT_v1g244087.EDO39038	NEMVEscaffold_108	434891	452533	+		Ensembl
G1763	TU3422	NEMVEscaffold_108	452838	478383	-	NEMVEDRAFT_v1g209600.EDO39068	updated
NEMVEDRAFT_v1g111826	NEMVEDRAFT_v1g111826.EDO39069	NEMVEscaffold_108	477030	477290	-		Ensembl
NEMVEDRAFT_v1g209601	NEMVEDRAFT_v1g209601.EDO39039	NEMVEscaffold_108	499208	500191	+		Ensembl
NEMVEDRAFT_v1g111825	NEMVEDRAFT_v1g111825.EDO39040	NEMVEscaffold_108	508712	508981	+		Ensembl
NEMVEDRAFT_v1g22550	NEMVEDRAFT_v1g22550.EDO39041	NEMVEscaffold_108	509357	509824	+		Ensembl
NEMVEDRAFT_v1g57580	NEMVEDRAFT_v1g57580.EDO39042	NEMVEscaffold_108	517299	517580	+		Ensembl
NEMVEDRAFT_v1g111883	NEMVEDRAFT_v1g111883.EDO39043	NEMVEscaffold_108	522043	535322	+		Ensembl
NEMVEDRAFT_v1g111971	NEMVEDRAFT_v1g111971.EDO39070	NEMVEscaffold_108	552045	552599	-		Ensembl
NEMVEDRAFT_v1g25535	NEMVEDRAFT_v1g25535.EDO39071	NEMVEscaffold_108	565974	566552	-		Ensembl
NEMVEDRAFT_v1g111879	NEMVEDRAFT_v1g111879.EDO39044	NEMVEscaffold_108	583541	594714	+		Ensembl
G1764	TU3425	NEMVEscaffold_108	599764	628289	+	NEMVEDRAFT_v1g244089.EDO39045	updated
NEMVEDRAFT_v1g168568	NEMVEDRAFT_v1g168568.EDO39046	NEMVEscaffold_108	622799	624430	+		Ensembl
NEMVEDRAFT_v1g111854	NEMVEDRAFT_v1g111854.EDO39072	NEMVEscaffold_108	628027	635944	-		Ensembl
NEMVEDRAFT_v1g187791	NEMVEDRAFT_v1g187791.EDO39047	NEMVEscaffold_108	638466	643762	+		Ensembl
G1716	TU3345	NEMVEscaffold_108	647920	651111	+	NEMVEDRAFT_v1g111875.EDO39048	updated
NEMVEDRAFT_v1g209619	NEMVEDRAFT_v1g209619.EDO39073	NEMVEscaffold_108	655525	656313	-		Ensembl
NEMVEDRAFT_v1g111955	NEMVEDRAFT_v1g111955.EDO39049	NEMVEscaffold_108	659395	659952	+		Ensembl
NEMVEDRAFT_v1g244093	NEMVEDRAFT_v1g244093.EDO39074	NEMVEscaffold_108	690270	694072	-		Ensembl
NEMVEDRAFT_v1g209622	NEMVEDRAFT_v1g209622.EDO39050	NEMVEscaffold_108	694679	698363	+		Ensembl
G1688	TU3297	NEMVEscaffold_1080	6	6616	-	NEMVEDRAFT_v1g221892.EDO29421	updated
NEMVEDRAFT_v1g195679	NEMVEDRAFT_v1g195679.EDO29422	NEMVEscaffold_1080	11959	17566	-		Ensembl
G1702	TU3318	NEMVEscaffold_1080	17910	31146	+		novel
G1708	TU3329	NEMVEscaffold_1080	24386	26370	+		novel
NEMVEDRAFT_v1g221896	NEMVEDRAFT_v1g221896.EDO29419	NEMVEscaffold_1081	26592	27614	-		Ensembl
NEMVEDRAFT_v1g144549	NEMVEDRAFT_v1g144549.EDO29420	NEMVEscaffold_1081	31620	32765	-		Ensembl
NEMVEDRAFT_v1g156458	NEMVEDRAFT_v1g156458.EDO25783	NEMVEscaffold_10827	657	1421	-		Ensembl
G1713	TU3339	NEMVEscaffold_1083	24244	26554	+		novel
NEMVEDRAFT_v1g144555	NEMVEDRAFT_v1g144555.EDO29418	NEMVEscaffold_1083	31777	33517	-		Ensembl
NEMVEDRAFT_v1g144563	NEMVEDRAFT_v1g144563.EDO29415	NEMVEscaffold_1085	18	371	+		Ensembl
NEMVEDRAFT_v1g144566	NEMVEDRAFT_v1g144566.EDO29417	NEMVEscaffold_1085	29124	34438	-		Ensembl
NEMVEDRAFT_v1g6962	NEMVEDRAFT_v1g6962.EDO29416	NEMVEscaffold_1085	35943	38075	+		Ensembl
G1730	TU3383	NEMVEscaffold_10853	1245	1610	+		novel
NEMVEDRAFT_v1g3251	NEMVEDRAFT_v1g3251.EDO29413	NEMVEscaffold_1086	31768	32382	-		Ensembl
NEMVEDRAFT_v1g3952	NEMVEDRAFT_v1g3952.EDO29414	NEMVEscaffold_1086	32629	33150	-		Ensembl
G1735	TU3388	NEMVEscaffold_1086	34383	36033	-		novel
NEMVEDRAFT_v1g225712	NEMVEDRAFT_v1g225712.EDO25782	NEMVEscaffold_10874	37	891	-		Ensembl
NEMVEDRAFT_v1g144589	NEMVEDRAFT_v1g144589.EDO29411	NEMVEscaffold_1089	6369	7115	+		Ensembl
NEMVEDRAFT_v1g221904	NEMVEDRAFT_v1g221904.EDO29412	NEMVEscaffold_1089	34948	35754	+		Ensembl
NEMVEDRAFT_v1g49598	NEMVEDRAFT_v1g49598.EDO25781	NEMVEscaffold_10898	75	542	-		Ensembl
NEMVEDRAFT_v1g244094	NEMVEDRAFT_v1g244094.EDO38960	NEMVEscaffold_109	4745	11482	+		Ensembl
NEMVEDRAFT_v1g209624	NEMVEDRAFT_v1g209624.EDO38961	NEMVEscaffold_109	13004	14482	+		Ensembl
G1771	TU3440	NEMVEscaffold_109	35291	53535	+	NEMVEDRAFT_v1g168575.EDO38964	updated
NEMVEDRAFT_v1g26323	NEMVEDRAFT_v1g26323.EDO38962	NEMVEscaffold_109	40901	43708	+		Ensembl
NEMVEDRAFT_v1g112046	NEMVEDRAFT_v1g112046.EDO38963	NEMVEscaffold_109	47824	48591	+		Ensembl
G1770	TU3439	NEMVEscaffold_109	55992	74451	+	NEMVEDRAFT_v1g21219.EDO38965	updated
NEMVEDRAFT_v1g24353	NEMVEDRAFT_v1g24353.EDO38997	NEMVEscaffold_109	70991	71554	-		Ensembl
NEMVEDRAFT_v1g168581	NEMVEDRAFT_v1g168581.EDO38966	NEMVEscaffold_109	77209	84859	+		Ensembl
NEMVEDRAFT_v1g209629	NEMVEDRAFT_v1g209629.EDO38998	NEMVEscaffold_109	87240	89871	-		Ensembl
NEMVEDRAFT_v1g244097	NEMVEDRAFT_v1g244097.EDO38999	NEMVEscaffold_109	90907	103403	-		Ensembl
NEMVEDRAFT_v1g112056	NEMVEDRAFT_v1g112056.EDO39000	NEMVEscaffold_109	112180	116503	-		Ensembl
NEMVEDRAFT_v1g209633	NEMVEDRAFT_v1g209633.EDO39001	NEMVEscaffold_109	126301	129371	-		Ensembl
NEMVEDRAFT_v1g112072	NEMVEDRAFT_v1g112072.EDO39002	NEMVEscaffold_109	136003	141395	-		Ensembl
NEMVEDRAFT_v1g112141	NEMVEDRAFT_v1g112141.EDO38967	NEMVEscaffold_109	151074	151757	+		Ensembl
G1761	TU3419	NEMVEscaffold_109	156554	165029	+	NEMVEDRAFT_v1g112031.EDO38968	updated
G1760	TU3418	NEMVEscaffold_109	165526	167018	+	NEMVEDRAFT_v1g112003.EDO38969	updated
NEMVEDRAFT_v1g112013	NEMVEDRAFT_v1g112013.EDO38970	NEMVEscaffold_109	166677	167504	+		Ensembl
G1769	TU3436	NEMVEscaffold_109	178274	186177	+	NEMVEDRAFT_v1g20763.EDO38971	updated
NEMVEDRAFT_v1g27156	NEMVEDRAFT_v1g27156.EDO38972	NEMVEscaffold_109	202420	204496	+		Ensembl
NEMVEDRAFT_v1g112097	NEMVEDRAFT_v1g112097.EDO38973	NEMVEscaffold_109	205118	207039	+		Ensembl
NEMVEDRAFT_v1g50745	NEMVEDRAFT_v1g50745.EDO38974	NEMVEscaffold_109	220422	226868	+		Ensembl
G1845	TU3585	NEMVEscaffold_109	232777	301462	-	NEMVEDRAFT_v1g244101.EDO39005	updated
NEMVEDRAFT_v1g209642	NEMVEDRAFT_v1g209642.EDO39003	NEMVEscaffold_109	234879	250632	-		Ensembl
NEMVEDRAFT_v1g209643	NEMVEDRAFT_v1g209643.EDO38975	NEMVEscaffold_109	256090	277586	+		Ensembl
NEMVEDRAFT_v1g209644	NEMVEDRAFT_v1g209644.EDO38976	NEMVEscaffold_109	281664	282686	+		Ensembl
NEMVEDRAFT_v1g209645	NEMVEDRAFT_v1g209645.EDO38977	NEMVEscaffold_109	283645	285534	+		Ensembl
NEMVEDRAFT_v1g209646	NEMVEDRAFT_v1g209646.EDO38978	NEMVEscaffold_109	286040	287911	+		Ensembl
G1849	TU3596	NEMVEscaffold_109	289684	290660	-	NEMVEDRAFT_v1g209647.EDO39004	updated
NEMVEDRAFT_v1g209648	NEMVEDRAFT_v1g209648.EDO38979	NEMVEscaffold_109	292707	296249	+		Ensembl
G1827	TU3536	NEMVEscaffold_109	302625	311624	-	NEMVEDRAFT_v1g112047.EDO39006	updated
NEMVEDRAFT_v1g168601	NEMVEDRAFT_v1g168601.EDO38980	NEMVEscaffold_109	311523	317136	+		Ensembl
NEMVEDRAFT_v1g244104	NEMVEDRAFT_v1g244104.EDO38981	NEMVEscaffold_109	336502	363236	+		Ensembl
NEMVEDRAFT_v1g237086	NEMVEDRAFT_v1g237086.EDO38982	NEMVEscaffold_109	364375	368831	+		Ensembl
NEMVEDRAFT_v1g112054	NEMVEDRAFT_v1g112054.EDO38983	NEMVEscaffold_109	374382	374990	+		Ensembl
NEMVEDRAFT_v1g112069	NEMVEDRAFT_v1g112069.EDO39007	NEMVEscaffold_109	388237	391966	-		Ensembl
G1828	TU3537	NEMVEscaffold_109	392913	425765	+	NEMVEDRAFT_v1g209661.EDO38985	updated
NEMVEDRAFT_v1g209659	NEMVEDRAFT_v1g209659.EDO38984	NEMVEscaffold_109	393057	397885	+		Ensembl
NEMVEDRAFT_v1g209660	NEMVEDRAFT_v1g209660.EDO39008	NEMVEscaffold_109	400140	400968	-		Ensembl
G1895	TU3672	NEMVEscaffold_109	425598	455376	-	NEMVEDRAFT_v1g244107.EDO39009	updated
NEMVEDRAFT_v1g244108	NEMVEDRAFT_v1g244108.EDO38986	NEMVEscaffold_109	455373	459133	+		Ensembl
NEMVEDRAFT_v1g209664	NEMVEDRAFT_v1g209664.EDO39010	NEMVEscaffold_109	462870	470184	-		Ensembl
NEMVEDRAFT_v1g244109	NEMVEDRAFT_v1g244109.EDO38987	NEMVEscaffold_109	472367	479289	+		Ensembl
NEMVEDRAFT_v1g229824	NEMVEDRAFT_v1g229824.EDO38988	NEMVEscaffold_109	479784	481279	+		Ensembl
G1787	TU3466	NEMVEscaffold_109	483488	489881	+		novel
G1781	TU3457	NEMVEscaffold_109	492330	495241	+	NEMVEDRAFT_v1g64649.EDO38990	updated
NEMVEDRAFT_v1g232972	NEMVEDRAFT_v1g232972.EDO38989	NEMVEscaffold_109	492731	493601	+		Ensembl
NEMVEDRAFT_v1g244111	NEMVEDRAFT_v1g244111.EDO38991	NEMVEscaffold_109	497264	498199	+		Ensembl
NEMVEDRAFT_v1g209669	NEMVEDRAFT_v1g209669.EDO39011	NEMVEscaffold_109	499965	507584	-		Ensembl
NEMVEDRAFT_v1g235218	NEMVEDRAFT_v1g235218.EDO39012	NEMVEscaffold_109	511484	518739	-		Ensembl
G1906	TU3701	NEMVEscaffold_109	519286	579746	+	NEMVEDRAFT_v1g244113.EDO38992	updated
NEMVEDRAFT_v1g209672	NEMVEDRAFT_v1g209672.EDO39013	NEMVEscaffold_109	582164	588864	-		Ensembl
G1919	TU3722	NEMVEscaffold_109	589564	593714	+	NEMVEDRAFT_v1g112100.EDO38993	updated
G1844	TU3580	NEMVEscaffold_109	597096	627226	-	NEMVEDRAFT_v1g168629.EDO39014	updated
G1800	TU3501	NEMVEscaffold_109	627276	638670	+	NEMVEDRAFT_v1g187853.EDO38994	updated
NEMVEDRAFT_v1g209681	NEMVEDRAFT_v1g209681.EDO38995	NEMVEscaffold_109	651784	655073	+		Ensembl
NEMVEDRAFT_v1g112080	NEMVEDRAFT_v1g112080.EDO39015	NEMVEscaffold_109	659403	660021	-		Ensembl
NEMVEDRAFT_v1g244124	NEMVEDRAFT_v1g244124.EDO38996	NEMVEscaffold_109	661152	688518	+		Ensembl
NEMVEDRAFT_v1g112149	NEMVEDRAFT_v1g112149.EDO39016	NEMVEscaffold_109	690043	690891	-		Ensembl
NEMVEDRAFT_v1g112027	NEMVEDRAFT_v1g112027.EDO39017	NEMVEscaffold_109	710987	712738	-		Ensembl
G1806	TU3510	NEMVEscaffold_10900	410	1594	+		novel
NEMVEDRAFT_v1g156476	NEMVEDRAFT_v1g156476.EDO25780	NEMVEscaffold_10902	20	340	+		Ensembl
NEMVEDRAFT_v1g156477	NEMVEDRAFT_v1g156477.EDO25779	NEMVEscaffold_10903	349	531	+		Ensembl
NEMVEDRAFT_v1g144635	NEMVEDRAFT_v1g144635.EDO29410	NEMVEscaffold_1091	135	470	-		Ensembl
NEMVEDRAFT_v1g8943	NEMVEDRAFT_v1g8943.EDO25778	NEMVEscaffold_10911	451	1200	-		Ensembl
G1820	TU3529	NEMVEscaffold_10917	236	1575	+		novel
NEMVEDRAFT_v1g49558	NEMVEDRAFT_v1g49558.EDO25777	NEMVEscaffold_10929	9	332	-		Ensembl
NEMVEDRAFT_v1g225714	NEMVEDRAFT_v1g225714.EDO25776	NEMVEscaffold_10932	20	1540	-		Ensembl
NEMVEDRAFT_v1g69216	NEMVEDRAFT_v1g69216.EDO25775	NEMVEscaffold_10934	176	619	+		Ensembl
NEMVEDRAFT_v1g156493	NEMVEDRAFT_v1g156493.EDO25774	NEMVEscaffold_10939	475	783	-		Ensembl
G1825	TU3534	NEMVEscaffold_1096	1	4615	+		novel
NEMVEDRAFT_v1g221908	NEMVEDRAFT_v1g221908.EDO29408	NEMVEscaffold_1096	6078	7415	+		Ensembl
NEMVEDRAFT_v1g4783	NEMVEDRAFT_v1g4783.EDO29409	NEMVEscaffold_1096	8068	8403	+		Ensembl
NEMVEDRAFT_v1g225715	NEMVEDRAFT_v1g225715.EDO25773	NEMVEscaffold_10967	53	1234	+		Ensembl
G1838	TU3561	NEMVEscaffold_10972	7	1504	+		novel
NEMVEDRAFT_v1g225716	NEMVEDRAFT_v1g225716.EDO25772	NEMVEscaffold_10999	411	1290	+		Ensembl
G1846	TU3588	NEMVEscaffold_11	8180	13220	+	NEMVEDRAFT_v1g238999.EDO47752	updated
NEMVEDRAFT_v1g85463	NEMVEDRAFT_v1g85463.EDO47753	NEMVEscaffold_11	17567	19063	+		Ensembl
NEMVEDRAFT_v1g179127	NEMVEDRAFT_v1g179127.EDO47830	NEMVEscaffold_11	20891	26715	-		Ensembl
G1841	TU3564	NEMVEscaffold_11	28690	29489	-		novel
G1886	TU3654	NEMVEscaffold_11	31142	45500	+	NEMVEDRAFT_v1g179130.EDO47754	updated
NEMVEDRAFT_v1g85254	NEMVEDRAFT_v1g85254.EDO47831	NEMVEscaffold_11	47697	73902	-		Ensembl
NEMVEDRAFT_v1g239007	NEMVEDRAFT_v1g239007.EDO47755	NEMVEscaffold_11	80288	84836	+		Ensembl
NEMVEDRAFT_v1g198600	NEMVEDRAFT_v1g198600.EDO47832	NEMVEscaffold_11	86421	87503	-		Ensembl
NEMVEDRAFT_v1g85503	NEMVEDRAFT_v1g85503.EDO47833	NEMVEscaffold_11	97032	97469	-		Ensembl
NEMVEDRAFT_v1g85219	NEMVEDRAFT_v1g85219.EDO47834	NEMVEscaffold_11	134127	134294	-		Ensembl
NEMVEDRAFT_v1g198603	NEMVEDRAFT_v1g198603.EDO47756	NEMVEscaffold_11	142279	143514	+		Ensembl
NEMVEDRAFT_v1g239008	NEMVEDRAFT_v1g239008.EDO47835	NEMVEscaffold_11	147435	153707	-		Ensembl
NEMVEDRAFT_v1g85286	NEMVEDRAFT_v1g85286.EDO47757	NEMVEscaffold_11	154261	159058	+		Ensembl
NEMVEDRAFT_v1g198607	NEMVEDRAFT_v1g198607.EDO47758	NEMVEscaffold_11	160791	161873	+		Ensembl
NEMVEDRAFT_v1g85362	NEMVEDRAFT_v1g85362.EDO47836	NEMVEscaffold_11	166685	168543	-		Ensembl
NEMVEDRAFT_v1g239011	NEMVEDRAFT_v1g239011.EDO47759	NEMVEscaffold_11	174847	176587	+		Ensembl
NEMVEDRAFT_v1g35615	NEMVEDRAFT_v1g35615.EDO47760	NEMVEscaffold_11	183520	185284	+		Ensembl
NEMVEDRAFT_v1g85345	NEMVEDRAFT_v1g85345.EDO47761	NEMVEscaffold_11	185829	187799	+		Ensembl
NEMVEDRAFT_v1g85661	NEMVEDRAFT_v1g85661.EDO47762	NEMVEscaffold_11	196093	198385	+		Ensembl
NEMVEDRAFT_v1g239013	NEMVEDRAFT_v1g239013.EDO47837	NEMVEscaffold_11	199644	201721	-		Ensembl
NEMVEDRAFT_v1g85643	NEMVEDRAFT_v1g85643.EDO47763	NEMVEscaffold_11	208292	208664	+		Ensembl
NEMVEDRAFT_v1g85371	NEMVEDRAFT_v1g85371.EDO47764	NEMVEscaffold_11	215171	221164	+		Ensembl
NEMVEDRAFT_v1g85611	NEMVEDRAFT_v1g85611.EDO47838	NEMVEscaffold_11	222543	223229	-		Ensembl
G1888	TU3656	NEMVEscaffold_11	224620	245267	-	NEMVEDRAFT_v1g159899.EDO47839	updated
NEMVEDRAFT_v1g198617	NEMVEDRAFT_v1g198617.EDO47765	NEMVEscaffold_11	236696	239008	+		Ensembl
NEMVEDRAFT_v1g198618	NEMVEDRAFT_v1g198618.EDO47840	NEMVEscaffold_11	239152	245161	-		Ensembl
G1897	TU3675	NEMVEscaffold_11	245334	253749	+	NEMVEDRAFT_v1g85468.EDO47766	updated
NEMVEDRAFT_v1g239017	NEMVEDRAFT_v1g239017.EDO47841	NEMVEscaffold_11	253848	264250	-		Ensembl
NEMVEDRAFT_v1g239018	NEMVEDRAFT_v1g239018.EDO47842	NEMVEscaffold_11	264236	281563	-		Ensembl
NEMVEDRAFT_v1g231946	NEMVEDRAFT_v1g231946.EDO47767	NEMVEscaffold_11	287035	293846	+		Ensembl
NEMVEDRAFT_v1g71308	NEMVEDRAFT_v1g71308.EDO47843	NEMVEscaffold_11	295436	296011	-		Ensembl
NEMVEDRAFT_v1g198624	NEMVEDRAFT_v1g198624.EDO47768	NEMVEscaffold_11	298475	299533	+		Ensembl
NEMVEDRAFT_v1g38679	NEMVEDRAFT_v1g38679.EDO47844	NEMVEscaffold_11	305591	306801	-		Ensembl
G1891	TU3661	NEMVEscaffold_11	309985	326913	-	NEMVEDRAFT_v1g85398.EDO47845	updated
NEMVEDRAFT_v1g63230	NEMVEDRAFT_v1g63230.EDO47846	NEMVEscaffold_11	329267	329611	-		Ensembl
NEMVEDRAFT_v1g159908	NEMVEDRAFT_v1g159908.EDO47769	NEMVEscaffold_11	331387	333281	+		Ensembl
NEMVEDRAFT_v1g239023	NEMVEDRAFT_v1g239023.EDO47770	NEMVEscaffold_11	338805	343001	+		Ensembl
NEMVEDRAFT_v1g85671	NEMVEDRAFT_v1g85671.EDO47771	NEMVEscaffold_11	345210	346215	+		Ensembl
G1905	TU3690	NEMVEscaffold_11	346825	368934	-	NEMVEDRAFT_v1g85536.EDO47847	updated
NEMVEDRAFT_v1g85411	NEMVEDRAFT_v1g85411.EDO47848	NEMVEscaffold_11	375815	377099	-		Ensembl
NEMVEDRAFT_v1g63442	NEMVEDRAFT_v1g63442.EDO47849	NEMVEscaffold_11	378210	379141	-		Ensembl
NEMVEDRAFT_v1g239025	NEMVEDRAFT_v1g239025.EDO47850	NEMVEscaffold_11	386492	387741	-		Ensembl
NEMVEDRAFT_v1g85528	NEMVEDRAFT_v1g85528.EDO47851	NEMVEscaffold_11	390841	392919	-		Ensembl
NEMVEDRAFT_v1g179157	NEMVEDRAFT_v1g179157.EDO47772	NEMVEscaffold_11	396541	397423	+		Ensembl
NEMVEDRAFT_v1g85569	NEMVEDRAFT_v1g85569.EDO47852	NEMVEscaffold_11	402747	410796	-		Ensembl
NEMVEDRAFT_v1g159915	NEMVEDRAFT_v1g159915.EDO47853	NEMVEscaffold_11	421750	427716	-		Ensembl
NEMVEDRAFT_v1g159917	NEMVEDRAFT_v1g159917.EDO47773	NEMVEscaffold_11	428200	431054	+		Ensembl
NEMVEDRAFT_v1g85406	NEMVEDRAFT_v1g85406.EDO47854	NEMVEscaffold_11	431414	437885	-		Ensembl
G1904	TU3689	NEMVEscaffold_11	445350	452722	+	NEMVEDRAFT_v1g179171.EDO47774	updated
NEMVEDRAFT_v1g198641	NEMVEDRAFT_v1g198641.EDO47855	NEMVEscaffold_11	454754	457498	-		Ensembl
G1900	TU3684	NEMVEscaffold_11	459114	466384	-	NEMVEDRAFT_v1g239031.EDO47856	updated
NEMVEDRAFT_v1g85242	NEMVEDRAFT_v1g85242.EDO47775	NEMVEscaffold_11	470782	470979	+		Ensembl
NEMVEDRAFT_v1g85456	NEMVEDRAFT_v1g85456.EDO47776	NEMVEscaffold_11	472975	477003	+		Ensembl
G1994	TU3886	NEMVEscaffold_11	475125	491776	-	NEMVEDRAFT_v1g85299.EDO47857	updated
G1964	TU3806	NEMVEscaffold_11	494026	528370	+	NEMVEDRAFT_v1g159935.EDO47777	updated
NEMVEDRAFT_v1g239035	NEMVEDRAFT_v1g239035.EDO47778	NEMVEscaffold_11	529200	536946	+		Ensembl
NEMVEDRAFT_v1g179187	NEMVEDRAFT_v1g179187.EDO47858	NEMVEscaffold_11	545041	548472	-		Ensembl
NEMVEDRAFT_v1g85477	NEMVEDRAFT_v1g85477.EDO47779	NEMVEscaffold_11	552376	554428	+		Ensembl
NEMVEDRAFT_v1g64982	NEMVEDRAFT_v1g64982.EDO47859	NEMVEscaffold_11	562871	563419	-		Ensembl
NEMVEDRAFT_v1g85376	NEMVEDRAFT_v1g85376.EDO47860	NEMVEscaffold_11	569506	570158	-		Ensembl
NEMVEDRAFT_v1g198653	NEMVEDRAFT_v1g198653.EDO47861	NEMVEscaffold_11	576653	577906	-		Ensembl
NEMVEDRAFT_v1g198654	NEMVEDRAFT_v1g198654.EDO47780	NEMVEscaffold_11	578899	580722	+		Ensembl
NEMVEDRAFT_v1g239037	NEMVEDRAFT_v1g239037.EDO47781	NEMVEscaffold_11	581834	584862	+		Ensembl
NEMVEDRAFT_v1g198658	NEMVEDRAFT_v1g198658.EDO47782	NEMVEscaffold_11	613340	628056	+		Ensembl
NEMVEDRAFT_v1g85497	NEMVEDRAFT_v1g85497.EDO47783	NEMVEscaffold_11	633090	639121	+		Ensembl
G1933	TU3759	NEMVEscaffold_11	651404	665307	+		novel
G1939	TU3771	NEMVEscaffold_11	665462	688249	+		novel
G1940	TU3773	NEMVEscaffold_11	688765	694992	-	NEMVEDRAFT_v1g85624.EDO47862	updated
NEMVEDRAFT_v1g85495	NEMVEDRAFT_v1g85495.EDO47784	NEMVEscaffold_11	697252	699125	+		Ensembl
NEMVEDRAFT_v1g67237	NEMVEDRAFT_v1g67237.EDO47785	NEMVEscaffold_11	701598	703143	+		Ensembl
NEMVEDRAFT_v1g239042	NEMVEDRAFT_v1g239042.EDO47786	NEMVEscaffold_11	710689	712731	+		Ensembl
G2096	TU4098	NEMVEscaffold_11	714896	801575	+	NEMVEDRAFT_v1g239043.EDO47788	updated
NEMVEDRAFT_v1g198667	NEMVEDRAFT_v1g198667.EDO47787	NEMVEscaffold_11	718415	758540	+		Ensembl
NEMVEDRAFT_v1g239044	NEMVEDRAFT_v1g239044.EDO47789	NEMVEscaffold_11	821548	828091	+		Ensembl
G1960	TU3802	NEMVEscaffold_11	828704	847307	+	NEMVEDRAFT_v1g179195.EDO47790	updated
NEMVEDRAFT_v1g198676	NEMVEDRAFT_v1g198676.EDO47791	NEMVEscaffold_11	873389	874972	+		Ensembl
NEMVEDRAFT_v1g85625	NEMVEDRAFT_v1g85625.EDO47863	NEMVEscaffold_11	881077	881577	-		Ensembl
NEMVEDRAFT_v1g198679	NEMVEDRAFT_v1g198679.EDO47792	NEMVEscaffold_11	901459	915310	+		Ensembl
G1961	TU3803	NEMVEscaffold_11	917478	929291	+	NEMVEDRAFT_v1g239047.EDO47793	updated
G1965	TU3808	NEMVEscaffold_11	928691	933331	-	NEMVEDRAFT_v1g239048.EDO47864	updated
NEMVEDRAFT_v1g85341	NEMVEDRAFT_v1g85341.EDO47865	NEMVEscaffold_11	945104	954560	-		Ensembl
G1955	TU3796	NEMVEscaffold_11	977168	980893	+	NEMVEDRAFT_v1g198684.EDO47794	updated
NEMVEDRAFT_v1g39945	NEMVEDRAFT_v1g39945.EDO47795	NEMVEscaffold_11	988079	988243	+		Ensembl
NEMVEDRAFT_v1g85161	NEMVEDRAFT_v1g85161.EDO47796	NEMVEscaffold_11	988913	997649	+		Ensembl
NEMVEDRAFT_v1g85342	NEMVEDRAFT_v1g85342.EDO47797	NEMVEscaffold_11	997494	1001756	+		Ensembl
NEMVEDRAFT_v1g85517	NEMVEDRAFT_v1g85517.EDO47798	NEMVEscaffold_11	1011211	1011393	+		Ensembl
G1988	TU3870	NEMVEscaffold_11	1014612	1041712	+	NEMVEDRAFT_v1g159961.EDO47800	updated
NEMVEDRAFT_v1g38216	NEMVEDRAFT_v1g38216.EDO47799	NEMVEscaffold_11	1016469	1019124	+		Ensembl
G2029	TU3968	NEMVEscaffold_11	1040400	1054478	-	NEMVEDRAFT_v1g179209.EDO47866	updated
NEMVEDRAFT_v1g85465	NEMVEDRAFT_v1g85465.EDO47801	NEMVEscaffold_11	1054724	1055287	+		Ensembl
NEMVEDRAFT_v1g239052	NEMVEDRAFT_v1g239052.EDO47867	NEMVEscaffold_11	1068300	1069298	-		Ensembl
NEMVEDRAFT_v1g179216	NEMVEDRAFT_v1g179216.EDO47802	NEMVEscaffold_11	1073509	1079881	+		Ensembl
NEMVEDRAFT_v1g85640	NEMVEDRAFT_v1g85640.EDO47868	NEMVEscaffold_11	1084916	1092787	-		Ensembl
G1966	TU3809	NEMVEscaffold_11	1093528	1100215	-	NEMVEDRAFT_v1g36977.EDO47869	updated
NEMVEDRAFT_v1g239055	NEMVEDRAFT_v1g239055.EDO47803	NEMVEscaffold_11	1101142	1104713	+		Ensembl
NEMVEDRAFT_v1g236436	NEMVEDRAFT_v1g236436.EDO47804	NEMVEscaffold_11	1105844	1110610	+		Ensembl
NEMVEDRAFT_v1g85496	NEMVEDRAFT_v1g85496.EDO47870	NEMVEscaffold_11	1111154	1112607	-		Ensembl
NEMVEDRAFT_v1g198700	NEMVEDRAFT_v1g198700.EDO47805	NEMVEscaffold_11	1113089	1116633	+		Ensembl
NEMVEDRAFT_v1g85267	NEMVEDRAFT_v1g85267.EDO47871	NEMVEscaffold_11	1145752	1147783	-		Ensembl
NEMVEDRAFT_v1g198703	NEMVEDRAFT_v1g198703.EDO47872	NEMVEscaffold_11	1149632	1150707	-		Ensembl
NEMVEDRAFT_v1g239058	NEMVEDRAFT_v1g239058.EDO47873	NEMVEscaffold_11	1159622	1165278	-		Ensembl
NEMVEDRAFT_v1g198706	NEMVEDRAFT_v1g198706.EDO47806	NEMVEscaffold_11	1165629	1166555	+		Ensembl
NEMVEDRAFT_v1g179224	NEMVEDRAFT_v1g179224.EDO47874	NEMVEscaffold_11	1167067	1174511	-		Ensembl
NEMVEDRAFT_v1g179227	NEMVEDRAFT_v1g179227.EDO47875	NEMVEscaffold_11	1184678	1185865	-		Ensembl
G1993	TU3883	NEMVEscaffold_11	1194140	1206601	+	NEMVEDRAFT_v1g198712.EDO47807	updated
NEMVEDRAFT_v1g85537	NEMVEDRAFT_v1g85537.EDO47876	NEMVEscaffold_11	1201329	1201769	-		Ensembl
NEMVEDRAFT_v1g159983	NEMVEDRAFT_v1g159983.EDO47877	NEMVEscaffold_11	1206918	1211953	-		Ensembl
NEMVEDRAFT_v1g33267	NEMVEDRAFT_v1g33267.EDO47878	NEMVEscaffold_11	1212780	1215340	-		Ensembl
NEMVEDRAFT_v1g239063	NEMVEDRAFT_v1g239063.EDO47879	NEMVEscaffold_11	1225947	1231087	-		Ensembl
NEMVEDRAFT_v1g159984	NEMVEDRAFT_v1g159984.EDO47880	NEMVEscaffold_11	1232044	1239068	-		Ensembl
G2018	TU3939	NEMVEscaffold_11	1240152	1255837	-	NEMVEDRAFT_v1g85681.EDO47808	updated
NEMVEDRAFT_v1g85329	NEMVEDRAFT_v1g85329.EDO47881	NEMVEscaffold_11	1241125	1246309	-		Ensembl
NEMVEDRAFT_v1g33467	NEMVEDRAFT_v1g33467.EDO47882	NEMVEscaffold_11	1257411	1259984	-		Ensembl
NEMVEDRAFT_v1g63188	NEMVEDRAFT_v1g63188.EDO47883	NEMVEscaffold_11	1276425	1277230	-		Ensembl
NEMVEDRAFT_v1g85294	NEMVEDRAFT_v1g85294.EDO47809	NEMVEscaffold_11	1287878	1300688	+		Ensembl
G2031	TU3971	NEMVEscaffold_11	1309947	1332162	+	NEMVEDRAFT_v1g239067.EDO47810	updated
NEMVEDRAFT_v1g239069	NEMVEDRAFT_v1g239069.EDO47811	NEMVEscaffold_11	1336290	1337707	+		Ensembl
NEMVEDRAFT_v1g67043	NEMVEDRAFT_v1g67043.EDO47812	NEMVEscaffold_11	1366764	1367075	+		Ensembl
G2049	TU4006	NEMVEscaffold_11	1389238	1407041	+	NEMVEDRAFT_v1g239070.EDO47813	updated
NEMVEDRAFT_v1g85309	NEMVEDRAFT_v1g85309.EDO47814	NEMVEscaffold_11	1423521	1424387	+		Ensembl
G2027	TU3967	NEMVEscaffold_11	1444051	1463069	+	NEMVEDRAFT_v1g160000.EDO47815	updated
G2041	TU3994	NEMVEscaffold_11	1462483	1465749	-		novel
G2032	TU3979	NEMVEscaffold_11	1472196	1477479	-		novel
NEMVEDRAFT_v1g239074	NEMVEDRAFT_v1g239074.EDO47816	NEMVEscaffold_11	1477563	1479570	+		Ensembl
NEMVEDRAFT_v1g198733	NEMVEDRAFT_v1g198733.EDO47817	NEMVEscaffold_11	1481387	1489741	+		Ensembl
NEMVEDRAFT_v1g85543	NEMVEDRAFT_v1g85543.EDO47818	NEMVEscaffold_11	1513286	1516440	+		Ensembl
NEMVEDRAFT_v1g239077	NEMVEDRAFT_v1g239077.EDO47819	NEMVEscaffold_11	1521630	1524688	+		Ensembl
NEMVEDRAFT_v1g239078	NEMVEDRAFT_v1g239078.EDO47884	NEMVEscaffold_11	1530147	1531823	-		Ensembl
NEMVEDRAFT_v1g85658	NEMVEDRAFT_v1g85658.EDO47885	NEMVEscaffold_11	1543893	1545057	-		Ensembl
NEMVEDRAFT_v1g198740	NEMVEDRAFT_v1g198740.EDO47886	NEMVEscaffold_11	1553534	1555980	-		Ensembl
NEMVEDRAFT_v1g239079	NEMVEDRAFT_v1g239079.EDO47820	NEMVEscaffold_11	1560152	1568715	+		Ensembl
NEMVEDRAFT_v1g85505	NEMVEDRAFT_v1g85505.EDO47821	NEMVEscaffold_11	1569219	1572200	+		Ensembl
NEMVEDRAFT_v1g85562	NEMVEDRAFT_v1g85562.EDO47822	NEMVEscaffold_11	1585564	1587389	+		Ensembl
NEMVEDRAFT_v1g236441	NEMVEDRAFT_v1g236441.EDO47887	NEMVEscaffold_11	1590511	1592713	-		Ensembl
NEMVEDRAFT_v1g198745	NEMVEDRAFT_v1g198745.EDO47823	NEMVEscaffold_11	1593192	1597078	+		Ensembl
G2033	TU3980	NEMVEscaffold_11	1598925	1605600	-	NEMVEDRAFT_v1g198747.EDO47889	updated
NEMVEDRAFT_v1g85360	NEMVEDRAFT_v1g85360.EDO47888	NEMVEscaffold_11	1600108	1601218	-		Ensembl
G2043	TU3998	NEMVEscaffold_11	1622755	1626244	+		novel
G2051	TU4007	NEMVEscaffold_11	1657396	1674016	+	NEMVEDRAFT_v1g198753.EDO47824	updated
NEMVEDRAFT_v1g35794	NEMVEDRAFT_v1g35794.EDO47890	NEMVEscaffold_11	1679135	1681262	-		Ensembl
NEMVEDRAFT_v1g85315	NEMVEDRAFT_v1g85315.EDO47891	NEMVEscaffold_11	1686683	1687411	-		Ensembl
NEMVEDRAFT_v1g85385	NEMVEDRAFT_v1g85385.EDO47892	NEMVEscaffold_11	1707687	1708025	-		Ensembl
G2170	TU4311	NEMVEscaffold_11	1708989	1714311	-		novel
G2162	TU4296	NEMVEscaffold_11	1721442	1722847	-		novel
NEMVEDRAFT_v1g160028	NEMVEDRAFT_v1g160028.EDO47893	NEMVEscaffold_11	1735539	1738269	-		Ensembl
NEMVEDRAFT_v1g60891	NEMVEDRAFT_v1g60891.EDO47894	NEMVEscaffold_11	1750220	1762014	-		Ensembl
NEMVEDRAFT_v1g198759	NEMVEDRAFT_v1g198759.EDO47825	NEMVEscaffold_11	1795238	1804654	+		Ensembl
NEMVEDRAFT_v1g198760	NEMVEDRAFT_v1g198760.EDO47895	NEMVEscaffold_11	1805362	1809690	-		Ensembl
G2112	TU4134	NEMVEscaffold_11	1826324	1873118	+	NEMVEDRAFT_v1g160033.EDO47827	updated
NEMVEDRAFT_v1g85449	NEMVEDRAFT_v1g85449.EDO47826	NEMVEscaffold_11	1829086	1857320	+		Ensembl
G2124	TU4163	NEMVEscaffold_11	1869429	1874973	-	NEMVEDRAFT_v1g239087.EDO47896	updated
NEMVEDRAFT_v1g198765	NEMVEDRAFT_v1g198765.EDO47828	NEMVEscaffold_11	1877816	1881565	+		Ensembl
NEMVEDRAFT_v1g179278	NEMVEDRAFT_v1g179278.EDO47897	NEMVEscaffold_11	1881815	1884137	-		Ensembl
G2060	TU4033	NEMVEscaffold_11	1884386	1893623	+	NEMVEDRAFT_v1g239089.EDO47829	updated
G2066	TU4054	NEMVEscaffold_11	1892312	1896225	+		novel
NEMVEDRAFT_v1g65920	NEMVEDRAFT_v1g65920.EDO47898	NEMVEscaffold_11	1900648	1901327	-		Ensembl
G2061	TU4038	NEMVEscaffold_11	1923116	1934555	-	NEMVEDRAFT_v1g85310.EDO47899	updated
NEMVEDRAFT_v1g85598	NEMVEDRAFT_v1g85598.EDO47900	NEMVEscaffold_11	1928698	1930524	-		Ensembl
G2056	TU4017	NEMVEscaffold_11	1935023	1937597	-	NEMVEDRAFT_v1g31531.EDO47901	updated
NEMVEDRAFT_v1g198772	NEMVEDRAFT_v1g198772.EDO47902	NEMVEscaffold_11	1939738	1940556	-		Ensembl
NEMVEDRAFT_v1g231956	NEMVEDRAFT_v1g231956.EDO47903	NEMVEscaffold_11	1946562	1948015	-		Ensembl
NEMVEDRAFT_v1g198777	NEMVEDRAFT_v1g198777.EDO47904	NEMVEscaffold_11	1983596	1986328	-		Ensembl
NEMVEDRAFT_v1g209686	NEMVEDRAFT_v1g209686.EDO38939	NEMVEscaffold_110	6986	10070	-		Ensembl
NEMVEDRAFT_v1g209687	NEMVEDRAFT_v1g209687.EDO38940	NEMVEscaffold_110	12569	13237	-		Ensembl
NEMVEDRAFT_v1g209688	NEMVEDRAFT_v1g209688.EDO38941	NEMVEscaffold_110	16833	18618	-		Ensembl
NEMVEDRAFT_v1g244126	NEMVEDRAFT_v1g244126.EDO38913	NEMVEscaffold_110	30640	32925	+		Ensembl
NEMVEDRAFT_v1g244127	NEMVEDRAFT_v1g244127.EDO38914	NEMVEscaffold_110	34112	36400	+		Ensembl
NEMVEDRAFT_v1g187863	NEMVEDRAFT_v1g187863.EDO38942	NEMVEscaffold_110	36536	41831	-		Ensembl
NEMVEDRAFT_v1g112226	NEMVEDRAFT_v1g112226.EDO38915	NEMVEscaffold_110	69464	77069	+		Ensembl
NEMVEDRAFT_v1g11092	NEMVEDRAFT_v1g11092.EDO38916	NEMVEscaffold_110	80085	91718	+		Ensembl
NEMVEDRAFT_v1g209697	NEMVEDRAFT_v1g209697.EDO38943	NEMVEscaffold_110	93069	109822	-		Ensembl
NEMVEDRAFT_v1g209698	NEMVEDRAFT_v1g209698.EDO38917	NEMVEscaffold_110	113845	115795	+		Ensembl
NEMVEDRAFT_v1g209699	NEMVEDRAFT_v1g209699.EDO38918	NEMVEscaffold_110	121713	129927	+		Ensembl
NEMVEDRAFT_v1g112324	NEMVEDRAFT_v1g112324.EDO38919	NEMVEscaffold_110	143681	144462	+		Ensembl
NEMVEDRAFT_v1g112221	NEMVEDRAFT_v1g112221.EDO38920	NEMVEscaffold_110	254707	256061	+		Ensembl
NEMVEDRAFT_v1g112178	NEMVEDRAFT_v1g112178.EDO38921	NEMVEscaffold_110	266002	266467	+		Ensembl
NEMVEDRAFT_v1g209704	NEMVEDRAFT_v1g209704.EDO38922	NEMVEscaffold_110	277646	295770	+		Ensembl
NEMVEDRAFT_v1g229831	NEMVEDRAFT_v1g229831.EDO38944	NEMVEscaffold_110	298989	302249	-		Ensembl
G2132	TU4187	NEMVEscaffold_110	304816	320726	+	NEMVEDRAFT_v1g112267.EDO38923	updated
NEMVEDRAFT_v1g244133	NEMVEDRAFT_v1g244133.EDO38945	NEMVEscaffold_110	322944	323618	-		Ensembl
G2128	TU4169	NEMVEscaffold_110	327167	339624	-	NEMVEDRAFT_v1g112203.EDO38946	updated
NEMVEDRAFT_v1g244134	NEMVEDRAFT_v1g244134.EDO38924	NEMVEscaffold_110	340666	345655	+		Ensembl
NEMVEDRAFT_v1g168652	NEMVEDRAFT_v1g168652.EDO38947	NEMVEscaffold_110	365464	374661	-		Ensembl
NEMVEDRAFT_v1g209713	NEMVEDRAFT_v1g209713.EDO38925	NEMVEscaffold_110	375048	376171	+		Ensembl
NEMVEDRAFT_v1g229833	NEMVEDRAFT_v1g229833.EDO38926	NEMVEscaffold_110	379542	385053	+		Ensembl
NEMVEDRAFT_v1g209715	NEMVEDRAFT_v1g209715.EDO38927	NEMVEscaffold_110	390256	391720	+		Ensembl
NEMVEDRAFT_v1g244136	NEMVEDRAFT_v1g244136.EDO38948	NEMVEscaffold_110	400667	408990	-		Ensembl
NEMVEDRAFT_v1g112287	NEMVEDRAFT_v1g112287.EDO38928	NEMVEscaffold_110	423120	423590	+		Ensembl
NEMVEDRAFT_v1g112329	NEMVEDRAFT_v1g112329.EDO38949	NEMVEscaffold_110	425562	425913	-		Ensembl
NEMVEDRAFT_v1g112179	NEMVEDRAFT_v1g112179.EDO38950	NEMVEscaffold_110	439204	439356	-		Ensembl
NEMVEDRAFT_v1g209719	NEMVEDRAFT_v1g209719.EDO38951	NEMVEscaffold_110	441886	442875	-		Ensembl
NEMVEDRAFT_v1g112260	NEMVEDRAFT_v1g112260.EDO38952	NEMVEscaffold_110	462156	464855	-		Ensembl
NEMVEDRAFT_v1g72392	NEMVEDRAFT_v1g72392.EDO38929	NEMVEscaffold_110	473630	474199	+		Ensembl
NEMVEDRAFT_v1g227021	NEMVEDRAFT_v1g227021.EDO38953	NEMVEscaffold_110	482114	497243	-		Ensembl
NEMVEDRAFT_v1g209725	NEMVEDRAFT_v1g209725.EDO38954	NEMVEscaffold_110	498016	500671	-		Ensembl
NEMVEDRAFT_v1g232979	NEMVEDRAFT_v1g232979.EDO38930	NEMVEscaffold_110	503051	519475	+		Ensembl
G2129	TU4176	NEMVEscaffold_110	521766	527811	+		novel
G2146	TU4230	NEMVEscaffold_110	529960	546942	+	NEMVEDRAFT_v1g112255.EDO38931	updated
G2150	TU4241	NEMVEscaffold_110	548452	560925	+	NEMVEDRAFT_v1g112243.EDO38932	updated
G2205	TU4386	NEMVEscaffold_110	557855	586270	-	NEMVEDRAFT_v1g244138.EDO38955	updated
NEMVEDRAFT_v1g112201	NEMVEDRAFT_v1g112201.EDO38933	NEMVEscaffold_110	593951	596483	+		Ensembl
NEMVEDRAFT_v1g112174	NEMVEDRAFT_v1g112174.EDO38934	NEMVEscaffold_110	598276	598464	+		Ensembl
NEMVEDRAFT_v1g112198	NEMVEDRAFT_v1g112198.EDO38956	NEMVEscaffold_110	601283	617497	-		Ensembl
G2165	TU4303	NEMVEscaffold_110	605444	651884	-	NEMVEDRAFT_v1g112320.EDO38958	updated
G2167	TU4305	NEMVEscaffold_110	613921	624929	-	NEMVEDRAFT_v1g209734.EDO38935	updated
NEMVEDRAFT_v1g112285	NEMVEDRAFT_v1g112285.EDO38936	NEMVEscaffold_110	621719	621952	+		Ensembl
NEMVEDRAFT_v1g112184	NEMVEDRAFT_v1g112184.EDO38957	NEMVEscaffold_110	622324	622476	-		Ensembl
NEMVEDRAFT_v1g112208	NEMVEDRAFT_v1g112208.EDO38937	NEMVEscaffold_110	632517	632723	+		Ensembl
G2194	TU4365	NEMVEscaffold_110	652914	657617	-	NEMVEDRAFT_v1g112202.EDO38959	updated
G2210	TU4395	NEMVEscaffold_110	670714	681346	-	NEMVEDRAFT_v1g112316.EDO38938	updated
NEMVEDRAFT_v1g49843	NEMVEDRAFT_v1g49843.EDO25771	NEMVEscaffold_11007	74	415	-		Ensembl
NEMVEDRAFT_v1g156502	NEMVEDRAFT_v1g156502.EDO25770	NEMVEscaffold_11018	703	933	-		Ensembl
NEMVEDRAFT_v1g221909	NEMVEDRAFT_v1g221909.EDO29407	NEMVEscaffold_1107	35501	37022	+		Ensembl
G2153	TU4252	NEMVEscaffold_1108	6	5223	+		novel
G2157	TU4259	NEMVEscaffold_11087	253	1555	-	NEMVEDRAFT_v1g156510.EDO25769	updated
NEMVEDRAFT_v1g8495	NEMVEDRAFT_v1g8495.EDO29406	NEMVEscaffold_1109	36874	37098	+		Ensembl
G2173	TU4314	NEMVEscaffold_111	25	10436	+	NEMVEDRAFT_v1g112409.EDO38883	updated
G2190	TU4352	NEMVEscaffold_111	3989	15326	+	NEMVEDRAFT_v1g112409.EDO38883	updated
G2207	TU4388	NEMVEscaffold_111	19213	31944	-	NEMVEDRAFT_v1g227023.EDO38884	updated
G2166	TU4306	NEMVEscaffold_111	40560	47675	+	NEMVEDRAFT_v1g112360.EDO38862	updated
NEMVEDRAFT_v1g112468	NEMVEDRAFT_v1g112468.EDO38885	NEMVEscaffold_111	49498	58279	-		Ensembl
NEMVEDRAFT_v1g112449	NEMVEDRAFT_v1g112449.EDO38863	NEMVEscaffold_111	60124	66565	+		Ensembl
NEMVEDRAFT_v1g16747	NEMVEDRAFT_v1g16747.EDO38864	NEMVEscaffold_111	67303	69036	+		Ensembl
NEMVEDRAFT_v1g209747	NEMVEDRAFT_v1g209747.EDO38865	NEMVEscaffold_111	78291	82345	+		Ensembl
NEMVEDRAFT_v1g112440	NEMVEDRAFT_v1g112440.EDO38886	NEMVEscaffold_111	84423	86138	-		Ensembl
NEMVEDRAFT_v1g112355	NEMVEDRAFT_v1g112355.EDO38887	NEMVEscaffold_111	89848	90408	-		Ensembl
NEMVEDRAFT_v1g112346	NEMVEDRAFT_v1g112346.EDO38888	NEMVEscaffold_111	92951	93499	-		Ensembl
NEMVEDRAFT_v1g209751	NEMVEDRAFT_v1g209751.EDO38889	NEMVEscaffold_111	107434	109309	-		Ensembl
NEMVEDRAFT_v1g244144	NEMVEDRAFT_v1g244144.EDO38890	NEMVEscaffold_111	111685	113388	-		Ensembl
NEMVEDRAFT_v1g6429	NEMVEDRAFT_v1g6429.EDO38891	NEMVEscaffold_111	122187	122399	-		Ensembl
NEMVEDRAFT_v1g209754	NEMVEDRAFT_v1g209754.EDO38892	NEMVEscaffold_111	126040	129759	-		Ensembl
NEMVEDRAFT_v1g209755	NEMVEDRAFT_v1g209755.EDO38866	NEMVEscaffold_111	130476	134082	+		Ensembl
NEMVEDRAFT_v1g209756	NEMVEDRAFT_v1g209756.EDO38893	NEMVEscaffold_111	135136	137900	-		Ensembl
NEMVEDRAFT_v1g244146	NEMVEDRAFT_v1g244146.EDO38894	NEMVEscaffold_111	138395	141218	-		Ensembl
NEMVEDRAFT_v1g168669	NEMVEDRAFT_v1g168669.EDO38895	NEMVEscaffold_111	141494	145559	-		Ensembl
NEMVEDRAFT_v1g112357	NEMVEDRAFT_v1g112357.EDO38867	NEMVEscaffold_111	149255	151258	+		Ensembl
G2192	TU4360	NEMVEscaffold_111	153740	156216	-	NEMVEDRAFT_v1g244148.EDO38896	updated
NEMVEDRAFT_v1g232982	NEMVEDRAFT_v1g232982.EDO38868	NEMVEscaffold_111	158873	159929	+		Ensembl
NEMVEDRAFT_v1g112369	NEMVEDRAFT_v1g112369.EDO38897	NEMVEscaffold_111	169485	171131	-		Ensembl
NEMVEDRAFT_v1g209762	NEMVEDRAFT_v1g209762.EDO38898	NEMVEscaffold_111	178373	188477	-		Ensembl
G2214	TU4406	NEMVEscaffold_111	203257	218932	+		novel
NEMVEDRAFT_v1g112379	NEMVEDRAFT_v1g112379.EDO38899	NEMVEscaffold_111	230650	230859	-		Ensembl
NEMVEDRAFT_v1g112378	NEMVEDRAFT_v1g112378.EDO38869	NEMVEscaffold_111	243195	243776	+		Ensembl
NEMVEDRAFT_v1g244151	NEMVEDRAFT_v1g244151.EDO38870	NEMVEscaffold_111	246109	256346	+		Ensembl
NEMVEDRAFT_v1g229839	NEMVEDRAFT_v1g229839.EDO38900	NEMVEscaffold_111	260987	269386	-		Ensembl
NEMVEDRAFT_v1g209768	NEMVEDRAFT_v1g209768.EDO38871	NEMVEscaffold_111	272259	279160	+		Ensembl
G2212	TU4399	NEMVEscaffold_111	306521	310046	+	NEMVEDRAFT_v1g244152.EDO38872	updated
NEMVEDRAFT_v1g209771	NEMVEDRAFT_v1g209771.EDO38901	NEMVEscaffold_111	315246	318829	-		Ensembl
NEMVEDRAFT_v1g112390	NEMVEDRAFT_v1g112390.EDO38873	NEMVEscaffold_111	354498	359258	+		Ensembl
NEMVEDRAFT_v1g11103	NEMVEDRAFT_v1g11103.EDO38902	NEMVEscaffold_111	366314	376659	-		Ensembl
G2337	TU4637	NEMVEscaffold_111	377028	391230	+		novel
G2266	TU4503	NEMVEscaffold_111	395410	410334	-	NEMVEDRAFT_v1g244155.EDO38903	updated
NEMVEDRAFT_v1g168680	NEMVEDRAFT_v1g168680.EDO38874	NEMVEscaffold_111	410374	414663	+		Ensembl
NEMVEDRAFT_v1g209780	NEMVEDRAFT_v1g209780.EDO38875	NEMVEscaffold_111	419713	420573	+		Ensembl
NEMVEDRAFT_v1g112354	NEMVEDRAFT_v1g112354.EDO38904	NEMVEscaffold_111	425400	425585	-		Ensembl
NEMVEDRAFT_v1g209782	NEMVEDRAFT_v1g209782.EDO38876	NEMVEscaffold_111	432138	433235	+		Ensembl
NEMVEDRAFT_v1g112412	NEMVEDRAFT_v1g112412.EDO38905	NEMVEscaffold_111	439073	443814	-		Ensembl
NEMVEDRAFT_v1g209785	NEMVEDRAFT_v1g209785.EDO38906	NEMVEscaffold_111	487728	489970	-		Ensembl
NEMVEDRAFT_v1g244159	NEMVEDRAFT_v1g244159.EDO38907	NEMVEscaffold_111	508864	518688	-		Ensembl
NEMVEDRAFT_v1g232984	NEMVEDRAFT_v1g232984.EDO38908	NEMVEscaffold_111	521046	527932	-		Ensembl
G2260	TU4490	NEMVEscaffold_111	528054	552879	+	NEMVEDRAFT_v1g168689.EDO38878	updated
NEMVEDRAFT_v1g244161	NEMVEDRAFT_v1g244161.EDO38877	NEMVEscaffold_111	531526	541170	+		Ensembl
NEMVEDRAFT_v1g112425	NEMVEDRAFT_v1g112425.EDO38909	NEMVEscaffold_111	565353	566649	-		Ensembl
NEMVEDRAFT_v1g58645	NEMVEDRAFT_v1g58645.EDO38910	NEMVEscaffold_111	575480	575698	-		Ensembl
G2273	TU4512	NEMVEscaffold_111	578664	588464	-	NEMVEDRAFT_v1g244165.EDO38911	updated
G2233	TU4448	NEMVEscaffold_111	588757	593605	+		novel
NEMVEDRAFT_v1g168693	NEMVEDRAFT_v1g168693.EDO38879	NEMVEscaffold_111	597551	645753	+		Ensembl
NEMVEDRAFT_v1g209804	NEMVEDRAFT_v1g209804.EDO38912	NEMVEscaffold_111	646875	648795	-		Ensembl
NEMVEDRAFT_v1g112414	NEMVEDRAFT_v1g112414.EDO38880	NEMVEscaffold_111	648885	652463	+		Ensembl
NEMVEDRAFT_v1g209806	NEMVEDRAFT_v1g209806.EDO38881	NEMVEscaffold_111	659056	659907	+		Ensembl
G2328	TU4618	NEMVEscaffold_111	670973	672992	+		novel
G2234	TU4449	NEMVEscaffold_111	693512	694242	+	NEMVEDRAFT_v1g209810.EDO38882	updated
NEMVEDRAFT_v1g221912	NEMVEDRAFT_v1g221912.EDO29405	NEMVEscaffold_1110	246	1927	-		Ensembl
NEMVEDRAFT_v1g225720	NEMVEDRAFT_v1g225720.EDO25768	NEMVEscaffold_11101	367	1332	+		Ensembl
NEMVEDRAFT_v1g156512	NEMVEDRAFT_v1g156512.EDO25767	NEMVEscaffold_11104	1136	1312	+		Ensembl
NEMVEDRAFT_v1g221913	NEMVEDRAFT_v1g221913.EDO29404	NEMVEscaffold_1113	82	36342	+		Ensembl
NEMVEDRAFT_v1g225721	NEMVEDRAFT_v1g225721.EDO25766	NEMVEscaffold_11164	613	1496	+		Ensembl
NEMVEDRAFT_v1g221914	NEMVEDRAFT_v1g221914.EDO29403	NEMVEscaffold_1117	34963	36486	-		Ensembl
NEMVEDRAFT_v1g49836	NEMVEDRAFT_v1g49836.EDO25765	NEMVEscaffold_11170	581	1037	-		Ensembl
NEMVEDRAFT_v1g156516	NEMVEDRAFT_v1g156516.EDO25764	NEMVEscaffold_11172	668	1513	-		Ensembl
NEMVEDRAFT_v1g225724	NEMVEDRAFT_v1g225724.EDO25763	NEMVEscaffold_11186	407	1100	+		Ensembl
NEMVEDRAFT_v1g221915	NEMVEDRAFT_v1g221915.EDO29401	NEMVEscaffold_1119	11	943	+		Ensembl
NEMVEDRAFT_v1g144654	NEMVEDRAFT_v1g144654.EDO29402	NEMVEscaffold_1119	37002	37595	+		Ensembl
NEMVEDRAFT_v1g225725	NEMVEDRAFT_v1g225725.EDO25762	NEMVEscaffold_11193	4	1493	+		Ensembl
G2284	TU4538	NEMVEscaffold_112	2259	28964	+	NEMVEDRAFT_v1g209811.EDO38811	updated
NEMVEDRAFT_v1g112540	NEMVEDRAFT_v1g112540.EDO38812	NEMVEscaffold_112	25290	27755	+		Ensembl
NEMVEDRAFT_v1g209813	NEMVEDRAFT_v1g209813.EDO38833	NEMVEscaffold_112	30216	41075	-		Ensembl
NEMVEDRAFT_v1g112560	NEMVEDRAFT_v1g112560.EDO38813	NEMVEscaffold_112	59113	62555	+		Ensembl
G2381	TU4715	NEMVEscaffold_112	62353	105621	-	NEMVEDRAFT_v1g112613.EDO38834	updated
NEMVEDRAFT_v1g209816	NEMVEDRAFT_v1g209816.EDO38814	NEMVEscaffold_112	106892	108407	+		Ensembl
G2308	TU4574	NEMVEscaffold_112	112056	122222	+	NEMVEDRAFT_v1g187918.EDO38815	updated
NEMVEDRAFT_v1g112548	NEMVEDRAFT_v1g112548.EDO38835	NEMVEscaffold_112	129253	129975	-		Ensembl
NEMVEDRAFT_v1g209821	NEMVEDRAFT_v1g209821.EDO38836	NEMVEscaffold_112	142013	146989	-		Ensembl
NEMVEDRAFT_v1g244169	NEMVEDRAFT_v1g244169.EDO38837	NEMVEscaffold_112	149511	152726	-		Ensembl
NEMVEDRAFT_v1g25951	NEMVEDRAFT_v1g25951.EDO38838	NEMVEscaffold_112	154950	155624	-		Ensembl
NEMVEDRAFT_v1g25979	NEMVEDRAFT_v1g25979.EDO38816	NEMVEscaffold_112	161547	162317	+		Ensembl
NEMVEDRAFT_v1g112617	NEMVEDRAFT_v1g112617.EDO38817	NEMVEscaffold_112	170704	171108	+		Ensembl
NEMVEDRAFT_v1g21684	NEMVEDRAFT_v1g21684.EDO38839	NEMVEscaffold_112	183453	190955	-		Ensembl
G2325	TU4615	NEMVEscaffold_112	194168	208568	-	NEMVEDRAFT_v1g187927.EDO38840	updated
NEMVEDRAFT_v1g209831	NEMVEDRAFT_v1g209831.EDO38818	NEMVEscaffold_112	208460	215435	+		Ensembl
NEMVEDRAFT_v1g244175	NEMVEDRAFT_v1g244175.EDO38841	NEMVEscaffold_112	216150	217982	-		Ensembl
NEMVEDRAFT_v1g112507	NEMVEDRAFT_v1g112507.EDO38842	NEMVEscaffold_112	229674	235308	-		Ensembl
NEMVEDRAFT_v1g244177	NEMVEDRAFT_v1g244177.EDO38819	NEMVEscaffold_112	238581	243121	+		Ensembl
NEMVEDRAFT_v1g187943	NEMVEDRAFT_v1g187943.EDO38843	NEMVEscaffold_112	243120	245106	-		Ensembl
G2292	TU4544	NEMVEscaffold_112	274821	285011	-	NEMVEDRAFT_v1g112546.EDO38820	updated
G2296	TU4548	NEMVEscaffold_112	302647	304232	+	NEMVEDRAFT_v1g209840.EDO38821	updated
NEMVEDRAFT_v1g112493	NEMVEDRAFT_v1g112493.EDO38844	NEMVEscaffold_112	327393	327695	-		Ensembl
G2307	TU4569	NEMVEscaffold_112	328341	345227	+		novel
NEMVEDRAFT_v1g112492	NEMVEDRAFT_v1g112492.EDO38822	NEMVEscaffold_112	352694	353077	+		Ensembl
NEMVEDRAFT_v1g112480	NEMVEDRAFT_v1g112480.EDO38823	NEMVEscaffold_112	358744	359622	+		Ensembl
G2319	TU4597	NEMVEscaffold_112	360444	370522	-	NEMVEDRAFT_v1g42384.EDO38845	updated
NEMVEDRAFT_v1g168735	NEMVEDRAFT_v1g168735.EDO38824	NEMVEscaffold_112	370849	379075	+		Ensembl
NEMVEDRAFT_v1g168739	NEMVEDRAFT_v1g168739.EDO38846	NEMVEscaffold_112	381792	386380	-		Ensembl
G2313	TU4588	NEMVEscaffold_112	386441	391945	+	NEMVEDRAFT_v1g112619.EDO38825	updated
G2320	TU4599	NEMVEscaffold_112	392340	408106	-	NEMVEDRAFT_v1g209853.EDO38847	updated
G2322	TU4601	NEMVEscaffold_112	410914	429817	+	NEMVEDRAFT_v1g209854.EDO38826	updated
NEMVEDRAFT_v1g209855	NEMVEDRAFT_v1g209855.EDO38848	NEMVEscaffold_112	431399	435747	-		Ensembl
G2314	TU4589	NEMVEscaffold_112	438927	446860	-	NEMVEDRAFT_v1g112587.EDO38849	updated
NEMVEDRAFT_v1g112538	NEMVEDRAFT_v1g112538.EDO38850	NEMVEscaffold_112	451603	452685	-		Ensembl
G2326	TU4609	NEMVEscaffold_112	455405	467421	-	NEMVEDRAFT_v1g168742.EDO38851	updated
NEMVEDRAFT_v1g112593	NEMVEDRAFT_v1g112593.EDO38827	NEMVEscaffold_112	456843	457214	+		Ensembl
G2327	TU4616	NEMVEscaffold_112	469385	482191	-	NEMVEDRAFT_v1g112522.EDO38852	updated
NEMVEDRAFT_v1g1957	NEMVEDRAFT_v1g1957.EDO38853	NEMVEscaffold_112	490298	491917	-		Ensembl
NEMVEDRAFT_v1g244186	NEMVEDRAFT_v1g244186.EDO38828	NEMVEscaffold_112	519454	525558	+		Ensembl
G2345	TU4651	NEMVEscaffold_112	525895	530265	-	NEMVEDRAFT_v1g209862.EDO38855	updated
NEMVEDRAFT_v1g244187	NEMVEDRAFT_v1g244187.EDO38854	NEMVEscaffold_112	526860	529348	-		Ensembl
G2343	TU4649	NEMVEscaffold_112	531111	546380	+	NEMVEDRAFT_v1g244189.EDO38829	updated
NEMVEDRAFT_v1g244190	NEMVEDRAFT_v1g244190.EDO38856	NEMVEscaffold_112	548795	551143	-		Ensembl
NEMVEDRAFT_v1g112523	NEMVEDRAFT_v1g112523.EDO38857	NEMVEscaffold_112	551600	551833	-		Ensembl
NEMVEDRAFT_v1g112601	NEMVEDRAFT_v1g112601.EDO38830	NEMVEscaffold_112	553785	556186	+		Ensembl
NEMVEDRAFT_v1g112567	NEMVEDRAFT_v1g112567.EDO38858	NEMVEscaffold_112	569269	573661	-		Ensembl
NEMVEDRAFT_v1g30007	NEMVEDRAFT_v1g30007.EDO38859	NEMVEscaffold_112	576394	605566	-		Ensembl
G2354	TU4672	NEMVEscaffold_112	606137	615269	+	NEMVEDRAFT_v1g187976.EDO38831	updated
NEMVEDRAFT_v1g244196	NEMVEDRAFT_v1g244196.EDO38860	NEMVEscaffold_112	615160	622571	-		Ensembl
NEMVEDRAFT_v1g209875	NEMVEDRAFT_v1g209875.EDO38832	NEMVEscaffold_112	652995	658641	+		Ensembl
G2350	TU4662	NEMVEscaffold_112	661550	679020	-	NEMVEDRAFT_v1g112545.EDO38861	updated
NEMVEDRAFT_v1g225726	NEMVEDRAFT_v1g225726.EDO25761	NEMVEscaffold_11201	869	1400	+		Ensembl
NEMVEDRAFT_v1g156526	NEMVEDRAFT_v1g156526.EDO25760	NEMVEscaffold_11219	126	942	-		Ensembl
NEMVEDRAFT_v1g221916	NEMVEDRAFT_v1g221916.EDO29400	NEMVEscaffold_1122	595	1356	-		Ensembl
G2363	TU4685	NEMVEscaffold_1123	979	2386	+	NEMVEDRAFT_v1g221917.EDO29398	updated
NEMVEDRAFT_v1g144658	NEMVEDRAFT_v1g144658.EDO29399	NEMVEscaffold_1123	30236	30625	+		Ensembl
G2357	TU4677	NEMVEscaffold_1123	34189	35625	+		novel
NEMVEDRAFT_v1g225729	NEMVEDRAFT_v1g225729.EDO25759	NEMVEscaffold_11231	42	544	-		Ensembl
NEMVEDRAFT_v1g78370	NEMVEDRAFT_v1g78370.EDO25758	NEMVEscaffold_11236	1085	1441	+		Ensembl
NEMVEDRAFT_v1g225731	NEMVEDRAFT_v1g225731.EDO25757	NEMVEscaffold_11245	63	578	+		Ensembl
NEMVEDRAFT_v1g221919	NEMVEDRAFT_v1g221919.EDO29397	NEMVEscaffold_1125	204	36033	+		Ensembl
NEMVEDRAFT_v1g225732	NEMVEDRAFT_v1g225732.EDO25756	NEMVEscaffold_11260	72	911	+		Ensembl
NEMVEDRAFT_v1g49803	NEMVEDRAFT_v1g49803.EDO25755	NEMVEscaffold_11267	20	262	+		Ensembl
G2376	TU4705	NEMVEscaffold_11279	331	1432	-		novel
NEMVEDRAFT_v1g156534	NEMVEDRAFT_v1g156534.EDO25754	NEMVEscaffold_11285	40	766	+		Ensembl
G2390	TU4743	NEMVEscaffold_113	1	9876	+	NEMVEDRAFT_v1g112758.EDO38772	updated
NEMVEDRAFT_v1g112745	NEMVEDRAFT_v1g112745.EDO38773	NEMVEscaffold_113	15001	15372	+		Ensembl
NEMVEDRAFT_v1g209880	NEMVEDRAFT_v1g209880.EDO38774	NEMVEscaffold_113	15369	16031	+		Ensembl
G2377	TU4706	NEMVEscaffold_113	44391	49096	+		novel
G2421	TU4833	NEMVEscaffold_113	65823	104460	+	NEMVEDRAFT_v1g168765.EDO38775	updated
NEMVEDRAFT_v1g41788	NEMVEDRAFT_v1g41788.EDO38776	NEMVEscaffold_113	109372	114538	+		Ensembl
NEMVEDRAFT_v1g112757	NEMVEDRAFT_v1g112757.EDO38793	NEMVEscaffold_113	120303	120641	-		Ensembl
G2388	TU4738	NEMVEscaffold_113	138003	143205	-	NEMVEDRAFT_v1g112691.EDO38794	updated
NEMVEDRAFT_v1g112683	NEMVEDRAFT_v1g112683.EDO38795	NEMVEscaffold_113	162358	165526	-		Ensembl
NEMVEDRAFT_v1g168774	NEMVEDRAFT_v1g168774.EDO38777	NEMVEscaffold_113	174080	175890	+		Ensembl
NEMVEDRAFT_v1g244203	NEMVEDRAFT_v1g244203.EDO38796	NEMVEscaffold_113	179379	181386	-		Ensembl
NEMVEDRAFT_v1g209898	NEMVEDRAFT_v1g209898.EDO38797	NEMVEscaffold_113	181884	182804	-		Ensembl
NEMVEDRAFT_v1g209900	NEMVEDRAFT_v1g209900.EDO38798	NEMVEscaffold_113	190332	191276	-		Ensembl
G2411	TU4806	NEMVEscaffold_113	192208	207702	-	NEMVEDRAFT_v1g112739.EDO38799	updated
NEMVEDRAFT_v1g209903	NEMVEDRAFT_v1g209903.EDO38800	NEMVEscaffold_113	214056	215865	-		Ensembl
NEMVEDRAFT_v1g244204	NEMVEDRAFT_v1g244204.EDO38801	NEMVEscaffold_113	225998	227580	-		Ensembl
NEMVEDRAFT_v1g244205	NEMVEDRAFT_v1g244205.EDO38778	NEMVEscaffold_113	227691	236170	+		Ensembl
G2418	TU4819	NEMVEscaffold_113	247882	301943	+	NEMVEDRAFT_v1g112635.EDO38802	updated
NEMVEDRAFT_v1g112687	NEMVEDRAFT_v1g112687.EDO38803	NEMVEscaffold_113	309796	310338	-		Ensembl
NEMVEDRAFT_v1g26602	NEMVEDRAFT_v1g26602.EDO38804	NEMVEscaffold_113	316052	318362	-		Ensembl
NEMVEDRAFT_v1g112664	NEMVEDRAFT_v1g112664.EDO38805	NEMVEscaffold_113	321397	322390	-		Ensembl
G2437	TU4863	NEMVEscaffold_113	348832	352175	-		novel
NEMVEDRAFT_v1g51980	NEMVEDRAFT_v1g51980.EDO38806	NEMVEscaffold_113	375206	379299	-		Ensembl
G2400	TU4785	NEMVEscaffold_113	400280	405127	+	NEMVEDRAFT_v1g112689.EDO38779	updated
NEMVEDRAFT_v1g244207	NEMVEDRAFT_v1g244207.EDO38807	NEMVEscaffold_113	405629	414298	-		Ensembl
NEMVEDRAFT_v1g168780	NEMVEDRAFT_v1g168780.EDO38808	NEMVEscaffold_113	420709	421676	-		Ensembl
G2395	TU4750	NEMVEscaffold_113	421708	424881	+	NEMVEDRAFT_v1g244209.EDO38780	updated
NEMVEDRAFT_v1g112761	NEMVEDRAFT_v1g112761.EDO38809	NEMVEscaffold_113	428504	431442	-		Ensembl
NEMVEDRAFT_v1g168783	NEMVEDRAFT_v1g168783.EDO38810	NEMVEscaffold_113	433302	437460	-		Ensembl
G2419	TU4828	NEMVEscaffold_113	437525	444850	+	NEMVEDRAFT_v1g188006.EDO38782	updated
NEMVEDRAFT_v1g168786	NEMVEDRAFT_v1g168786.EDO38781	NEMVEscaffold_113	437557	438390	+		Ensembl
NEMVEDRAFT_v1g112753	NEMVEDRAFT_v1g112753.EDO38783	NEMVEscaffold_113	443742	444257	+		Ensembl
NEMVEDRAFT_v1g209920	NEMVEDRAFT_v1g209920.EDO38784	NEMVEscaffold_113	456259	457662	+		Ensembl
G2548	TU5059	NEMVEscaffold_113	460710	534517	+	NEMVEDRAFT_v1g77633.EDO38791	updated
NEMVEDRAFT_v1g24372	NEMVEDRAFT_v1g24372.EDO38785	NEMVEscaffold_113	461710	472888	+		Ensembl
NEMVEDRAFT_v1g11770	NEMVEDRAFT_v1g11770.EDO38786	NEMVEscaffold_113	472853	483441	+		Ensembl
NEMVEDRAFT_v1g22881	NEMVEDRAFT_v1g22881.EDO38787	NEMVEscaffold_113	486496	493489	+		Ensembl
NEMVEDRAFT_v1g112718	NEMVEDRAFT_v1g112718.EDO38788	NEMVEscaffold_113	493316	499610	+		Ensembl
NEMVEDRAFT_v1g212	NEMVEDRAFT_v1g212.EDO38789	NEMVEscaffold_113	499527	525840	+		Ensembl
NEMVEDRAFT_v1g18668	NEMVEDRAFT_v1g18668.EDO38790	NEMVEscaffold_113	526471	527620	+		Ensembl
NEMVEDRAFT_v1g112713	NEMVEDRAFT_v1g112713.EDO38792	NEMVEscaffold_113	548149	565638	+		Ensembl
NEMVEDRAFT_v1g221921	NEMVEDRAFT_v1g221921.EDO29396	NEMVEscaffold_1130	5651	7972	-		Ensembl
G2424	TU4836	NEMVEscaffold_1130	29901	30888	+		novel
G2449	TU4881	NEMVEscaffold_1131	141	7885	-	NEMVEDRAFT_v1g8806.EDO29394	updated
NEMVEDRAFT_v1g144687	NEMVEDRAFT_v1g144687.EDO29393	NEMVEscaffold_1131	5114	9782	+		Ensembl
G2443	TU4874	NEMVEscaffold_1131	30995	32175	-	NEMVEDRAFT_v1g221925.EDO29395	updated
NEMVEDRAFT_v1g225734	NEMVEDRAFT_v1g225734.EDO25753	NEMVEscaffold_11313	74	1430	+		Ensembl
G2511	TU4996	NEMVEscaffold_1133	4222	24291	-	NEMVEDRAFT_v1g176484.EDO29392	updated
G2457	TU4895	NEMVEscaffold_1133	24623	32746	+	NEMVEDRAFT_v1g195684.EDO29391	updated
G2456	TU4892	NEMVEscaffold_1135	958	6720	-	NEMVEDRAFT_v1g4002.EDO29389	updated
NEMVEDRAFT_v1g7640	NEMVEDRAFT_v1g7640.EDO29390	NEMVEscaffold_1135	6292	6564	-		Ensembl
NEMVEDRAFT_v1g156539	NEMVEDRAFT_v1g156539.EDO25752	NEMVEscaffold_11356	812	973	+		Ensembl
NEMVEDRAFT_v1g225738	NEMVEDRAFT_v1g225738.EDO25751	NEMVEscaffold_11363	111	691	+		Ensembl
NEMVEDRAFT_v1g156545	NEMVEDRAFT_v1g156545.EDO25750	NEMVEscaffold_11375	505	828	-		Ensembl
NEMVEDRAFT_v1g78550	NEMVEDRAFT_v1g78550.EDO25749	NEMVEscaffold_11384	297	497	-		Ensembl
NEMVEDRAFT_v1g9732	NEMVEDRAFT_v1g9732.EDO25748	NEMVEscaffold_11384	723	1460	+		Ensembl
G2450	TU4883	NEMVEscaffold_1139	226	902	-		novel
NEMVEDRAFT_v1g144703	NEMVEDRAFT_v1g144703.EDO29388	NEMVEscaffold_1139	36261	36608	+		Ensembl
NEMVEDRAFT_v1g209929	NEMVEDRAFT_v1g209929.EDO38717	NEMVEscaffold_114	313	5235	+		Ensembl
NEMVEDRAFT_v1g209931	NEMVEDRAFT_v1g209931.EDO38748	NEMVEscaffold_114	9103	11025	-		Ensembl
NEMVEDRAFT_v1g168810	NEMVEDRAFT_v1g168810.EDO38718	NEMVEscaffold_114	11238	14079	+		Ensembl
NEMVEDRAFT_v1g188032	NEMVEDRAFT_v1g188032.EDO38749	NEMVEscaffold_114	15678	19548	-		Ensembl
NEMVEDRAFT_v1g227033	NEMVEDRAFT_v1g227033.EDO38719	NEMVEscaffold_114	19978	23250	+		Ensembl
NEMVEDRAFT_v1g209936	NEMVEDRAFT_v1g209936.EDO38750	NEMVEscaffold_114	23713	26622	-		Ensembl
NEMVEDRAFT_v1g168814	NEMVEDRAFT_v1g168814.EDO38720	NEMVEscaffold_114	27316	42421	+		Ensembl
NEMVEDRAFT_v1g44312	NEMVEDRAFT_v1g44312.EDO38721	NEMVEscaffold_114	55388	60471	+		Ensembl
NEMVEDRAFT_v1g244220	NEMVEDRAFT_v1g244220.EDO38751	NEMVEscaffold_114	61843	65586	-		Ensembl
NEMVEDRAFT_v1g112842	NEMVEDRAFT_v1g112842.EDO38722	NEMVEscaffold_114	90030	94337	+		Ensembl
NEMVEDRAFT_v1g52909	NEMVEDRAFT_v1g52909.EDO38752	NEMVEscaffold_114	104357	107313	-		Ensembl
NEMVEDRAFT_v1g188037	NEMVEDRAFT_v1g188037.EDO38753	NEMVEscaffold_114	115838	117892	-		Ensembl
NEMVEDRAFT_v1g209947	NEMVEDRAFT_v1g209947.EDO38723	NEMVEscaffold_114	123969	130441	+		Ensembl
NEMVEDRAFT_v1g244223	NEMVEDRAFT_v1g244223.EDO38754	NEMVEscaffold_114	144583	147998	-		Ensembl
NEMVEDRAFT_v1g112786	NEMVEDRAFT_v1g112786.EDO38755	NEMVEscaffold_114	165815	166060	-		Ensembl
NEMVEDRAFT_v1g209953	NEMVEDRAFT_v1g209953.EDO38724	NEMVEscaffold_114	196855	197262	+		Ensembl
NEMVEDRAFT_v1g112845	NEMVEDRAFT_v1g112845.EDO38725	NEMVEscaffold_114	201268	213186	+		Ensembl
G2483	TU4937	NEMVEscaffold_114	219033	224013	+		novel
NEMVEDRAFT_v1g188039	NEMVEDRAFT_v1g188039.EDO38726	NEMVEscaffold_114	234807	235815	+		Ensembl
NEMVEDRAFT_v1g244226	NEMVEDRAFT_v1g244226.EDO38727	NEMVEscaffold_114	239514	263850	+		Ensembl
NEMVEDRAFT_v1g112837	NEMVEDRAFT_v1g112837.EDO38756	NEMVEscaffold_114	266163	270472	-		Ensembl
NEMVEDRAFT_v1g112784	NEMVEDRAFT_v1g112784.EDO38757	NEMVEscaffold_114	272686	273474	-		Ensembl
NEMVEDRAFT_v1g24582	NEMVEDRAFT_v1g24582.EDO38758	NEMVEscaffold_114	275191	285189	-		Ensembl
NEMVEDRAFT_v1g237102	NEMVEDRAFT_v1g237102.EDO38728	NEMVEscaffold_114	290965	296990	+		Ensembl
NEMVEDRAFT_v1g209965	NEMVEDRAFT_v1g209965.EDO38729	NEMVEscaffold_114	300502	302823	+		Ensembl
NEMVEDRAFT_v1g112848	NEMVEDRAFT_v1g112848.EDO38759	NEMVEscaffold_114	304128	304316	-		Ensembl
NEMVEDRAFT_v1g209966	NEMVEDRAFT_v1g209966.EDO38760	NEMVEscaffold_114	309025	340704	-		Ensembl
NEMVEDRAFT_v1g40616	NEMVEDRAFT_v1g40616.EDO38730	NEMVEscaffold_114	359496	359723	+		Ensembl
G2510	TU4995	NEMVEscaffold_114	361566	374815	+	NEMVEDRAFT_v1g112850.EDO38731	updated
G2508	TU4992	NEMVEscaffold_114	389899	390462	+	NEMVEDRAFT_v1g209970.EDO38732	updated
G2544	TU5056	NEMVEscaffold_114	394115	417499	-	NEMVEDRAFT_v1g244232.EDO38761	updated
G2520	TU5009	NEMVEscaffold_114	417590	427701	+	NEMVEDRAFT_v1g168838.EDO38733	updated
NEMVEDRAFT_v1g112847	NEMVEDRAFT_v1g112847.EDO38734	NEMVEscaffold_114	428853	431287	+		Ensembl
NEMVEDRAFT_v1g112889	NEMVEDRAFT_v1g112889.EDO38762	NEMVEscaffold_114	434163	434541	-		Ensembl
NEMVEDRAFT_v1g209974	NEMVEDRAFT_v1g209974.EDO38763	NEMVEscaffold_114	436263	440364	-		Ensembl
G2581	TU5099	NEMVEscaffold_114	440813	500015	+	NEMVEDRAFT_v1g209979.EDO38737	updated
NEMVEDRAFT_v1g209975	NEMVEDRAFT_v1g209975.EDO38735	NEMVEscaffold_114	440850	445786	+		Ensembl
NEMVEDRAFT_v1g209976	NEMVEDRAFT_v1g209976.EDO38764	NEMVEscaffold_114	446501	448507	-		Ensembl
G2584	TU5106	NEMVEscaffold_114	459085	460607	+		novel
NEMVEDRAFT_v1g112797	NEMVEDRAFT_v1g112797.EDO38736	NEMVEscaffold_114	464187	465921	+		Ensembl
NEMVEDRAFT_v1g23072	NEMVEDRAFT_v1g23072.EDO38765	NEMVEscaffold_114	468166	470038	-		Ensembl
NEMVEDRAFT_v1g209980	NEMVEDRAFT_v1g209980.EDO38766	NEMVEscaffold_114	496528	497382	-		Ensembl
NEMVEDRAFT_v1g57796	NEMVEDRAFT_v1g57796.EDO38738	NEMVEscaffold_114	525838	526215	+		Ensembl
NEMVEDRAFT_v1g112929	NEMVEDRAFT_v1g112929.EDO38767	NEMVEscaffold_114	529686	530177	-		Ensembl
NEMVEDRAFT_v1g244236	NEMVEDRAFT_v1g244236.EDO38739	NEMVEscaffold_114	539491	541818	+		Ensembl
NEMVEDRAFT_v1g112906	NEMVEDRAFT_v1g112906.EDO38740	NEMVEscaffold_114	545426	553711	+		Ensembl
NEMVEDRAFT_v1g209986	NEMVEDRAFT_v1g209986.EDO38768	NEMVEscaffold_114	558677	559498	-		Ensembl
NEMVEDRAFT_v1g209987	NEMVEDRAFT_v1g209987.EDO38741	NEMVEscaffold_114	560253	564118	+		Ensembl
NEMVEDRAFT_v1g112894	NEMVEDRAFT_v1g112894.EDO38742	NEMVEscaffold_114	567805	568293	+		Ensembl
NEMVEDRAFT_v1g112791	NEMVEDRAFT_v1g112791.EDO38743	NEMVEscaffold_114	571130	571783	+		Ensembl
NEMVEDRAFT_v1g209988	NEMVEDRAFT_v1g209988.EDO38744	NEMVEscaffold_114	573169	575524	+		Ensembl
NEMVEDRAFT_v1g112795	NEMVEDRAFT_v1g112795.EDO38769	NEMVEscaffold_114	576904	580854	-		Ensembl
NEMVEDRAFT_v1g58873	NEMVEDRAFT_v1g58873.EDO38745	NEMVEscaffold_114	584730	584972	+		Ensembl
NEMVEDRAFT_v1g244238	NEMVEDRAFT_v1g244238.EDO38746	NEMVEscaffold_114	601917	612083	+		Ensembl
NEMVEDRAFT_v1g112864	NEMVEDRAFT_v1g112864.EDO38747	NEMVEscaffold_114	658361	661277	+		Ensembl
NEMVEDRAFT_v1g112941	NEMVEDRAFT_v1g112941.EDO38770	NEMVEscaffold_114	663524	665033	-		Ensembl
G2532	TU5026	NEMVEscaffold_114	666494	667408	-	NEMVEDRAFT_v1g112780.EDO38771	updated
G2533	TU5027	NEMVEscaffold_114	668240	668507	-		novel
NEMVEDRAFT_v1g225742	NEMVEDRAFT_v1g225742.EDO25747	NEMVEscaffold_11400	33	869	-		Ensembl
G2538	TU5034	NEMVEscaffold_11404	36	1456	+	NEMVEDRAFT_v1g49591.EDO25746	updated
NEMVEDRAFT_v1g221931	NEMVEDRAFT_v1g221931.EDO29386	NEMVEscaffold_1141	7496	8731	-		Ensembl
NEMVEDRAFT_v1g221932	NEMVEDRAFT_v1g221932.EDO29387	NEMVEscaffold_1141	13819	18295	-		Ensembl
NEMVEDRAFT_v1g156558	NEMVEDRAFT_v1g156558.EDO25745	NEMVEscaffold_11411	812	1030	+		Ensembl
NEMVEDRAFT_v1g225744	NEMVEDRAFT_v1g225744.EDO25744	NEMVEscaffold_11417	177	578	-		Ensembl
G2609	TU5158	NEMVEscaffold_1143	9252	24835	+	NEMVEDRAFT_v1g144708.EDO29385	updated
NEMVEDRAFT_v1g42697	NEMVEDRAFT_v1g42697.EDO29383	NEMVEscaffold_1143	12347	12907	+		Ensembl
NEMVEDRAFT_v1g71141	NEMVEDRAFT_v1g71141.EDO29384	NEMVEscaffold_1143	15689	18215	+		Ensembl
NEMVEDRAFT_v1g78424	NEMVEDRAFT_v1g78424.EDO25743	NEMVEscaffold_11430	39	452	-		Ensembl
NEMVEDRAFT_v1g156562	NEMVEDRAFT_v1g156562.EDO25742	NEMVEscaffold_11432	622	876	+		Ensembl
G2554	TU5065	NEMVEscaffold_11439	558	1208	-	NEMVEDRAFT_v1g225745.EDO25741	updated
G2556	TU5067	NEMVEscaffold_1145	1789	2884	+		novel
NEMVEDRAFT_v1g156565	NEMVEDRAFT_v1g156565.EDO25739	NEMVEscaffold_11453	106	456	-		Ensembl
NEMVEDRAFT_v1g225747	NEMVEDRAFT_v1g225747.EDO25740	NEMVEscaffold_11453	630	1399	-		Ensembl
NEMVEDRAFT_v1g76367	NEMVEDRAFT_v1g76367.EDO29381	NEMVEscaffold_1146	10160	12093	+		Ensembl
G2597	TU5126	NEMVEscaffold_1146	13372	14083	+		novel
G2583	TU5103	NEMVEscaffold_1146	17234	30103	-	NEMVEDRAFT_v1g176489.EDO29382	updated
NEMVEDRAFT_v1g225748	NEMVEDRAFT_v1g225748.EDO25738	NEMVEscaffold_11465	45	1014	+		Ensembl
G2607	TU5148	NEMVEscaffold_1148	24012	29360	+	NEMVEDRAFT_v1g248675.EDO29378	updated
NEMVEDRAFT_v1g176499	NEMVEDRAFT_v1g176499.EDO29379	NEMVEscaffold_1148	27456	28852	+		Ensembl
NEMVEDRAFT_v1g144733	NEMVEDRAFT_v1g144733.EDO29380	NEMVEscaffold_1148	30581	32196	-		Ensembl
G2576	TU5092	NEMVEscaffold_1148	32572	35362	+		novel
NEMVEDRAFT_v1g221945	NEMVEDRAFT_v1g221945.EDO29377	NEMVEscaffold_1149	749	36642	-		Ensembl
G2600	TU5132	NEMVEscaffold_115	6875	11035	-		novel
NEMVEDRAFT_v1g209994	NEMVEDRAFT_v1g209994.EDO38699	NEMVEscaffold_115	15520	16785	-		Ensembl
NEMVEDRAFT_v1g54511	NEMVEDRAFT_v1g54511.EDO38679	NEMVEscaffold_115	36368	36769	+		Ensembl
G2592	TU5118	NEMVEscaffold_115	59406	60795	+		novel
NEMVEDRAFT_v1g244239	NEMVEDRAFT_v1g244239.EDO38700	NEMVEscaffold_115	83849	92118	-		Ensembl
NEMVEDRAFT_v1g76914	NEMVEDRAFT_v1g76914.EDO38680	NEMVEscaffold_115	94663	95546	+		Ensembl
NEMVEDRAFT_v1g112980	NEMVEDRAFT_v1g112980.EDO38681	NEMVEscaffold_115	98007	98333	+		Ensembl
NEMVEDRAFT_v1g210002	NEMVEDRAFT_v1g210002.EDO38682	NEMVEscaffold_115	106494	108516	+		Ensembl
G2605	TU5145	NEMVEscaffold_115	107635	117675	-	NEMVEDRAFT_v1g188066.EDO38701	updated
NEMVEDRAFT_v1g112951	NEMVEDRAFT_v1g112951.EDO38702	NEMVEscaffold_115	118021	138494	-		Ensembl
G2627	TU5190	NEMVEscaffold_115	153002	171367	-		novel
NEMVEDRAFT_v1g244242	NEMVEDRAFT_v1g244242.EDO38683	NEMVEscaffold_115	172995	182719	+		Ensembl
G2696	TU5326	NEMVEscaffold_115	182929	260686	-	NEMVEDRAFT_v1g75569.EDO38684	updated
NEMVEDRAFT_v1g113050	NEMVEDRAFT_v1g113050.EDO38703	NEMVEscaffold_115	192281	192678	-		Ensembl
NEMVEDRAFT_v1g188073	NEMVEDRAFT_v1g188073.EDO38685	NEMVEscaffold_115	261118	267473	+		Ensembl
NEMVEDRAFT_v1g113024	NEMVEDRAFT_v1g113024.EDO38686	NEMVEscaffold_115	274837	275376	+		Ensembl
NEMVEDRAFT_v1g210012	NEMVEDRAFT_v1g210012.EDO38704	NEMVEscaffold_115	281224	282069	-		Ensembl
NEMVEDRAFT_v1g210013	NEMVEDRAFT_v1g210013.EDO38687	NEMVEscaffold_115	285222	294112	+		Ensembl
NEMVEDRAFT_v1g244245	NEMVEDRAFT_v1g244245.EDO38705	NEMVEscaffold_115	316588	318581	-		Ensembl
NEMVEDRAFT_v1g44649	NEMVEDRAFT_v1g44649.EDO38706	NEMVEscaffold_115	322498	324093	-		Ensembl
NEMVEDRAFT_v1g112977	NEMVEDRAFT_v1g112977.EDO38688	NEMVEscaffold_115	324961	330248	+		Ensembl
NEMVEDRAFT_v1g112998	NEMVEDRAFT_v1g112998.EDO38707	NEMVEscaffold_115	333165	333509	-		Ensembl
NEMVEDRAFT_v1g244247	NEMVEDRAFT_v1g244247.EDO38689	NEMVEscaffold_115	349246	362551	+		Ensembl
NEMVEDRAFT_v1g229868	NEMVEDRAFT_v1g229868.EDO38708	NEMVEscaffold_115	365614	369324	-		Ensembl
NEMVEDRAFT_v1g210024	NEMVEDRAFT_v1g210024.EDO38709	NEMVEscaffold_115	372150	376349	-		Ensembl
G2633	TU5203	NEMVEscaffold_115	399859	412407	+	NEMVEDRAFT_v1g210025.EDO38690	updated
G2679	TU5279	NEMVEscaffold_115	412933	442835	+	NEMVEDRAFT_v1g188080.EDO38691	updated
NEMVEDRAFT_v1g23919	NEMVEDRAFT_v1g23919.EDO38710	NEMVEscaffold_115	450289	454025	-		Ensembl
NEMVEDRAFT_v1g112997	NEMVEDRAFT_v1g112997.EDO38692	NEMVEscaffold_115	454725	461014	+		Ensembl
NEMVEDRAFT_v1g244253	NEMVEDRAFT_v1g244253.EDO38693	NEMVEscaffold_115	464376	467851	+		Ensembl
NEMVEDRAFT_v1g188090	NEMVEDRAFT_v1g188090.EDO38694	NEMVEscaffold_115	470994	476850	+		Ensembl
NEMVEDRAFT_v1g168875	NEMVEDRAFT_v1g168875.EDO38711	NEMVEscaffold_115	478397	534779	-		Ensembl
G2647	TU5224	NEMVEscaffold_115	551698	553202	+	NEMVEDRAFT_v1g210037.EDO38695	updated
NEMVEDRAFT_v1g210038	NEMVEDRAFT_v1g210038.EDO38712	NEMVEscaffold_115	563543	568718	-		Ensembl
NEMVEDRAFT_v1g244257	NEMVEDRAFT_v1g244257.EDO38696	NEMVEscaffold_115	569651	601890	+		Ensembl
G2684	TU5296	NEMVEscaffold_115	603807	610745	-	NEMVEDRAFT_v1g112994.EDO38713	updated
G2688	TU5305	NEMVEscaffold_115	618140	618532	-		novel
G2703	TU5338	NEMVEscaffold_115	620625	647609	-	NEMVEDRAFT_v1g112961.EDO38714	updated
G2683	TU5291	NEMVEscaffold_115	632983	640620	-	NEMVEDRAFT_v1g112968.EDO38715	updated
NEMVEDRAFT_v1g210043	NEMVEDRAFT_v1g210043.EDO38697	NEMVEscaffold_115	644490	645386	+		Ensembl
NEMVEDRAFT_v1g210044	NEMVEDRAFT_v1g210044.EDO38698	NEMVEscaffold_115	645926	657316	+		Ensembl
NEMVEDRAFT_v1g59536	NEMVEDRAFT_v1g59536.EDO38716	NEMVEscaffold_115	672328	672576	-		Ensembl
G2648	TU5225	NEMVEscaffold_11515	543	1436	+		novel
NEMVEDRAFT_v1g225750	NEMVEDRAFT_v1g225750.EDO25737	NEMVEscaffold_11517	76	1288	-		Ensembl
NEMVEDRAFT_v1g144756	NEMVEDRAFT_v1g144756.EDO29376	NEMVEscaffold_1152	597	1226	-		Ensembl
G2656	TU5239	NEMVEscaffold_1153	26644	28439	+	NEMVEDRAFT_v1g144768.EDO29375	updated
NEMVEDRAFT_v1g8281	NEMVEDRAFT_v1g8281.EDO25736	NEMVEscaffold_11542	544	1425	-		Ensembl
G2670	TU5263	NEMVEscaffold_1156	3389	8431	-		novel
NEMVEDRAFT_v1g3122	NEMVEDRAFT_v1g3122.EDO29374	NEMVEscaffold_1156	25724	27101	-		Ensembl
NEMVEDRAFT_v1g156573	NEMVEDRAFT_v1g156573.EDO25735	NEMVEscaffold_11573	538	1287	-		Ensembl
NEMVEDRAFT_v1g144785	NEMVEDRAFT_v1g144785.EDO29372	NEMVEscaffold_1158	5	1006	-		Ensembl
NEMVEDRAFT_v1g221955	NEMVEDRAFT_v1g221955.EDO29371	NEMVEscaffold_1158	1413	2603	+		Ensembl
NEMVEDRAFT_v1g144787	NEMVEDRAFT_v1g144787.EDO29373	NEMVEscaffold_1158	34960	35454	-		Ensembl
G2672	TU5267	NEMVEscaffold_11585	1	1428	-		novel
G2673	TU5270	NEMVEscaffold_1159	29669	31803	+		novel
G2676	TU5274	NEMVEscaffold_1159	32618	34691	+	NEMVEDRAFT_v1g221956.EDO29370	updated
NEMVEDRAFT_v1g9652	NEMVEDRAFT_v1g9652.EDO25734	NEMVEscaffold_11597	5	418	+		Ensembl
NEMVEDRAFT_v1g210045	NEMVEDRAFT_v1g210045.EDO38616	NEMVEscaffold_116	248	2018	+		Ensembl
NEMVEDRAFT_v1g210046	NEMVEDRAFT_v1g210046.EDO38643	NEMVEscaffold_116	2437	5394	-		Ensembl
NEMVEDRAFT_v1g210047	NEMVEDRAFT_v1g210047.EDO38617	NEMVEscaffold_116	5542	6918	+		Ensembl
NEMVEDRAFT_v1g210048	NEMVEDRAFT_v1g210048.EDO38618	NEMVEscaffold_116	8803	14292	+		Ensembl
NEMVEDRAFT_v1g113178	NEMVEDRAFT_v1g113178.EDO38619	NEMVEscaffold_116	33337	34320	+		Ensembl
NEMVEDRAFT_v1g113222	NEMVEDRAFT_v1g113222.EDO38644	NEMVEscaffold_116	39109	52105	-		Ensembl
G2735	TU5401	NEMVEscaffold_116	66930	91137	-	NEMVEDRAFT_v1g113115.EDO38645	updated
NEMVEDRAFT_v1g244261	NEMVEDRAFT_v1g244261.EDO38646	NEMVEscaffold_116	92085	105193	-		Ensembl
NEMVEDRAFT_v1g210057	NEMVEDRAFT_v1g210057.EDO38620	NEMVEscaffold_116	111796	112191	+		Ensembl
NEMVEDRAFT_v1g113171	NEMVEDRAFT_v1g113171.EDO38647	NEMVEscaffold_116	113562	114071	-		Ensembl
NEMVEDRAFT_v1g210058	NEMVEDRAFT_v1g210058.EDO38621	NEMVEscaffold_116	118676	119794	+		Ensembl
NEMVEDRAFT_v1g113088	NEMVEDRAFT_v1g113088.EDO38648	NEMVEscaffold_116	130727	132237	-		Ensembl
NEMVEDRAFT_v1g168881	NEMVEDRAFT_v1g168881.EDO38649	NEMVEscaffold_116	138511	147868	-		Ensembl
NEMVEDRAFT_v1g113190	NEMVEDRAFT_v1g113190.EDO38622	NEMVEscaffold_116	148196	148729	+		Ensembl
NEMVEDRAFT_v1g36914	NEMVEDRAFT_v1g36914.EDO38623	NEMVEscaffold_116	153785	155625	+		Ensembl
G2766	TU5461	NEMVEscaffold_116	162971	196878	-	NEMVEDRAFT_v1g168885.EDO38650	updated
NEMVEDRAFT_v1g210064	NEMVEDRAFT_v1g210064.EDO38624	NEMVEscaffold_116	194818	196744	+		Ensembl
NEMVEDRAFT_v1g113126	NEMVEDRAFT_v1g113126.EDO38625	NEMVEscaffold_116	198120	198431	+		Ensembl
NEMVEDRAFT_v1g210066	NEMVEDRAFT_v1g210066.EDO38626	NEMVEscaffold_116	203802	209081	+		Ensembl
NEMVEDRAFT_v1g210067	NEMVEDRAFT_v1g210067.EDO38651	NEMVEscaffold_116	212273	213277	-		Ensembl
G2755	TU5443	NEMVEscaffold_116	219319	246208	+	NEMVEDRAFT_v1g168887.EDO38627	updated
NEMVEDRAFT_v1g210069	NEMVEDRAFT_v1g210069.EDO38628	NEMVEscaffold_116	247706	255633	+		Ensembl
G2731	TU5392	NEMVEscaffold_116	257661	273619	+		novel
NEMVEDRAFT_v1g113167	NEMVEDRAFT_v1g113167.EDO38629	NEMVEscaffold_116	277058	277321	+		Ensembl
NEMVEDRAFT_v1g168894	NEMVEDRAFT_v1g168894.EDO38652	NEMVEscaffold_116	285210	287087	-		Ensembl
NEMVEDRAFT_v1g235248	NEMVEDRAFT_v1g235248.EDO38630	NEMVEscaffold_116	292988	299894	+		Ensembl
NEMVEDRAFT_v1g244269	NEMVEDRAFT_v1g244269.EDO38631	NEMVEscaffold_116	305216	306231	+		Ensembl
NEMVEDRAFT_v1g113133	NEMVEDRAFT_v1g113133.EDO38653	NEMVEscaffold_116	309965	310438	-		Ensembl
NEMVEDRAFT_v1g210076	NEMVEDRAFT_v1g210076.EDO38654	NEMVEscaffold_116	315406	321447	-		Ensembl
NEMVEDRAFT_v1g113199	NEMVEDRAFT_v1g113199.EDO38632	NEMVEscaffold_116	325750	326334	+		Ensembl
NEMVEDRAFT_v1g210077	NEMVEDRAFT_v1g210077.EDO38633	NEMVEscaffold_116	326658	327245	+		Ensembl
NEMVEDRAFT_v1g59173	NEMVEDRAFT_v1g59173.EDO38655	NEMVEscaffold_116	349304	349528	-		Ensembl
G2733	TU5400	NEMVEscaffold_116	372471	386065	-	NEMVEDRAFT_v1g113107.EDO38634	updated
G2724	TU5375	NEMVEscaffold_116	386546	388050	-		novel
G2728	TU5384	NEMVEscaffold_116	388483	390137	-		novel
NEMVEDRAFT_v1g210079	NEMVEDRAFT_v1g210079.EDO38635	NEMVEscaffold_116	391278	392715	+		Ensembl
NEMVEDRAFT_v1g244271	NEMVEDRAFT_v1g244271.EDO38656	NEMVEscaffold_116	392836	395028	-		Ensembl
NEMVEDRAFT_v1g244272	NEMVEDRAFT_v1g244272.EDO38636	NEMVEscaffold_116	398238	400809	+		Ensembl
NEMVEDRAFT_v1g113111	NEMVEDRAFT_v1g113111.EDO38657	NEMVEscaffold_116	401019	401306	-		Ensembl
NEMVEDRAFT_v1g113215	NEMVEDRAFT_v1g113215.EDO38658	NEMVEscaffold_116	412519	423791	-		Ensembl
G2762	TU5451	NEMVEscaffold_116	426440	441604	+	NEMVEDRAFT_v1g188125.EDO38637	updated
NEMVEDRAFT_v1g210086	NEMVEDRAFT_v1g210086.EDO38659	NEMVEscaffold_116	441654	448381	-		Ensembl
NEMVEDRAFT_v1g244276	NEMVEDRAFT_v1g244276.EDO38638	NEMVEscaffold_116	448660	456703	+		Ensembl
NEMVEDRAFT_v1g168908	NEMVEDRAFT_v1g168908.EDO38660	NEMVEscaffold_116	457539	459624	-		Ensembl
G2750	TU5426	NEMVEscaffold_116	470748	482115	-	NEMVEDRAFT_v1g113172.EDO38661	updated
NEMVEDRAFT_v1g113102	NEMVEDRAFT_v1g113102.EDO38662	NEMVEscaffold_116	493286	494079	-		Ensembl
NEMVEDRAFT_v1g43608	NEMVEDRAFT_v1g43608.EDO38639	NEMVEscaffold_116	494982	495218	+		Ensembl
NEMVEDRAFT_v1g113057	NEMVEDRAFT_v1g113057.EDO38663	NEMVEscaffold_116	500911	501439	-		Ensembl
NEMVEDRAFT_v1g48861	NEMVEDRAFT_v1g48861.EDO38664	NEMVEscaffold_116	508308	511474	-		Ensembl
NEMVEDRAFT_v1g18446	NEMVEDRAFT_v1g18446.EDO38665	NEMVEscaffold_116	525858	526508	-		Ensembl
NEMVEDRAFT_v1g113169	NEMVEDRAFT_v1g113169.EDO38666	NEMVEscaffold_116	549820	565884	-		Ensembl
G2757	TU5445	NEMVEscaffold_116	566457	567478	+	NEMVEDRAFT_v1g244281.EDO38640	updated
G2774	TU5485	NEMVEscaffold_116	568469	581027	-	NEMVEDRAFT_v1g188136.EDO38667	updated
NEMVEDRAFT_v1g244284	NEMVEDRAFT_v1g244284.EDO38668	NEMVEscaffold_116	578302	580982	-		Ensembl
NEMVEDRAFT_v1g113065	NEMVEDRAFT_v1g113065.EDO38669	NEMVEscaffold_116	582442	582624	-		Ensembl
NEMVEDRAFT_v1g113139	NEMVEDRAFT_v1g113139.EDO38670	NEMVEscaffold_116	584786	584968	-		Ensembl
G2825	TU5577	NEMVEscaffold_116	587403	588219	-	NEMVEDRAFT_v1g113210.EDO38671	updated
G2827	TU5581	NEMVEscaffold_116	589841	592033	-		novel
NEMVEDRAFT_v1g113108	NEMVEDRAFT_v1g113108.EDO38672	NEMVEscaffold_116	592474	592656	-		Ensembl
G2824	TU5568	NEMVEscaffold_116	607174	620674	-	NEMVEDRAFT_v1g113221.EDO38673	updated
NEMVEDRAFT_v1g113166	NEMVEDRAFT_v1g113166.EDO38674	NEMVEscaffold_116	610435	610617	-		Ensembl
NEMVEDRAFT_v1g113105	NEMVEDRAFT_v1g113105.EDO38675	NEMVEscaffold_116	614458	614640	-		Ensembl
NEMVEDRAFT_v1g113209	NEMVEDRAFT_v1g113209.EDO38676	NEMVEscaffold_116	618347	618529	-		Ensembl
G2760	TU5449	NEMVEscaffold_116	620990	621493	-		novel
NEMVEDRAFT_v1g15302	NEMVEDRAFT_v1g15302.EDO38677	NEMVEscaffold_116	629026	631068	-		Ensembl
G2795	TU5514	NEMVEscaffold_116	632266	641776	+	NEMVEDRAFT_v1g113239.EDO38641	updated
NEMVEDRAFT_v1g113077	NEMVEDRAFT_v1g113077.EDO38642	NEMVEscaffold_116	649045	649588	+		Ensembl
NEMVEDRAFT_v1g113080	NEMVEDRAFT_v1g113080.EDO38678	NEMVEscaffold_116	665199	666671	-		Ensembl
NEMVEDRAFT_v1g144797	NEMVEDRAFT_v1g144797.EDO29366	NEMVEscaffold_1160	27	347	-		Ensembl
NEMVEDRAFT_v1g144800	NEMVEDRAFT_v1g144800.EDO29367	NEMVEscaffold_1160	813	2196	-		Ensembl
G2776	TU5487	NEMVEscaffold_1160	15591	16675	-	NEMVEDRAFT_v1g221960.EDO29368	updated
G2775	TU5486	NEMVEscaffold_1160	21346	22487	+		novel
NEMVEDRAFT_v1g144802	NEMVEDRAFT_v1g144802.EDO29369	NEMVEscaffold_1160	24851	31523	-		Ensembl
NEMVEDRAFT_v1g221963	NEMVEDRAFT_v1g221963.EDO29365	NEMVEscaffold_1161	21	36241	-		Ensembl
NEMVEDRAFT_v1g156582	NEMVEDRAFT_v1g156582.EDO25732	NEMVEscaffold_11610	512	862	+		Ensembl
NEMVEDRAFT_v1g9831	NEMVEDRAFT_v1g9831.EDO25733	NEMVEscaffold_11610	1122	1418	-		Ensembl
NEMVEDRAFT_v1g225754	NEMVEDRAFT_v1g225754.EDO25731	NEMVEscaffold_11620	8	1333	-		Ensembl
G2802	TU5524	NEMVEscaffold_1163	31598	36223	-	NEMVEDRAFT_v1g248679.EDO29364	updated
NEMVEDRAFT_v1g9659	NEMVEDRAFT_v1g9659.EDO25730	NEMVEscaffold_11634	34	306	-		Ensembl
NEMVEDRAFT_v1g9525	NEMVEDRAFT_v1g9525.EDO25729	NEMVEscaffold_11649	946	1365	-		Ensembl
G2803	TU5525	NEMVEscaffold_1165	2741	10890	+		novel
NEMVEDRAFT_v1g221966	NEMVEDRAFT_v1g221966.EDO29363	NEMVEscaffold_1165	35789	36717	+		Ensembl
NEMVEDRAFT_v1g156598	NEMVEDRAFT_v1g156598.EDO25728	NEMVEscaffold_11672	369	1305	+		Ensembl
NEMVEDRAFT_v1g9724	NEMVEDRAFT_v1g9724.EDO25727	NEMVEscaffold_11674	1151	1381	+		Ensembl
G2808	TU5533	NEMVEscaffold_1168	2	1913	+	NEMVEDRAFT_v1g67049.EDO29360	updated
NEMVEDRAFT_v1g5290	NEMVEDRAFT_v1g5290.EDO29362	NEMVEscaffold_1168	16209	16875	-		Ensembl
NEMVEDRAFT_v1g144828	NEMVEDRAFT_v1g144828.EDO29361	NEMVEscaffold_1168	22903	23160	+		Ensembl
NEMVEDRAFT_v1g244285	NEMVEDRAFT_v1g244285.EDO38592	NEMVEscaffold_117	3	6421	-		Ensembl
NEMVEDRAFT_v1g188140	NEMVEDRAFT_v1g188140.EDO38593	NEMVEscaffold_117	10405	18441	-		Ensembl
NEMVEDRAFT_v1g168923	NEMVEDRAFT_v1g168923.EDO38566	NEMVEscaffold_117	18691	25881	+		Ensembl
NEMVEDRAFT_v1g168924	NEMVEDRAFT_v1g168924.EDO38567	NEMVEscaffold_117	28069	31115	+		Ensembl
NEMVEDRAFT_v1g244288	NEMVEDRAFT_v1g244288.EDO38594	NEMVEscaffold_117	36033	47040	-		Ensembl
NEMVEDRAFT_v1g168930	NEMVEDRAFT_v1g168930.EDO38568	NEMVEscaffold_117	47148	51662	+		Ensembl
G2828	TU5582	NEMVEscaffold_117	54649	60741	+	NEMVEDRAFT_v1g70584.EDO38595	updated
NEMVEDRAFT_v1g113364	NEMVEDRAFT_v1g113364.EDO38596	NEMVEscaffold_117	63792	70190	-		Ensembl
NEMVEDRAFT_v1g168935	NEMVEDRAFT_v1g168935.EDO38569	NEMVEscaffold_117	70831	80253	+		Ensembl
NEMVEDRAFT_v1g113361	NEMVEDRAFT_v1g113361.EDO38597	NEMVEscaffold_117	84143	86680	-		Ensembl
NEMVEDRAFT_v1g56654	NEMVEDRAFT_v1g56654.EDO38570	NEMVEscaffold_117	92647	93003	+		Ensembl
NEMVEDRAFT_v1g113251	NEMVEDRAFT_v1g113251.EDO38598	NEMVEscaffold_117	93622	94020	-		Ensembl
NEMVEDRAFT_v1g113370	NEMVEDRAFT_v1g113370.EDO38571	NEMVEscaffold_117	103876	105716	+		Ensembl
NEMVEDRAFT_v1g113279	NEMVEDRAFT_v1g113279.EDO38572	NEMVEscaffold_117	114668	117631	+		Ensembl
NEMVEDRAFT_v1g113336	NEMVEDRAFT_v1g113336.EDO38573	NEMVEscaffold_117	119954	122867	+		Ensembl
NEMVEDRAFT_v1g233007	NEMVEDRAFT_v1g233007.EDO38574	NEMVEscaffold_117	124668	131443	+		Ensembl
NEMVEDRAFT_v1g188161	NEMVEDRAFT_v1g188161.EDO38575	NEMVEscaffold_117	135036	147223	+		Ensembl
NEMVEDRAFT_v1g244297	NEMVEDRAFT_v1g244297.EDO38576	NEMVEscaffold_117	154864	163594	+		Ensembl
G2837	TU5594	NEMVEscaffold_117	175674	186791	-		novel
G2832	TU5587	NEMVEscaffold_117	192365	205634	-	NEMVEDRAFT_v1g113379.EDO38599	updated
NEMVEDRAFT_v1g210131	NEMVEDRAFT_v1g210131.EDO38600	NEMVEscaffold_117	214570	216377	-		Ensembl
G2842	TU5607	NEMVEscaffold_117	220774	237831	+	NEMVEDRAFT_v1g113298.EDO38578	updated
NEMVEDRAFT_v1g210132	NEMVEDRAFT_v1g210132.EDO38577	NEMVEscaffold_117	220846	235022	+		Ensembl
NEMVEDRAFT_v1g210134	NEMVEDRAFT_v1g210134.EDO38601	NEMVEscaffold_117	238606	242292	-		Ensembl
NEMVEDRAFT_v1g113390	NEMVEDRAFT_v1g113390.EDO38602	NEMVEscaffold_117	257931	263528	-		Ensembl
NEMVEDRAFT_v1g113368	NEMVEDRAFT_v1g113368.EDO38603	NEMVEscaffold_117	281433	307531	-		Ensembl
NEMVEDRAFT_v1g53623	NEMVEDRAFT_v1g53623.EDO38604	NEMVEscaffold_117	334881	340389	-		Ensembl
NEMVEDRAFT_v1g210139	NEMVEDRAFT_v1g210139.EDO38605	NEMVEscaffold_117	353819	354392	-		Ensembl
G2858	TU5658	NEMVEscaffold_117	354565	365146	-	NEMVEDRAFT_v1g235255.EDO38606	updated
NEMVEDRAFT_v1g24917	NEMVEDRAFT_v1g24917.EDO38607	NEMVEscaffold_117	369089	371370	-		Ensembl
NEMVEDRAFT_v1g210143	NEMVEDRAFT_v1g210143.EDO38579	NEMVEscaffold_117	376003	379029	+		Ensembl
NEMVEDRAFT_v1g244303	NEMVEDRAFT_v1g244303.EDO38580	NEMVEscaffold_117	379570	397869	+		Ensembl
NEMVEDRAFT_v1g113345	NEMVEDRAFT_v1g113345.EDO38581	NEMVEscaffold_117	409309	422800	+		Ensembl
NEMVEDRAFT_v1g20671	NEMVEDRAFT_v1g20671.EDO38582	NEMVEscaffold_117	438886	482498	+		Ensembl
NEMVEDRAFT_v1g113255	NEMVEDRAFT_v1g113255.EDO38608	NEMVEscaffold_117	493482	500560	-		Ensembl
G2845	TU5611	NEMVEscaffold_117	503377	504194	-		novel
NEMVEDRAFT_v1g73025	NEMVEDRAFT_v1g73025.EDO38609	NEMVEscaffold_117	504861	505550	-		Ensembl
NEMVEDRAFT_v1g30450	NEMVEDRAFT_v1g30450.EDO38583	NEMVEscaffold_117	511876	522752	+		Ensembl
NEMVEDRAFT_v1g113260	NEMVEDRAFT_v1g113260.EDO38584	NEMVEscaffold_117	525526	525732	+		Ensembl
NEMVEDRAFT_v1g244307	NEMVEDRAFT_v1g244307.EDO38585	NEMVEscaffold_117	538550	542633	+		Ensembl
NEMVEDRAFT_v1g210155	NEMVEDRAFT_v1g210155.EDO38610	NEMVEscaffold_117	543128	548177	-		Ensembl
NEMVEDRAFT_v1g113330	NEMVEDRAFT_v1g113330.EDO38586	NEMVEscaffold_117	549416	556508	+		Ensembl
NEMVEDRAFT_v1g17381	NEMVEDRAFT_v1g17381.EDO38611	NEMVEscaffold_117	559058	560022	-		Ensembl
NEMVEDRAFT_v1g113356	NEMVEDRAFT_v1g113356.EDO38612	NEMVEscaffold_117	560939	561247	-		Ensembl
G2884	TU5694	NEMVEscaffold_117	561693	565964	-		novel
G2872	TU5679	NEMVEscaffold_117	565939	578019	+	NEMVEDRAFT_v1g113343.EDO38587	updated
G2907	TU5725	NEMVEscaffold_117	580354	595573	+	NEMVEDRAFT_v1g168974.EDO38588	updated
G2860	TU5664	NEMVEscaffold_117	596184	599840	-	NEMVEDRAFT_v1g1687.EDO38613	updated
NEMVEDRAFT_v1g113283	NEMVEDRAFT_v1g113283.EDO38589	NEMVEscaffold_117	620003	620625	+		Ensembl
NEMVEDRAFT_v1g113383	NEMVEDRAFT_v1g113383.EDO38590	NEMVEscaffold_117	621558	622304	+		Ensembl
NEMVEDRAFT_v1g210164	NEMVEDRAFT_v1g210164.EDO38614	NEMVEscaffold_117	624194	634293	-		Ensembl
G2941	TU5794	NEMVEscaffold_117	639058	642587	-	NEMVEDRAFT_v1g113354.EDO38615	updated
G2919	TU5766	NEMVEscaffold_117	642527	673652	+	NEMVEDRAFT_v1g168976.EDO38591	updated
NEMVEDRAFT_v1g221969	NEMVEDRAFT_v1g221969.EDO29359	NEMVEscaffold_1170	287	1399	-		Ensembl
NEMVEDRAFT_v1g231409	NEMVEDRAFT_v1g231409.EDO29358	NEMVEscaffold_1170	5775	6398	+		Ensembl
NEMVEDRAFT_v1g225758	NEMVEDRAFT_v1g225758.EDO25726	NEMVEscaffold_11705	82	729	-		Ensembl
NEMVEDRAFT_v1g225759	NEMVEDRAFT_v1g225759.EDO25725	NEMVEscaffold_11709	136	468	-		Ensembl
NEMVEDRAFT_v1g225760	NEMVEDRAFT_v1g225760.EDO25724	NEMVEscaffold_11709	777	1364	+		Ensembl
NEMVEDRAFT_v1g49411	NEMVEDRAFT_v1g49411.EDO25723	NEMVEscaffold_11715	1120	1338	+		Ensembl
NEMVEDRAFT_v1g49920	NEMVEDRAFT_v1g49920.EDO25722	NEMVEscaffold_11722	895	1134	+		Ensembl
G2869	TU5676	NEMVEscaffold_11737	547	1119	-		novel
NEMVEDRAFT_v1g49759	NEMVEDRAFT_v1g49759.EDO25721	NEMVEscaffold_11743	38	352	+		Ensembl
NEMVEDRAFT_v1g156619	NEMVEDRAFT_v1g156619.EDO25720	NEMVEscaffold_11753	957	1273	+		Ensembl
G2885	TU5695	NEMVEscaffold_11754	441	1389	-	NEMVEDRAFT_v1g9859.EDO25719	updated
G2886	TU5696	NEMVEscaffold_11764	5	1236	-		novel
G2887	TU5697	NEMVEscaffold_1177	356	1842	+		novel
G2909	TU5728	NEMVEscaffold_1177	4706	36976	+	NEMVEDRAFT_v1g221973.EDO29357	updated
NEMVEDRAFT_v1g144842	NEMVEDRAFT_v1g144842.EDO29355	NEMVEscaffold_1177	4922	5140	-		Ensembl
NEMVEDRAFT_v1g74132	NEMVEDRAFT_v1g74132.EDO29356	NEMVEscaffold_1177	19106	19456	-		Ensembl
NEMVEDRAFT_v1g77067	NEMVEDRAFT_v1g77067.EDO29354	NEMVEscaffold_1178	34715	34984	-		Ensembl
NEMVEDRAFT_v1g225762	NEMVEDRAFT_v1g225762.EDO25718	NEMVEscaffold_11781	186	1252	-		Ensembl
NEMVEDRAFT_v1g225763	NEMVEDRAFT_v1g225763.EDO25717	NEMVEscaffold_11790	302	895	+		Ensembl
NEMVEDRAFT_v1g156628	NEMVEDRAFT_v1g156628.EDO25716	NEMVEscaffold_11793	4	591	-		Ensembl
NEMVEDRAFT_v1g156629	NEMVEDRAFT_v1g156629.EDO25715	NEMVEscaffold_11796	877	1053	+		Ensembl
G2904	TU5721	NEMVEscaffold_118	1	1309	-	NEMVEDRAFT_v1g210169.EDO38532	updated
NEMVEDRAFT_v1g210170	NEMVEDRAFT_v1g210170.EDO38533	NEMVEscaffold_118	29634	31450	-		Ensembl
NEMVEDRAFT_v1g244314	NEMVEDRAFT_v1g244314.EDO38507	NEMVEscaffold_118	37818	40188	+		Ensembl
G2984	TU5865	NEMVEscaffold_118	42528	59535	-	NEMVEDRAFT_v1g113475.EDO38534	updated
NEMVEDRAFT_v1g38751	NEMVEDRAFT_v1g38751.EDO38535	NEMVEscaffold_118	63827	64144	-		Ensembl
NEMVEDRAFT_v1g244319	NEMVEDRAFT_v1g244319.EDO38536	NEMVEscaffold_118	66788	71973	-		Ensembl
G2926	TU5776	NEMVEscaffold_118	78652	83121	-		novel
NEMVEDRAFT_v1g188209	NEMVEDRAFT_v1g188209.EDO38508	NEMVEscaffold_118	85912	105293	+		Ensembl
NEMVEDRAFT_v1g113517	NEMVEDRAFT_v1g113517.EDO38509	NEMVEscaffold_118	106044	124154	+		Ensembl
G2943	TU5796	NEMVEscaffold_118	125103	135655	-	NEMVEDRAFT_v1g244321.EDO38537	updated
G2971	TU5844	NEMVEscaffold_118	135800	163987	+	NEMVEDRAFT_v1g210181.EDO38510	updated
NEMVEDRAFT_v1g113494	NEMVEDRAFT_v1g113494.EDO38511	NEMVEscaffold_118	143690	144550	+		Ensembl
NEMVEDRAFT_v1g25137	NEMVEDRAFT_v1g25137.EDO38512	NEMVEscaffold_118	147689	148516	+		Ensembl
NEMVEDRAFT_v1g113440	NEMVEDRAFT_v1g113440.EDO38513	NEMVEscaffold_118	154902	155750	+		Ensembl
G2972	TU5846	NEMVEscaffold_118	165520	173045	+	NEMVEDRAFT_v1g210186.EDO38514	updated
G2982	TU5862	NEMVEscaffold_118	173111	183946	+	NEMVEDRAFT_v1g210187.EDO38515	updated
NEMVEDRAFT_v1g244323	NEMVEDRAFT_v1g244323.EDO38538	NEMVEscaffold_118	185092	198509	-		Ensembl
NEMVEDRAFT_v1g210189	NEMVEDRAFT_v1g210189.EDO38516	NEMVEscaffold_118	239743	247815	+		Ensembl
G2974	TU5848	NEMVEscaffold_118	264057	282837	+	NEMVEDRAFT_v1g210190.EDO38517	updated
NEMVEDRAFT_v1g113436	NEMVEDRAFT_v1g113436.EDO38539	NEMVEscaffold_118	289715	290113	-		Ensembl
NEMVEDRAFT_v1g113453	NEMVEDRAFT_v1g113453.EDO38540	NEMVEscaffold_118	299318	299971	-		Ensembl
NEMVEDRAFT_v1g210193	NEMVEDRAFT_v1g210193.EDO38518	NEMVEscaffold_118	308505	313919	+		Ensembl
NEMVEDRAFT_v1g244326	NEMVEDRAFT_v1g244326.EDO38541	NEMVEscaffold_118	314720	337937	-		Ensembl
NEMVEDRAFT_v1g237112	NEMVEDRAFT_v1g237112.EDO38542	NEMVEscaffold_118	344705	352393	-		Ensembl
NEMVEDRAFT_v1g50030	NEMVEDRAFT_v1g50030.EDO38544	NEMVEscaffold_118	358590	379438	-		Ensembl
NEMVEDRAFT_v1g113410	NEMVEDRAFT_v1g113410.EDO38545	NEMVEscaffold_118	385849	386962	-		Ensembl
G2961	TU5822	NEMVEscaffold_118	393273	397584	-	NEMVEDRAFT_v1g244330.EDO38546	updated
NEMVEDRAFT_v1g113513	NEMVEDRAFT_v1g113513.EDO38547	NEMVEscaffold_118	398189	398743	-		Ensembl
NEMVEDRAFT_v1g113476	NEMVEDRAFT_v1g113476.EDO38548	NEMVEscaffold_118	399509	400615	-		Ensembl
NEMVEDRAFT_v1g113433	NEMVEDRAFT_v1g113433.EDO38549	NEMVEscaffold_118	413548	413826	-		Ensembl
NEMVEDRAFT_v1g113398	NEMVEDRAFT_v1g113398.EDO38550	NEMVEscaffold_118	416038	422993	-		Ensembl
NEMVEDRAFT_v1g210207	NEMVEDRAFT_v1g210207.EDO38551	NEMVEscaffold_118	435265	437522	-		Ensembl
NEMVEDRAFT_v1g113474	NEMVEDRAFT_v1g113474.EDO38552	NEMVEscaffold_118	448516	449070	-		Ensembl
NEMVEDRAFT_v1g54027	NEMVEDRAFT_v1g54027.EDO38519	NEMVEscaffold_118	449659	450096	+		Ensembl
NEMVEDRAFT_v1g210210	NEMVEDRAFT_v1g210210.EDO38553	NEMVEscaffold_118	451277	459103	-		Ensembl
G3031	TU5970	NEMVEscaffold_118	460254	471001	-	NEMVEDRAFT_v1g113484.EDO38554	updated
[truncated: 25,529 more rows]
