# Supplementary material for: Microbiota mediated plasticity promotes thermal adaptation in the sea anemone Nematostella vectensis
Source: Nat Commun. 2022 Jul 1;13:3804. doi: 10.1038/s41467-022-31350-z (PMC9249911; doi:10.1038/s41467-022-31350-z)
Supplement: Supplementary file 9 — Source Data [file 41467_2022_31350_MOESM9_ESM.xlsx]

## Sheet: Fig.2
a					b																	c																	d
40 woa	6h/40°C	n=10			AT	15°C					20°C					25°C						AT	15°C					20°C					25°C						box/ind.	15°C	20°C	25°C
AT	15° C	20° C	25° C		week/box	I	II	III	IV	V	I	II	III	IV	V	I	II	III	IV	V		week/box	I	II	III	IV	V	I	II	III	IV	V	I	II	III	IV	V		1_1	0.0275	0.003	0.009
survived (/10)	0	7	3		6	0	0	0	0	0	0	0	0	0	0	0	0	0	0	0		6	1	13	2	2	0	2	3	2	1	3	10	21	16	10	9		1_2	0.0336	0.0051	0.0077
AT	15° C	20° C	25° C		7	0	0	0	0	0	0	0	0	0	0	0	0	0	0	0		7	2	0	1	0	2	1	0	0	1	3	1	3	3	2	9		2_1	0.0137	0.0046	0.004
survived (%)	0	70	30		8	0	0	0	0	0	3	2	0	0	9	0	0	1	30	4		8	0	0	0	4	5	2	0	1	1	3	4	2	0	0	2		2_2	0.016	0.008	0.0041
132 woa	6h/40°C	n=5			9	0	0	0	0	0	1	0	0	0	0	0	0	0	0	0		9	1	0	1	0	0	30	0	14	14	9	22	19	9	5	0		3_1	0.0198	0.0128	0.011
AT	15° C	20° C	25° C		10	0	0	0	0	0	0	0	0	0	0	1.5	0	0	0.5	0		10	5.5	3	2.5	2.5	3.5	24	29	21	28	24.5	42.5	53	58	41.5	40		3_2	0.0295	0.0081	0.0084
survived (/5)	0	0	5		11	0	0	0	0	0	0	0	0	0	0	1.5	0	0	0.5	0		11	5.5	3	2.5	2.5	3.5	24	29	21	28	24.5	42.5	53	58	41.5	40		4_1	0.027	0.004	0.0035
AT	15° C	20° C	25° C		12	0	0	0	0	0	0	0	0	2	0	0	0	0	0	0		12	2	0	1	6	0	56	47	44	38	67	106	133	123	120	116		4_2	0.0209	0.0123	0.0061
survived (%)	0	0	100		13	0	0	0	0	0	0	0	0	0	0	0	0	0	0	0		13	2.5	2.5	2	3	3	4.5	9.5	11	12	15.5	12	10.5	8	18.5	7.5		5_1	0.024	0.015	0.0051
					14	0	0	0	0	0	0	0	0	0	0	0	0	0	0	0		14	2.5	2.5	2	3	3	4.5	9.5	11	12	15.5	12	10.5	8	18.5	7.5		5_2	0.021	0.005	0.0084
					15	0	0	0	0	0	0	0	0	0	0	0	0	0	0	0		15	4.5	2.5	1	3	2	11	20	15.5	13	18.5	27	20.5	29	40	41.5
					16	0	0	0	0	0	0	0	0	0	0	0	0	0	0	0		16	4.5	2.5	1	3	2	11	20	15.5	13	18.5	27	20.5	29	40	41.5
					17	0	0	0	0	0	0	0	0	0	0	0	0	0	0	0		17	9	1	7	2	3	0	6	5	4	5	29	21	15	33	49
					18	0	0	0	0	0	0	0	0	0	1	0	0	0	0	0		18	1	1	2	1	2	2	1	0	2	3	11	2	24	22	6
					19	0	0	0	0	0	0	0	0	0	0	0	0	0	0	0		19	11	5	3	5	2	27	3	19	27	21	5	9	0	40	10
					20	0	0	0	1	0	0	0	0	1	0	0	0	0	0	0		20	5	0	3	5	0	18	12	17	22	30	23	3	5	8	2
					21	0	0	2	0	0	0	0	0	0	0	0	0	0	0	0		21	2	1	2	2	7	14	6	16	9	13	27	20	15	14	14
					22	0	0	0	0	0	0	0	0	0	0	0	0	0	0	0		22	1.5	0.5	2	4.5	1	13	1	3	1.5	5	12.5	10.5	15	5.5	8.5
					23	0	0	0	0	0	0	0	0	0	0	0	0	0	0	0		23	1.5	0.5	2	4.5	1	13	1	3	1.5	5	12.5	10.5	15	5.5	8.5
					24	0	1	0	0	0	0	0	0	0	0	0	0	0	0	0		24	1	1	2	0	0	5	10	2	5	9	2	4	4	3	2
					25	0.333333	0	0	0	0	0	0	0	0	0	0	0	0	0	0		25	0	1	0.333333	2.33333	1	14.3333	11.3333	13.6667	10.6667	10.6667	16	4.66667	12.6667	12	10.3333
					26	0.333333	0	0	0	0	0	0	0	0	0	0	0	0	0	0		26	0	1	0.333333	2.33333	1	14.3333	11.3333	13.6667	10.6667	10.6667	16	4.66667	12.6667	12	10.3333
					27	0.333333	0	0	0	0	0	0	0	0	0	0	0	0	0	0		27	0	1	0.333333	2.33333	1	14.3333	11.3333	13.6667	10.6667	10.6667	16	4.66667	12.6667	12	10.3333
					28	0	0	0	0	0	0	0	0	0	1	0	0	0	0	0		28	2	7	2	5	5	13	18	13	20	19	37	10	13	8	7
					29	0	0	0.5	0	0	0	0	0	0	0	0	0	0	0	0		29	0	1	2.5	0.5	1	6	6.5	7.5	7.5	8.5	4	1	2	4.5	5
					30	0	0	0.5	0	0	0	0	0	0	0	0	0	0	0	0		30	0	1	2.5	0.5	1	6	6.5	7.5	7.5	8.5	4	1	2	4.5	5
					31	0	0	0	0	0	0	0	0	0	0	0	0	0	0	0		31	2	11	1	1	14	11	13	14	11	11	3	4	6	1	7
					32	0	0	0	0	2	0	0	0	0	0	0	0	1	0	0		32	4	2	2	3	5	5	11	8	9	8	16	2	19	5	7
					33	0	0	0	0	0	0	0.666667	0	0	0	0	0	0	0	0		33	2	6.33333	4	4.66667	7.66667	22	20.3333	19.6667	16.6667	32	23.3333	14	23	13	21.3333
					34	0	0	0	0	0	0	0.666667	0	0	0	0	0	0	0	0		34	2	6.33333	4	4.66667	7.66667	22	20.3333	19.6667	16.6667	32	23.3333	14	23	13	21.3333
					35	0	0	0	0	0	0	0.666667	0	0	0	0	0	0	0	0		35	2	6.33333	4	4.66667	7.66667	22	20.3333	19.6667	16.6667	32	23.3333	14	23	13	21.3333
					36	0	0	0.333333	0.333333	0.333333	1	0.333333	0	0	0.333333	0.333333	0.333333	0	0	0		36	3.33333	3	2.66667	3.66667	1.33333	6	6	8	6.66667	7.33333	10.3333	14	8	11.6667	10.6667
					37	0	0	0.333333	0.333333	0.333333	1	0.333333	0	0	0.333333	0.333333	0.333333	0	0	0		37	3.33333	3	2.66667	3.66667	1.33333	6	6	8	6.66667	7.33333	10.3333	14	8	11.6667	10.6667
					38	0	0	0.333333	0.333333	0.333333	1	0.333333	0	0	0.333333	0.333333	0.333333	0	0	0		38	3.33333	3	2.66667	3.66667	1.33333	6	6	8	6.66667	7.33333	10.3333	14	8	11.6667	10.6667
					39	2	0	1	2	1	0	2	2	0	2	0	1	0	0	0		39	8	14	10	6	9	25	39	28	27	27	41	30	34	29	42
					40	0	2	0	0	1	1	0	0	1	1	0	0	0	0	0		40	0	2	0	2	0	8	2	3	21	6	22	24	14	19	12
					41	0	0	0	0	0	0	0	0	0	0	0	0	0	1	0		41	0	3	0	0	0	5	18	11	7	6	9	25	4	2	11
					42	2	0	0	0	0	0	0	0	0	0	0	0	0	1	0		42	0	3	0	0	0	0	1	0	0	2	0	1	1	2	4
					43	0.5	0	0	0.5	0	0	0	2	0.5	0	0	0.5	0	2	0		43	0	0	0	0.5	0	3	10	2	1	4	15	20.5	12.5	21.5	22.5
					44	0.5	0	0	0.5	0	0	0	2	0.5	0	0	0.5	0	2	0		44	0	0	0	0.5	0	3	10	2	1	4	15	20.5	12.5	21.5	22.5
					45	0	0	0	0	0	0	2	0	0	0	0	0	1	0	1		45	0	2	0	1	1	8	7	4	4	8	24	5	12	28	21
					46	0	0	0	0	0	0	0	0	0	0	0	0	0	0	0		46	0	1	0	0	1	1	2	7	1	6	17	18	16	16	10
					47	0.2	0	0.2	0	0	0	0	0	0	0.2	0	0.2	0	0	0		47	0.8	0.6	2	0.6	1.8	1.8	1.8	2.6	2.2	2.8	9	7.2	10.6	5.8	6.4
					48	0.2	0	0.2	0	0	0	0	0	0	0.2	0	0.2	0	0	0		48	0.8	0.6	2	0.6	1.8	1.8	1.8	2.6	2.2	2.8	9	7.2	10.6	5.8	6.4
					49	0.2	0	0.2	0	0	0	0	0	0	0.2	0	0.2	0	0	0		49	0.8	0.6	2	0.6	1.8	1.8	1.8	2.6	2.2	2.8	9	7.2	10.6	5.8	6.4
					50	0.2	0	0.2	0	0	0	0	0	0	0.2	0	0.2	0	0	0		50	0.8	0.6	2	0.6	1.8	1.8	1.8	2.6	2.2	2.8	9	7.2	10.6	5.8	6.4
					51	0.2	0	0.2	0	0	0	0	0	0	0.2	0	0.2	0	0	0		51	0.8	0.6	2	0.6	1.8	1.8	1.8	2.6	2.2	2.8	9	7.2	10.6	5.8	6.4
					52	0	0	2	0	0	0	0	0	0	1	0	0	1	2	0		52	4	2	4	1	1	3	1	2	2	12	22	17	10	21	19
					53	0	1	0	0	0	3	0	0	1	3	1	0	0	0	0		53	1	0	0	3	1	7	4	7	8	7	15	34	16	20	18
					54	0	0	1	0	0	0	0	0	1	1	0	0	2	0	2		54	2	1	0	1	2	8	10	10	16	18	22	26	12	38	29
					55	0	0	0	0	0	0	1	0	0	0	0	0	0	0	0		55	2	4	3	0	3	8	4	15	11	4	16	36	14	19	15
					56	0	0	0	0	0	0	0	0	0	0	0	0	0	1	0		56	0	1	0	0	1	9	7	4	3	8	22	24	18	19	19
					57	0	0.2	0	0.8	0.6	0.2	0.2	0.2	0.2	1.2	0	0	0.4	0.4	0		57	1.6	1.4	0.8	4.4	2.6	8.6	9.4	13	11.8	11	17.8	17.4	24	16.4	25.8
					58	0	0.2	0	0.8	0.6	0.2	0.2	0.2	0.2	1.2	0	0	0.4	0.4	0		58	1.6	1.4	0.8	4.4	2.6	8.6	9.4	13	11.8	11	17.8	17.4	24	16.4	25.8
					59	0	0.2	0	0.8	0.6	0.2	0.2	0.2	0.2	1.2	0	0	0.4	0.4	0		59	1.6	1.4	0.8	4.4	2.6	8.6	9.4	13	11.8	11	17.8	17.4	24	16.4	25.8
					60	0	0.2	0	0.8	0.6	0.2	0.2	0.2	0.2	1.2	0	0	0.4	0.4	0		60	1.6	1.4	0.8	4.4	2.6	8.6	9.4	13	11.8	11	17.8	17.4	24	16.4	25.8
					61	0	0.2	0	0.8	0.6	0.2	0.2	0.2	0.2	1.2	0	0	0.4	0.4	0		61	1.6	1.4	0.8	4.4	2.6	8.6	9.4	13	11.8	11	17.8	17.4	24	16.4	25.8
					61	0	0	0	0	0	0.5	0.5	1.5	0	0	0	0.5	0	0	1.5		62	1.5	2	5.5	1	4.5	11	16	12	10	11.5	34	44	38	21.5	35.5
					63	0	0	0	0	0	0.5	0.5	1.5	0	0	0	0.5	0	0	1.5		63	1.5	2	5.5	1	4.5	11	16	12	10	11.5	34	44	38	21.5	35.5
					64	0	0	1	0	2	0	2	1	0	4	0	0	0	0	0		64	1	4	3	1	2	8	13	14	15	13	28	19	6	14	17
					65	0	0.5	1.5	0	0	0	0	0.5	0	0	0.5	0.5	0	0	0		65	0.5	2	1	3	0	3	4	2	3.5	4.5	8	4	6.5	7	5.5
					66	0	0.5	1.5	0	0	0	0	0.5	0	0	0.5	0.5	0	0	0		66	0.5	2	1	3	0	3	4	2	3.5	4.5	8	4	6.5	7	5.5
					67	0	0	0	2	2	0	0	0	0	0	0	0	0	0	0		67	3	0	4	11	3	13	24	32	24	20	53	45	51	57	64
					68	1.25	0.75	0.5	2.25	0.75	0.25	0	0.5	0	0.25	0	0	0	0.25	0		68	3	2.5	3	2.75	3	10.25	8.25	3.75	4.5	9.75	22.75	29.75	20	22.75	18
					69	1.25	0.75	0.5	2.25	0.75	0.25	0	0.5	0	0.25	0	0	0	0.25	0		69	3	2.5	3	2.75	3	10.25	8.25	3.75	4.5	9.75	22.75	29.75	20	22.75	18
					70	1.25	0.75	0.5	2.25	0.75	0.25	0	0.5	0	0.25	0	0	0	0.25	0		70	3	2.5	3	2.75	3	10.25	8.25	3.75	4.5	9.75	22.75	29.75	20	22.75	18
					71	1.25	0.75	0.5	2.25	0.75	0.25	0	0.5	0	0.25	0	0	0	0.25	0		71	3	2.5	3	2.75	3	10.25	8.25	3.75	4.5	9.75	22.75	29.75	20	22.75	18
					72	1	2	0	0	0	1	0	0	1	0	0	1	0	1	0		72	2	3	5	1	6	5	2	2	9	8	25	24	26	27	42
					73	4	4	1	0	0	2	0	2	1	3	0	0	0	0	0		73	6	2	2	1	3	5	4	6	4	4	8	11	6	10	9
					74	1.5	0	0	1	0	1.5	2	0	1.5	1	0	0	0	0	0		74	4	1	2	2.5	0	6.5	11	13	14	8	21	11.5	24	11	17
					75	1.5	0	0	1	0	1.5	2	0	1.5	1	0	0	0	0	0		75	4	1	2	2.5	0	6.5	11	13	14	8	21	11.5	24	11	17
					76	2	1	2	0	1	1	0	2	1	2	0	0	0	0	2		76	4	1	2	1	2	4	7	7	5	8	4	7	2	11	7
					77	0	0	0	0	0	0	3	0	1	0	0	0	1	0	0		77	2	2	0	1	2	0	2	3	3	4	35	23	1	3	8
					78	1.25	0.25	0.25	0	0.5	0.5	0.25	1	0.75	0	0	0	0.25	0	0.5		78	2	0.5	0.75	1	1.75	4.75	8.25	6.75	8.25	8.5	20.75	29.5	22.5	19.25	22
					79	1.25	0.25	0.25	0	0.5	0.5	0.25	1	0.75	0	0	0	0.25	0	0.5		79	2	0.5	0.75	1	1.75	4.75	8.25	6.75	8.25	8.5	20.75	29.5	22.5	19.25	22
					80	1.25	0.25	0.25	0	0.5	0.5	0.25	1	0.75	0	0	0	0.25	0	0.5		80	2	0.5	0.75	1	1.75	4.75	8.25	6.75	8.25	8.5	20.75	29.5	22.5	19.25	22
					81	1.25	0.25	0.25	0	0.5	0.5	0.25	1	0.75	0	0	0	0.25	0	0.5		81	2	0.5	0.75	1	1.75	4.75	8.25	6.75	8.25	8.5	20.75	29.5	22.5	19.25	22
					82	3	0	0	0	0	1	2	0	1	0	1	6	1	1	0		82	2	2	2	1	5	2	16	0	12	7	3	9	8	14	4
					83	1.33333	1	0.666667	0	2	1.66667	2	2.66667	0.666667	2.33333	0	0.333333	0.666667	0	0.666667		83	1.66667	0.666667	2	0.666667	2	13.3333	12.3333	15.3333	15	16	11	17	12	0	17.3333
					84	1.33333	1	0.666667	0	2	1.66667	2	2.66667	0.666667	2.33333	0	0.333333	0.666667	0	0.666667		84	1.66667	0.666667	2	0.666667	2	13.3333	12.3333	15.3333	15	16	11	17	12	0	17.3333
					85	1.33333	1	0.666667	0	2	1.66667	2	2.66667	0.666667	2.33333	0	0.333333	0.666667	0	0.666667		85	1.66667	0.666667	2	0.666667	2	13.3333	12.3333	15.3333	15	16	11	17	12	0	17.3333
					data loss due to cyber attack
					98	3	1	2	0	0	3	6	3	4	1	1	2	0	3	1		98	6	2	5	6	5	10	15	10	49	16	6	41	27	21	25
					99	1.5	1	1.5	1.75	0.75	0	0.5	0.25	0.5	0.5	1	1	1	0.25	0		99	1.5	0.25	0.75	1.25	0.5	12	5.5	6.25	2.5	7	7.75	7	3.25	2	8.5
					100	1.5	1	1.5	1.75	0.75	0	0.5	0.25	0.5	0.5	1	1	1	0.25	0		100	1.5	0.25	0.75	1.25	0.5	12	5.5	6.25	2.5	7	7.75	7	3.25	2	8.5
					101	1.5	1	1.5	1.75	0.75	0	0.5	0.25	0.5	0.5	1	1	1	0.25	0		101	1.5	0.25	0.75	1.25	0.5	12	5.5	6.25	2.5	7	7.75	7	3.25	2	8.5
					102	1.5	1	1.5	1.75	0.75	0	0.5	0.25	0.5	0.5	1	1	1	0.25	0		102	1.5	0.25	0.75	1.25	0.5	12	5.5	6.25	2.5	7	7.75	7	3.25	2	8.5
					103	2	1	1	2.66667	2.33333	1.33333	2	2.33333	1.66667	1.66667	2.33333	1.66667	2	2	0.666667		103	3	1.66667	3	2.33333	5.33333	19.6667	18.3333	8.66667	16	22.6667	25.3333	27.6667	19.3333	21.3333	8.33333
					104	2	1	1	2.66667	2.33333	1.33333	2	2.33333	1.66667	1.66667	2.33333	1.66667	2	2	0.666667		104	3	1.66667	3	2.33333	5.33333	19.6667	18.3333	8.66667	16	22.6667	25.3333	27.6667	19.3333	21.3333	8.33333
					105	2	1	1	2.66667	2.33333	1.33333	2	2.33333	1.66667	1.66667	2.33333	1.66667	2	2	0.666667		105	3	1.66667	3	2.33333	5.33333	19.6667	18.3333	8.66667	16	22.6667	25.3333	27.6667	19.3333	21.3333	8.33333
					106	1	1	1	0	8	2	4	2	5	0	1	3	1	2	2		106	3	2	0	3	12	14	17	9	10	13	34	18	6	16	6
					107	2	10	5	5	10	1	2	0	5	4	4	4	3	2	4		107	2	2	1	0	0	7	9	9	11	6	14	4	6	3	4
					108	0	6	2	0	0	2	0	0	0	1	1	0	1	1	2		108	0	14	3	5	2	13	5	2	5	10	13	16	9	17	24
					109	0	1	0	1	0	2	2	1	0	1	1	1	2	0	2		109	5	0	3	3	0	20	42	23	29	29	11	27	25	36	14
					110	0.666667	0.666667	1	0.333333	0	0.666667	0	0.666667	0.333333	1.33333	0	0.666667	0.333333	0.333333	0.666667		110	9	5.66667	7	8.66667	7.33333	36.3333	35.6667	41.3333	44.6667	42	22	15.6667	31.6667	26.3333	33
					111	0.666667	0.666667	1	0.333333	0	0.666667	0	0.666667	0.333333	1.33333	0	0.666667	0.333333	0.333333	0.666667		111	9	5.66667	7	8.66667	7.33333	36.3333	35.6667	41.3333	44.6667	42	22	15.6667	31.6667	26.3333	33
					112	0.666667	0.666667	1	0.333333	0	0.666667	0	0.666667	0.333333	1.33333	0	0.666667	0.333333	0.333333	0.666667		112	9	5.66667	7	8.66667	7.33333	36.3333	35.6667	41.3333	44.6667	42	22	15.6667	31.6667	26.3333	33
					113	2	0	1	0	0	2	0	4	3	2	3	0	1	0	0		113	0	0	1	2	1	16	15	14	16	15	15	9	5	7	8
					114	0.75	0.5	1	0.75	0	0.5	0.75	0.25	0.25	0	0	0	0	0	0		114	12.25	12.75	7.75	14.5	7.75	37.5	47.25	27.5	32.5	40.75	21.75	38.5	30.75	35.5	21.75
					115	0.75	0.5	1	0.75	0	0.5	0.75	0.25	0.25	0	0	0	0	0	0		115	12.25	12.75	7.75	14.5	7.75	37.5	47.25	27.5	32.5	40.75	21.75	38.5	30.75	35.5	21.75
					116	0.75	0.5	1	0.75	0	0.5	0.75	0.25	0.25	0	0	0	0	0	0		116	12.25	12.75	7.75	14.5	7.75	37.5	47.25	27.5	32.5	40.75	21.75	38.5	30.75	35.5	21.75
					117	0.75	0.5	1	0.75	0	0.5	0.75	0.25	0.25	0	0	0	0	0	0		117	12.25	12.75	7.75	14.5	7.75	37.5	47.25	27.5	32.5	40.75	21.75	38.5	30.75	35.5	21.75
					118	1.5	1	1	0.5	2.5	3	4.5	3	2	6.5	0.5	0.5	0	0	0.5		118	2	1.5	1.5	1	1	3.5	0	0	0	1.5	7.5	8	5	6	8.5
					119	1.5	1	1	0.5	2.5	3	4.5	3	2	6.5	0.5	0.5	0	0	0.5		119	2	1.5	1.5	1	1	3.5	0	0	0	1.5	7.5	8	5	6	8.5
					120	0	1	1	0	2	1	1	0	0	0	0	0	0	1	0		120	3	4	6	0	0	7	4	4	15	5	38	26	24	36	38
					121	1	0	1	1	1	1	0	2	1	5	1	0	0	1	0		121	2	2	1	1	4	2	0	2	5	0	5	10	3	16	4
					122	3	2	1	4	2	4	7	7	5	5	0	1	2	1	0		122	0	1	1	2	6	0	0	1	2	2	5	13	31	22	4
					123	2	2	3	3	0	0	2	3	1	1	1	3	0	2	0		123	2	3	3	1	4	0	0	0	2	0	27	33	9	41	23
					124	3	0.5	4.5	1.5	2	7	5.5	1.5	2.5	2.5	1.5	1	1.5	1.5	0		124	0.5	0	1	0.5	1.5	0.5	0	0	0.5	0	0.5	6	13	16.5	10
					125	3	0.5	4.5	1.5	2	7	5.5	1.5	2.5	2.5	1.5	1	1.5	1.5	0		125	0.5	0	1	0.5	1.5	0.5	0	0	0.5	0	0.5	6	13	16.5	10
					126	0	1	1	1	1	0	2	1	2	0	0	1	0	0	0		126	2	6	0	0	0	10	1	6	9	5	10	34	19	24	34
					127	7	0	5	2	8	9	5	2	6	5	4	0	2	0	0		127	0	0	1	2	0	0	0	2	8	1	1	1	5	6	5
					128	0	0	3	2	2	0	0	1	1	3	0	0	0	1	1		128	0	0	2	1	0	4	1	22	11	18	20	34	28	41	81
					129	1	1	1	2	2	0	0	5	1	2	0	1	0	0	1		129	0	1	0	1	1	4	0	4	25	9	1	35	16	5	4
					130	0	0	3	0	0	2	3	2	4	0	0	0	0	0	0		130	3	1	0	1	2	8	0	24	11	4	14	25	20	32	47
					131	1	2	1	0	2	2	2	5	4	2	0	0	0	1	0		131	2	2	1	1	0	5	0	2	0	12	20	7	5	40	9
					132	1	1	2	2	0	0	1	0	2	0	0	0	1	1	0		132	0	3	0	0	0	12	2	8	5	27	43	63	38	11	58
					133	0	0	0	1	1	1	1	1	2	4	1	0	0	0	0		133	0	9	2	3	0	3	6	6	6	2	37	8	28	20	9
					134	0	0	1	0	0	2	0	1	0	0	0	0	1	0	0		134	2	1	0	4	4	29	26	10	16	18	42	43	33	23	48
					135	0	0	0	1	0	2	0	0	1	0	1	0	1	0	2		135	3	1	0	1	0	2	8	8	10	0	16	38	25	24	37
					136	0	0	3	3	0	0	0	0	2	2	1	0	0	0	1		136	2	3	3	1	2	23	2	37	17	15	33	16	29	5	10
					137	1	0	2	0	2	0	0	1	1	1	0	0	0	1	1		137	2	2	0	0	2	35	43	34	40	27	24	40	32	13	30
					138	2	0	1	0	0	0	0	0	0	0	0	0	0	0	0		138	2	0	0	0	1	19	29	15	17	11	6	11	1	8	0
					139	0	0	0	1	0	0	0	0	0	2	0	0	0	0	0		139	0	0	0	1	0	9	16	18	16	17	6	18	7	6	15
					140	0	0	0	1	0	0	1	0	0	2	0	2	0	0	1		140	4	1	3	1	2	27	29	20	18	32	18	9	9	21	13
					141	2	1	0	0	0	0	0	0	0	1	1	0	0	0	1		141	2	3	0	0	5	12	14	13	14	19	11	21	5	17	21
					142	0	3	3	0	1	0	0	0	0	1	0	3	0	0	0		142	6	3	7	2	3	21	12	12	10	15	18	14	17	17	11
					143	0	0	0	0	1	0	2	1	0	1	1	0	0	0	1		143	0	1	2	1	0	16	24	24	31	30	20	36	6	18	23
					144	0	1	0	1	0	0	1	0	0	0	0	0	0	0	1		144	0	0	1	1	5	2	3	2	10	3	7	9	0	7	2
					145	1	1	4	2	3	0	1	2	1	1	2	2	4	0	1		145	8	2	6	6	7	29	25	36	44	33	41	47	8	34	8
					146	1	2	0	2	2	1	0	1	0	1	4	2	3	0	1		146	3	1	0	2	3	9	16	12	13	9	37	14	1	28	2
					147	0	0	1	0	0	0	0	0	0	0	0	0	0	0	0		147	3	3	7	2	9	5	14	5	16	5	3	3	2	21	0
					148	0	1	0	0	0	0	0	0	1	0	3	1	1	0	0		148	5	5	7	3	5	9	11	3	5	7	0	0	1	6	1
					149	1	3	0	2	0	1	0	0	0	0	0	0	0	0	3		149	2	8	4	3	4	16	8	10	21	10	4	0	3	11	2
					150	0.25	0.25	0.5	0	0	0.25	0	0	0.5	0.75	3.5	2.25	1	1.25	0		150	2.25	1.75	1.75	1	0.75	5	5	5.5	1.25	2.25	0	0	1	0.5	2.25
					151	0.25	0.25	0.5	0	0	0.25	0	0	0.5	0.75	3.5	2.25	1	1.25	0		151	2.25	1.75	1.75	1	0.75	5	5	5.5	1.25	2.25	0	0	1	0.5	2.25
					152	0.25	0.25	0.5	0	0	0.25	0	0	0.5	0.75	3.5	2.25	1	1.25	0		152	2.25	1.75	1.75	1	0.75	5	5	5.5	1.25	2.25	0	0	1	0.5	2.25
					153	0.25	0.25	0.5	0	0	0.25	0	0	0.5	0.75	3.5	2.25	1	1.25	0		153	2.25	1.75	1.75	1	0.75	5	5	5.5	1.25	2.25	0	0	1	0.5	2.25
					154	2	1	0	0	0	1	0	0	0	0	5	2	6	3	0		154	4	9	2	5	3	0	4	0	1	0	0	3	4	3	2
					155	2.2	1.4	0.8	1.2	0.6	1	0.4	1.2	0.4	0.8	0	0	0	0	0		155	7	6.4	10.4	6.6	6.2	11.8	5.4	5.8	5.8	6.4	9.6	10	15.4	25.2	20.6
					156	2.2	1.4	0.8	1.2	0.6	1	0.4	1.2	0.4	0.8	0	0	0	0	0		156	7	6.4	10.4	6.6	6.2	11.8	5.4	5.8	5.8	6.4	9.6	10	15.4	25.2	20.6
					157	2.2	1.4	0.8	1.2	0.6	1	0.4	1.2	0.4	0.8	0	0	0	0	0		157	7	6.4	10.4	6.6	6.2	11.8	5.4	5.8	5.8	6.4	9.6	10	15.4	25.2	20.6
					158	2.2	1.4	0.8	1.2	0.6	1	0.4	1.2	0.4	0.8	0	0	0	0	0		158	7	6.4	10.4	6.6	6.2	11.8	5.4	5.8	5.8	6.4	9.6	10	15.4	25.2	20.6
					159	2.2	1.4	0.8	1.2	0.6	1	0.4	1.2	0.4	0.8	0	0	0	0	0		159	35	32	52	33	31	59	27	29	29	32	48	50	77	126	103
					160	0	0	0	0	0.5	0	0.5	1.5	1	0.5	0	0	0	0	0		160	6.5	1.5	3	7.5	13	13	9.5	15	9	11	32.5	12	14.5	12	15.5
					161	0	0	0	0	0.5	0	0.5	1.5	1	0.5	0	0	0	0	0		161	6.5	1.5	3	7.5	13	13	9.5	15	9	11	32.5	12	14.5	12	15.5
					162	0.777778	0.111111	0	0	0.666667	0.777778	1	1.66667	0.777778	1.33333	0	0	0	0	0.111111		162	4.22222	3.22222	4.22222	3	5	3.11111	1.77778	0.666667	1.66667	1.44444	3.22222	2.11111	4.77778	1	3.33333
					163	0.777778	0.111111	0	0	0.666667	0.777778	1	1.66667	0.777778	1.33333	0	0	0	0	0.111111		163	4.22222	3.22222	4.22222	3	5	3.11111	1.77778	0.666667	1.66667	1.44444	3.22222	2.11111	4.77778	1	3.33333
					164	0.777778	0.111111	0	0	0.666667	0.777778	1	1.66667	0.777778	1.33333	0	0	0	0	0.111111		164	4.22222	3.22222	4.22222	3	5	3.11111	1.77778	0.666667	1.66667	1.44444	3.22222	2.11111	4.77778	1	3.33333
					165	0.777778	0.111111	0	0	0.666667	0.777778	1	1.66667	0.777778	1.33333	0	0	0	0	0.111111		165	4.22222	3.22222	4.22222	3	5	3.11111	1.77778	0.666667	1.66667	1.44444	3.22222	2.11111	4.77778	1	3.33333
					166	0.777778	0.111111	0	0	0.666667	0.777778	1	1.66667	0.777778	1.33333	0	0	0	0	0.111111		166	4.22222	3.22222	4.22222	3	5	3.11111	1.77778	0.666667	1.66667	1.44444	3.22222	2.11111	4.77778	1	3.33333
					167	0.777778	0.111111	0	0	0.666667	0.777778	1	1.66667	0.777778	1.33333	0	0	0	0	0.111111		167	4.22222	3.22222	4.22222	3	5	3.11111	1.77778	0.666667	1.66667	1.44444	3.22222	2.11111	4.77778	1	3.33333
					168	0.777778	0.111111	0	0	0.666667	0.777778	1	1.66667	0.777778	1.33333	0	0	0	0	0.111111		168	4.22222	3.22222	4.22222	3	5	3.11111	1.77778	0.666667	1.66667	1.44444	3.22222	2.11111	4.77778	1	3.33333
					169	0.777778	0.111111	0	0	0.666667	0.777778	1	1.66667	0.777778	1.33333	0	0	0	0	0.111111		169	4.22222	3.22222	4.22222	3	5	3.11111	1.77778	0.666667	1.66667	1.44444	3.22222	2.11111	4.77778	1	3.33333
					170	0.777778	0.111111	0	0	0.666667	0.777778	1	1.66667	0.777778	1.33333	0	0	0	0	0.111111		170	4.22222	3.22222	4.22222	3	5	3.11111	1.77778	0.666667	1.66667	1.44444	3.22222	2.11111	4.77778	1	3.33333
					171	0.5	0.5	2.5	2.5	1	4	3.5	1.5	4.5	2.5	0	0.5	0	0	0.5		171	1	0	1	1	0	1.5	1.5	0	0.5	0	4	0	1	0	0.5
					172	0.5	0.5	2.5	2.5	1	4	3.5	1.5	4.5	2.5	0	0.5	0	0	0.5		172	1	0	1	1	0	1.5	1.5	0	0.5	0	4	0	1	0	0.5
					173	0	3	1	3	0	3	2	2	5	1	2	1	2	1	3		173	0	0	0	0	0	1	1	0	1	0	2	0	3	0	1
					174	1.5	0.5	0	0	0.5	2	6.5	1.5	3	1.5	1	2	1	0.5	1		174	0.5	0	0	0	0	0.5	0	0	0	0	0.5	1.5	3	1	0
					175	1.5	0.5	0	0	0.5	2	6.5	1.5	3	1.5	1	2	1	0.5	1		175	0.5	0	0	0	0	0.5	0	0	0	0	0.5	1.5	3	1	0
					176	1	1.5	1.5	0	1.5	1	0.5	1	0.5	1	0	0	0.5	2.5	0		176	1.5	0.5	1	1	1	2	2.5	1	6.5	1.5	22.5	7.5	22	24.5	13.5
					177	1	1.5	1.5	0	1.5	1	0.5	1	0.5	1	0	0	0.5	2.5	0		177	1.5	0.5	1	1	1	2	2.5	1	6.5	1.5	22.5	7.5	22	24.5	13.5
					178	0.5	1.5	1.5	1.5	0	1.5	3.5	1	1	0	0.5	0.5	0.5	1.5	0.5		178	2.5	0.5	1	0	1	11	3	2.5	2.5	1.5	13.5	9.5	13.5	14.5	13
					179	0.5	1.5	1.5	1.5	0	1.5	3.5	1	1	0	0.5	0.5	0.5	1.5	0.5		179	2.5	0.5	1	0	1	11	3	2.5	2.5	1.5	13.5	9.5	13.5	14.5	13
					180	0	0.25	0.5	1	1.75	0.25	0	0	0.5	0	0	0.75	0.5	0	0.75		180	1	1	0.25	0.25	1	6	9	0	5.25	1.75	5.5	1.25	8	4	1.75
					181	0	0.25	0.5	1	1.75	0.25	0	0	0.5	0	0	0.75	0.5	0	0.75		181	1	1	0.25	0.25	1	6	9	0	5.25	1.75	5.5	1.25	8	4	1.75
					182	0	0.25	0.5	1	1.75	0.25	0	0	0.5	0	0	0.75	0.5	0	0.75		182	1	1	0.25	0.25	1	6	9	0	5.25	1.75	5.5	1.25	8	4	1.75
					183	0	0.25	0.5	1	1.75	0.25	0	0	0.5	0	0	0.75	0.5	0	0.75		183	1	1	0.25	0.25	1	6	9	0	5.25	1.75	5.5	1.25	8	4	1.75
					184	0	0	0.5	0	0	0	0	0	0	0	0	0	0	0	0		184	0	0	0	0	0	3.5	13	4.5	7	1	18	3.5	7.5	2	1
					185	0	0	0.5	0	0	0	0	0	0	0	0	0	0	0	0		185	0	0	0	0	0	3.5	13	4.5	7	1	18	3.5	7.5	2	1

## Sheet: Fig.3
d					e					f & g
AT	15°C	20°C	25°C		woa	40	84	132		AT/woa	40	84	132
	0.584428	0.523778	0.473923			0.584428	0.475874	0.693168		15_1	260.303	262.091
	0.519842	0.408587	0.39428			0.519842	0.630939	0.643511		15_2	94	274.786	199.565
	0.551836	0.567929	0.468269			0.551836	0.69979	0.5618		15_3	224.882	299.375	213.371
	0.562306	0.597435	0.475185			0.562306	0.592475	0.769918		15_4	102.75	171.214	167.647
	0.689187	0.785347	0.788335			0.726657	0.77352	0.631378		15_5	114.773	289.938	260.308
	0.687853	0.682257	0.761937			0.743271	0.655844	0.726203		20_1	248	398.231	237.455
	0.7655	0.764774	0.785541			0.686025	0.722048	0.769036		20_2	145.231	408.2	306.375
	0.781469	0.711511	0.726322			0.719576	0.714989	0.75272		20_3	336.938	289	371.154
	0.743263	0.805767	0.767977			0.74298	0.715986	0.891029		20_4	354.091	505.571	314.241
	0.737774	0.788536	0.827602			0.78967	0.856211	0.862682		20_5	233.158	492.571	323.714
	0.79336	0.840518	0.796178			0.737683	0.846822	0.885802		25_1	110	321.219	434.6
	0.784171	0.793846	0.765503			0.71421	0.855502	0.871724		25_2	138.5	391.529	485.091
	0.741012	0.752273	0.822484			0.719565	0.828951	0.893587		25_3	162.368	294.125	290.429
	0.495791	0.790094	0.791037			0.77096	0.841436	0.567712		25_4	169.333	317.529	486.125
	0.535136	0.562122	0.39363			0.495791	0.650651	0.681031		25_5	105	407.154	462.229
	0.518784	0.598046	0.388348			0.535136	0.67451	0.709524
	0.713539	0.519712	0.440669			0.518784	0.638315	0.816827
	0.717067	0.736168	0.730035			0.646955	0.742132	0.84577
	0.817379	0.690623	0.705178			0.708401	0.652511	0.879337
	0.788244	0.752407	0.739642			0.64291	0.760149	0.775233
	0.793574	0.741766	0.6475			0.736037	0.674885	0.981164
	0.799074	0.759596	0.722931			0.77094	0.737067	0.960761
	0.746312	0.76608	0.792584			0.72798	0.863577	0.921074
	0.774858	0.754819	0.748153			0.636721	0.823552	0.950964
	0.798294	0.768786	0.735918			0.678584	0.833784	0.925285
	0.40935	0.807189	0.752378			0.632785	0.780867	0.604748
	0.415022	0.766201	0.736204			0.677518	0.817484	0.707594
	0.676543	0.595952	0.362855			0.40935	0.651602	0.742682
	0.663564	0.565704	0.446827			0.415022	0.409127	0.801563
	0.866949	0.751928	0.745058			0.550631	0.76045	0.866915
	0.788097	0.686403	0.7079			0.651089	0.768874	0.776275
	0.790615	0.728409	0.755406			0.573016	0.755273	0.916119
	0.848995	0.686102	0.647975			0.665433	0.744786	0.942811
	0.742834	0.733314	0.694671			0.66627	0.758892	0.902757
	0.777172	0.717518	0.806403			0.735248	0.906554	0.898121
	0.747203	0.760554	0.770075			0.614244	0.964649	0.922443
	0.428781	0.732552	0.729712			0.637166	0.933947	0.76289
	0.7081	0.733269	0.782466			0.549645	0.94184	0.688424
	0.665965	0.759372	0.735853			0.697491	0.883057	0.686014
	0.846732	0.564003	0.474444			0.428781	0.654514	0.721447
	0.837308	0.76735	0.721873			0.634243	0.716088	0.724503
	0.791347	0.713258	0.711298			0.660644	0.772707	0.857057
	0.821774	0.72703	0.741017			0.651338	0.733491	0.852263
	0.733462	0.728502	0.61539			0.742922	0.801932	0.850556
	0.786151	0.74673	0.742889			0.731693	0.773395	0.832368
	0.757747	0.798324	0.810634			0.761189	0.858076	0.851748
	0.726638	0.741836	0.773932			0.642307	0.878801	0.591711
	0.702029	0.736706	0.720083			0.721717	0.794396	0.500475
	0.868038	0.836365	0.784987			0.679467	0.864109	0.684636
	0.822888	0.827163	0.75649			0.704592	0.835626	0.570321
	0.814573	0.737372	0.79377			0.618268	0.766299	0.716614
	0.858857	0.687605	0.712516			0.655857	0.769697	0.710448
	0.782838	0.702448	0.730043			0.608274	0.744785	0.711957
	0.806176	0.714029	0.67752			0.717585	0.701676	0.692556
	0.773572	0.744339	0.750363			0.757839	0.747957	0.683116
	0.475874	0.758174	0.810421			0.739919	0.910348	0.513092
	0.630939	0.711651	0.7332			0.621889	0.935915	0.736039
	0.69979	0.734482	0.731536			0.67425	0.944697	0.706999
	0.592475	0.882088	0.75492			0.695821	0.923481	0.690505
	0.651942	0.817466	0.737619			0.737793	0.890192	0.784147
	0.811888	0.64649	0.485759			0.523778	0.64649	0.789534
	0.769239	0.558691	0.508552			0.408587	0.558691	0.732407
	0.66108	0.611448	0.575308			0.567929	0.611448	0.766743
	0.650651	0.562003	0.550546			0.597435	0.562003	0.563633
	0.67451	0.734971	0.775216			0.601849	0.737914	0.542505
	0.638315	0.727864	0.810504			0.442904	0.739266	0.657761
	0.675407	0.716425	0.763244			0.541345	0.679035	0.648447
	0.781963	0.812182	0.758698			0.484548	0.769867	0.679772
	0.753601	0.744277	0.78076			0.558051	0.658935	0.664535
	0.686542	0.637984	0.554213			0.562122	0.637984	0.660459
	0.651602	0.574314	0.482254			0.598046	0.574314	0.544886
	0.409127	0.585989	0.60426			0.519712	0.585989	0.686895
	0.591149	0.759475	0.754888			0.650144	0.649343	0.602657
	0.85536	0.760926	0.687541			0.556956	0.65604	0.591548
	0.747232	0.718731	0.674725			0.594873	0.683316	0.621727
	0.714591	0.735934	0.671413			0.596382	0.660077	0.581357
	0.654514	0.729738	0.693275			0.605424	0.681709	0.684655
	0.729639	0.645089	0.60114			0.595952	0.645089	0.653902
	0.811713	0.633337	0.555738			0.565704	0.633337	0.647718
	0.746093	0.728609	0.706483			0.620451	0.731476	0.656962
	0.774634	0.686867	0.792222			0.542481	0.762487	0.663762
	0.627038	0.698019	0.745782			0.574736	0.730367	0.5659
	0.843537	0.802709	0.706383			0.526618	0.758247	0.57204
	0.779785	0.740395	0.738283			0.586293	0.755246	0.559943
	0.735117	0.548609	0.594844			0.564003	0.548609	0.584842
	0.693168	0.765528	0.769506			0.758392	0.677686	0.463395
	0.643511	0.736947	0.703073			0.688936	0.706926	0.512255
	0.5618	0.739745	0.68987			0.686366	0.756291	0.492309
	0.567712	0.738313	0.733697			0.647974	0.675291	0.529214
	0.681031	0.75773	0.709413			0.709276	0.655751	0.482767
	0.604748	0.799104	0.728388			0.635873	0.689918	0.434531
		0.748148	0.77665			0.593933	0.745343
		0.738819	0.776216			0.615008	0.709177
		0.801847	0.755214			0.609792	0.70657
		0.737571	0.776352			0.689035	0.651062
		0.591711	0.5659			0.473923	0.485759
		0.500475	0.57204			0.39428	0.508552
		0.684636	0.559943			0.468269	0.575308
		0.570321	0.584842			0.475185	0.550546
		0.513092	0.463395			0.39363	0.554213
		0.736039	0.512255			0.388348	0.482254
		0.706999	0.492309			0.440669	0.60426
		0.563633	0.529214			0.362855	0.60114
		0.542505	0.482767			0.446827	0.555738
		0.544886	0.434531			0.474444	0.594844

## Sheet: Fig.5
b					d
Donors	Chao1	Recipients	Chao1			6h/40°C	n=15
15°C_2	201.194	15°C_1_1	271.261		AT	15° C	20° C	25° C
15°C_3	289.714	15°C_1_2	246.647		survived (/15)	5	9	12
15°C_4	174.435	15°C_1_3	323.056		AT	15° C	20° C	25° C
15°C_5	281.176	15°C_1_4	303.773		survived (%)	33.3333	60	80
20°C_1	224.333	15°C_1_5	377.043
20°C_2	273	15°C_2_1	215.25
20°C_3	375.677	15°C_2_2	283.652
20°C_4	307.068	15°C_2_3	188.444
20°C_5	233.216	15°C_2_4	231.357
25°C_1	374.5	15°C_2_5	301.111
25°C_2	453.6	15°C_3_1	184.167
25°C_3	316.088	15°C_3_2	258
25°C_4	596.25	15°C_3_3	142.2
25°C_5	409.812	15°C_3_4	174.143
		15°C_3_5	96.5
		20°C_1_1	223.286
		20°C_1_2	293.188
		20°C_1_3	229.964
		20°C_1_4	236.455
		20°C_1_5	247.323
		20°C_2_1	275.619
		20°C_2_2	194.333
		20°C_2_3	182.556
		20°C_2_4	203.8
		20°C_2_5	121.75
		20°C_3_1	232.5
		20°C_3_2	229
		20°C_3_3	146.056
		20°C_3_4	258.556
		20°C_3_5	270.2
		25°C_1_1	288.5
		25°C_1_2	157.5
		25°C_1_3	195.435
		25°C_1_4	179.2
		25°C_1_5	182.13
		25°C_2_1	193.25
		25°C_2_2	215.913
		25°C_2_3	197.714
		25°C_2_4	211.036
		25°C_2_5	232
		25°C_3_1	125.067
		25°C_3_2	191.714
		25°C_3_3	152.045
		25°C_3_4	175.15
		25°C_3_5	121

## Sheet: Fig.6
b
%	AT
DT	15°C	20°C	25°C
15°C	68.2759	73.2075	70.6806
	34.7418	68.9815	83.2461
	61.0738	75.3247	86.4
	74.4792	31.5789	73.2759
	62.2951	65.7718	82.3899
	99.3258	58.5227	84
	62.116	66.3158	79.8561
	32.8358	61.5385	81.6092
	59.9432	62.4161	66.0377
	15.625	56.1753	81.8182
20°C	64.0496	65.7658	78.4483
	56.1905	77.6025	76.2821
	60.4396	77.7778	88.764
	64.4172	70.6897	74.2424
	78.4232	59.1837	83.0303
	90.9408	63.6816	82.4176
	55.1724	22.2222	73.4694
	68.4825	74.4186	74.1667
	71.7742	76.1905	75.6654
	24.4444	69.697	71.7514
25°C	58.7912	70.3448	76.7347
	66.0256	83.6013	73.8739
	47.4576	70.3704	83.1776
	59.7315	60.8108	94.5055
	51.6556	60.6061	79.1045
	81.5094	74.7126	75.6757
	43.5644	26.3736	78.8235
	47.8261	66.6667	40.8257
	51.0067	74.8663	87.7451
	21.831	51.7949	86.8421

## Sheet: Table S9
Donors						Recipients
OTU	log. highest class mean	AT (°C)	LDA score	p value		OTU	log. highest class mean	AT (°C)	LDA score	p value
k__Bacteria.p__	4.05908	25	3.59329	0.0274863		k__Bacteria.p__.c__.o__.f__.g__.s__NewReferenceOTU0	2.93554	15	2.60447	0.000554196
k__Bacteria.p__.c__	4.05908	25	3.58931	0.0274863		k__Bacteria.p__Bacteroidetes.c__Flavobacteriia.o__Flavobacteriales.f__.g__.s__NewReferenceOTU347	3.11685	15	2.81492	5.22216e-05
k__Bacteria.p__.c__.o__	4.05908	25	3.58849	0.0274863		k__Bacteria.p__Proteobacteria.c__Gammaproteobacteria.o__Legionellales.f__Francisellaceae.g__.s__NewCleanUpReferenceOTU23292	0	25	2.11542	0.035248
k__Bacteria.p__.c__.o__.f__	4.05908	25	3.60414	0.0274863		k__Bacteria.p__Proteobacteria.c__Alphaproteobacteria.o__Rhizobiales.f__Rhizobiaceae.g__	3.73618	25	3.16124	0.0326696
k__Bacteria.p__.c__.o__.f__.g__	4.05908	25	3.59753	0.0274863		k__Bacteria.p__Proteobacteria.c__Gammaproteobacteria.o__Alteromonadales.f__Colwelliaceae.g__Thalassomonas	3.45012	15	3.15989	0.0017386
k__Bacteria.p__.c__.o__.f__.g__.s__NewCleanUpReferenceOTU25836	1.03709	15	2.24853	0.00729036		k__Bacteria.p__Proteobacteria.c__Alphaproteobacteria.o__Rhizobiales.f__Hyphomicrobiaceae.g__	2.97971	15	2.63276	0.0115632
k__Bacteria.p__.c__.o__.f__.g__.s__NewReferenceOTU135	2.4969	25	2.28323	0.0127254		k__Bacteria.p__Proteobacteria.c__Alphaproteobacteria.o__Kiloniellales.f__	3.98873	25	3.45361	0.0084421
k__Bacteria.p__.c__.o__.f__.g__.s__NewReferenceOTU152	3.68226	25	3.39319	0.0105152		k__Bacteria.p__.c__.o__.f__	4.00016	25	3.4284	0.0294359
k__Bacteria.p__.c__.o__.f__.g__.s__NewReferenceOTU180	2.33809	25	2.07874	0.0105152		k__Bacteria.p__Proteobacteria.c__Alphaproteobacteria.o__Rhodobacterales.f__Rhodobacteraceae.g__.s__650063	2.72945	25	2.44974	1.62799e-05
k__Bacteria.p__.c__.o__.f__.g__.s__NewReferenceOTU287	2.44918	15	2.21233	0.00729036		k__Bacteria.p__Proteobacteria.c__Alphaproteobacteria.o__Rhizobiales.f__Hyphomicrobiaceae.g__.s__2648149	2.87284	15	2.52034	0.00759113
k__Bacteria.p__.c__.o__.f__.g__.s__NewReferenceOTU333	2.78956	25	2.52028	0.0105152		k__Bacteria.p__Tenericutes.c__Mollicutes.o__Mycoplasmatales.f__Mycoplasmataceae.g__	4.3312	15	3.86106	0.0264815
k__Bacteria.p__.c__.o__.f__.g__.s__NewReferenceOTU74	2.76387	25	2.51575	0.0105152		k__Bacteria.p__Proteobacteria.c__Alphaproteobacteria.o__Rhodobacterales.f__Rhodobacteraceae	4.14034	15	3.46069	0.044253
k__Bacteria.p__Bacteroidetes	4.6124	15	3.91528	0.0143059		k__Bacteria.p__Proteobacteria.c__Alphaproteobacteria.o__Rhodobacterales.f__Rhodobacteraceae.g__Rhodobacter.s__168456	2.57832	15	2.25026	0.000333709
k__Bacteria.p__Bacteroidetes.c__Flavobacteriia	4.60451	15	3.94372	0.0143059		k__Bacteria.p__Proteobacteria.c__Gammaproteobacteria.o__Alteromonadales.f__Colwelliaceae.g__.s__349769	2.58682	15	2.25107	4.95944e-05
k__Bacteria.p__Bacteroidetes.c__Flavobacteriia.o__Flavobacteriales	4.60451	15	3.96576	0.0143059		k__Bacteria.p__Proteobacteria.c__Alphaproteobacteria.o__Rhodobacterales.f__Rhodobacteraceae.g__.s__671732	2.51696	15	2.19505	0.000163266
k__Bacteria.p__Bacteroidetes.c__Flavobacteriia.o__Flavobacteriales.f__Cryomorphaceae	3.86963	15	3.3695	0.0143059		k__Bacteria.p__Proteobacteria.c__Gammaproteobacteria.o__Alteromonadales.f__Colwelliaceae.g__.s__NewReferenceOTU181	2.87724	15	2.59203	7.46759e-05
k__Bacteria.p__Bacteroidetes.c__Flavobacteriia.o__Flavobacteriales.f__Cryomorphaceae.g__Fluviicola	3.86963	15	3.36592	0.0143059		k__Bacteria.p__Bacteroidetes.c__Cytophagia.o__Cytophagales.f__Cytophagaceae.g__Cytophaga.s__NewReferenceOTU225	2.87076	25	2.57227	0.00169614
k__Bacteria.p__Bacteroidetes.c__Flavobacteriia.o__Flavobacteriales.f__Flavobacteriaceae	4.51612	15	3.85371	0.0143059		k__Bacteria.p__Proteobacteria.c__Alphaproteobacteria.o__Rhodobacterales.f__Rhodobacteraceae.g__.s__250136	2.57049	25	2.12124	0.00134445
k__Bacteria.p__Bacteroidetes.c__Flavobacteriia.o__Flavobacteriales.f__Flavobacteriaceae.g__	3.88415	25	3.54272	0.0274863		k__Bacteria.p__Bacteroidetes.c__Flavobacteriia.o__Flavobacteriales.f__.g__	3.11685	15	2.8149	5.22216e-05
k__Bacteria.p__Bacteroidetes.c__Flavobacteriia.o__Flavobacteriales.f__Flavobacteriaceae.g__.s__1139074	2.50076	25	2.20042	0.0143059		k__Bacteria.p__Proteobacteria.c__Alphaproteobacteria.o__Rhodobacterales.f__Rhodobacteraceae.g__.s__NewReferenceOTU162	2.90739	25	2.64866	0.000107695
k__Bacteria.p__Bacteroidetes.c__Flavobacteriia.o__Flavobacteriales.f__Flavobacteriaceae.g__.s__4314827	3.60335	25	3.33307	0.013903		k__Bacteria.p__Proteobacteria.c__Alphaproteobacteria.o__Rhodobacterales.f__Rhodobacteraceae.g__.s__687109	2.54809	15	2.19561	0.000465052
k__Bacteria.p__Bacteroidetes.c__Flavobacteriia.o__Flavobacteriales.f__Flavobacteriaceae.g__.s__NewCleanUpReferenceOTU35115	2.43015	25	2.16565	0.0105152		k__Bacteria.p__.c__.o__.f__.g__.s__NewReferenceOTU135	3.67992	25	3.37586	0.000100665
k__Bacteria.p__Bacteroidetes.c__Flavobacteriia.o__Flavobacteriales.f__Flavobacteriaceae.g__.s__NewReferenceOTU129	2.40997	25	2.10874	0.0105152		k__Bacteria.p__Bacteroidetes.c__Flavobacteriia.o__Flavobacteriales.f__	3.11685	15	2.81491	5.22216e-05
k__Bacteria.p__Bacteroidetes.c__Flavobacteriia.o__Flavobacteriales.f__Flavobacteriaceae.g__.s__NewReferenceOTU151	2.36104	25	2.03854	0.0105152		k__Bacteria.p__Proteobacteria.c__Alphaproteobacteria.o__Rhodobacterales.f__Hyphomonadaceae	2.7632	25	2.25524	0.00613266
k__Bacteria.p__Bacteroidetes.c__Flavobacteriia.o__Flavobacteriales.f__Flavobacteriaceae.g__.s__NewReferenceOTU234	2.79616	25	2.50338	0.0127254		k__Bacteria.p__.c__.o__.f__.g__.s__NewCleanUpReferenceOTU14011	0.0615362	25	2.00316	0.0165943
k__Bacteria.p__Bacteroidetes.c__Flavobacteriia.o__Flavobacteriales.f__Flavobacteriaceae.g__.s__NewReferenceOTU335	2.43259	15	2.19544	0.00729036		k__Bacteria.p__Proteobacteria.c__Alphaproteobacteria.o__Rhodospirillales.f__Rhodospirillaceae.g__	3.82786	25	3.4415	2.55344e-05
k__Bacteria.p__Bacteroidetes.c__Flavobacteriia.o__Flavobacteriales.f__Flavobacteriaceae.g__.s__NewReferenceOTU352	2.69228	25	2.40028	0.0105152		k__Bacteria.p__Proteobacteria.c__Gammaproteobacteria.o__Alteromonadales.f__Alteromonadaceae.g__nsmpVI18	2.72765	15	2.4543	2.29935e-05
k__Bacteria.p__Bacteroidetes.c__Flavobacteriia.o__Flavobacteriales.f__Flavobacteriaceae.g__Bizionia	2.97795	15	2.6065	0.0274863		k__Bacteria.p__Tenericutes.c__Mollicutes	4.33121	15	3.86107	0.0264815
k__Bacteria.p__Bacteroidetes.c__Flavobacteriia.o__Flavobacteriales.f__Flavobacteriaceae.g__Bizionia.s__NewReferenceOTU298	2.97795	15	2.59971	0.0274863		k__Bacteria.p__.c__	4.00016	25	3.4284	0.0294359
k__Bacteria.p__Bacteroidetes.c__Flavobacteriia.o__Flavobacteriales.f__Flavobacteriaceae.g__Flavobacterium	4.47702	15	4.14351	0.0143059		k__Bacteria.p__Bacteroidetes.c__Saprospirae.o__Saprospirales.f__Saprospiraceae.g__Lewinella.s__579046	2.59332	15	2.33999	0.00020948
k__Bacteria.p__Bacteroidetes.c__Flavobacteriia.o__Flavobacteriales.f__Flavobacteriaceae.g__Flavobacterium.s__1107152	1.21833	15	2.06114	0.00729036		k__Bacteria.p__Proteobacteria.c__Alphaproteobacteria.o__Rhizobiales.f__Hyphomicrobiaceae.g__Devosia.s__632387	3.13218	25	2.8591	1.30345e-05
k__Bacteria.p__Bacteroidetes.c__Flavobacteriia.o__Flavobacteriales.f__Flavobacteriaceae.g__Flavobacterium.s__NewReferenceOTU88	4.46617	15	4.17687	0.0143059		k__Bacteria.p__Proteobacteria.c__Gammaproteobacteria.o__Oceanospirillales.f__Oceanospirillaceae	2.61906	25	2.01397	0.0212756
k__Bacteria.p__Bacteroidetes.c__Flavobacteriia.o__Flavobacteriales.f__Flavobacteriaceae.g__Sediminicola	3.96541	25	3.67536	0.0143059		k__Bacteria.p__Proteobacteria.c__Alphaproteobacteria.o__Kiloniellales.f__Kiloniellaceae.g__	3.91837	25	3.5953	3.05924e-06
k__Bacteria.p__Bacteroidetes.c__Flavobacteriia.o__Flavobacteriales.f__Flavobacteriaceae.g__Sediminicola.s__537283	3.87524	25	3.58478	0.0143059		k__Bacteria.p__Firmicutes.c__Bacilli.o__Lactobacillales.f__Lactobacillaceae.g__Lactobacillus.s__198641	2.68251	15	2.26655	0.0442294
k__Bacteria.p__Bacteroidetes.c__Flavobacteriia.o__Flavobacteriales.f__Flavobacteriaceae.g__Sediminicola.s__NewReferenceOTU31	3.15033	25	2.86688	0.013903		k__Bacteria.p__Proteobacteria.c__Alphaproteobacteria.o__Kiloniellales.f__Kiloniellaceae.g__.s__NewReferenceOTU42	3.71916	25	3.39304	3.05924e-06
k__Bacteria.p__Bacteroidetes.c__Saprospirae	3.52282	25	3.18285	0.0143059		k__Bacteria.p__Proteobacteria.c__Gammaproteobacteria.o__Alteromonadales.f__Alteromonadaceae.g__	3.09567	15	2.5815	0.0294359
k__Bacteria.p__Bacteroidetes.c__Saprospirae.o__Saprospirales	3.52282	25	3.17774	0.0143059		k__Bacteria.p__Proteobacteria.c__Betaproteobacteria.o__Burkholderiales.f__Alcaligenaceae.g__.s__509480	2.60633	15	2.28329	7.34172e-05
k__Bacteria.p__Bacteroidetes.c__Saprospirae.o__Saprospirales.f__Saprospiraceae	3.50935	25	3.17023	0.013903		k__Bacteria.p__Proteobacteria.c__Gammaproteobacteria.o__Oceanospirillales.f__Oceanospirillaceae.g__Marinomonas.s__NewReferenceOTU41	2.43046	15	2.09699	0.00756191
k__Bacteria.p__Bacteroidetes.c__Saprospirae.o__Saprospirales.f__Saprospiraceae.g__	2.65668	25	2.29283	0.0127254		k__Bacteria.p__Proteobacteria.c__Gammaproteobacteria.o__Alteromonadales.f__Alteromonadaceae.g__nsmpVI18.s__144265	2.71619	15	2.44305	2.29935e-05
k__Bacteria.p__Bacteroidetes.c__Saprospirae.o__Saprospirales.f__Saprospiraceae.g__.s__NewCleanUpReferenceOTU14098	0.631444	25	2.32596	0.0105152		k__Bacteria.p__Proteobacteria.c__Gammaproteobacteria.o__Oceanospirillales.f__Alcanivoracaceae.g__Alcanivorax	3.62091	15	3.09697	0.0237868
k__Bacteria.p__Bacteroidetes.c__Saprospirae.o__Saprospirales.f__Saprospiraceae.g__.s__NewReferenceOTU145	2.64361	25	2.35645	0.0105152		k__Bacteria.p__.c__.o__	4.00016	25	3.4284	0.0294359
k__Bacteria.p__Bacteroidetes.c__Saprospirae.o__Saprospirales.f__Saprospiraceae.g__Lewinella	3.44365	25	3.10717	0.013903		k__Bacteria.p__Proteobacteria.c__Betaproteobacteria.o__Burkholderiales	3.85658	15	3.31916	0.0294359
k__Bacteria.p__Bacteroidetes.c__Saprospirae.o__Saprospirales.f__Saprospiraceae.g__Lewinella.s__579046	3.26366	25	2.90829	0.0490901		k__Bacteria.p__Proteobacteria.c__Gammaproteobacteria.o__Oceanospirillales.f__Alcanivoracaceae.g__Alcanivorax.s__818315	2.69273	25	2.40846	0.00122513
k__Bacteria.p__Bacteroidetes.c__Saprospirae.o__Saprospirales.f__Saprospiraceae.g__Lewinella.s__NewReferenceOTU223	2.94031	25	2.64084	0.0127254		k__Bacteria.p__Proteobacteria.c__Alphaproteobacteria.o__Kiloniellales	4.25772	25	3.82712	0.000147499
k__Bacteria.p__Firmicutes.c__Clostridia.o__Clostridiales.f__.g__.s__330731	2.38679	25	2.07008	0.0105152		k__Bacteria.p__Proteobacteria.c__Gammaproteobacteria.o__Legionellales.f__Francisellaceae.g__Francisella.s__144057	3.91856	25	3.67299	3.94113e-05
k__Bacteria.p__Firmicutes.c__Clostridia.o__Clostridiales.f__Clostridiaceae.g__Clostridium.s__NewReferenceOTU253	2.49102	25	2.17444	0.0105152		k__Bacteria.p__Tenericutes.c__Mollicutes.o__Mycoplasmatales.f__Mycoplasmataceae	4.3312	15	3.86106	0.0264815
k__Bacteria.p__Firmicutes.c__Clostridia.o__Clostridiales.f__Peptostreptococcaceae	2.45553	25	2.1697	0.013903		k__Bacteria.p__Bacteroidetes.c__Saprospirae.o__Saprospirales.f__Saprospiraceae	2.60462	15	2.35133	0.00020948
k__Bacteria.p__Proteobacteria.c__Alphaproteobacteria	4.56991	25	4.17958	0.0143059		k__Bacteria.p__.c__.o__.f__.g__.s__NewReferenceOTU244	3.02601	25	2.73678	0.000333709
k__Bacteria.p__Proteobacteria.c__Alphaproteobacteria.o__BD73.f__.g__.s__NewReferenceOTU66	2.31091	25	2.05086	0.0105152		k__Bacteria.p__Proteobacteria.c__Betaproteobacteria.o__Burkholderiales.f__Alcaligenaceae.g__	2.65211	15	2.33155	7.34172e-05
k__Bacteria.p__Proteobacteria.c__Alphaproteobacteria.o__Caulobacterales	3.36191	25	3.02794	0.0274863		k__Bacteria.p__Proteobacteria.c__Gammaproteobacteria.o__Legionellales.f__Francisellaceae	3.93695	25	3.69031	1.19837e-05
k__Bacteria.p__Proteobacteria.c__Alphaproteobacteria.o__Caulobacterales.f__Caulobacteraceae	3.36191	25	3.03146	0.0274863		k__Bacteria.p__Proteobacteria	4.97852	25	3.83726	0.0362028
k__Bacteria.p__Proteobacteria.c__Alphaproteobacteria.o__Caulobacterales.f__Caulobacteraceae.g__Phenylobacterium	3.36185	25	3.03245	0.0274863		k__Bacteria.p__Bacteroidetes.c__Saprospirae.o__Saprospirales.f__Saprospiraceae.g__Lewinella	2.60462	15	2.35133	0.00020948
k__Bacteria.p__Proteobacteria.c__Alphaproteobacteria.o__Caulobacterales.f__Caulobacteraceae.g__Phenylobacterium.s__NewReferenceOTU71	3.35416	25	3.02157	0.0274863		k__Bacteria.p__Proteobacteria.c__Alphaproteobacteria.o__Rhizobiales.f__Rhizobiaceae.g__.s__552671	3.67803	25	3.10179	0.0326696
k__Bacteria.p__Proteobacteria.c__Alphaproteobacteria.o__Kiloniellales	3.34595	25	3.02186	0.0143059		k__Bacteria.p__Proteobacteria.c__Alphaproteobacteria.o__Rhodobacterales.f__Rhodobacteraceae.g__Rhodobacter	2.5995	15	2.26725	0.00113915
k__Bacteria.p__Proteobacteria.c__Alphaproteobacteria.o__Kiloniellales.f__	2.68831	25	2.39814	0.0127254		k__Bacteria.p__	4.00016	25	3.4284	0.0294359
k__Bacteria.p__Proteobacteria.c__Alphaproteobacteria.o__Kiloniellales.f__.g__	2.68831	25	2.39816	0.0127254		k__Bacteria.p__Proteobacteria.c__Alphaproteobacteria.o__Rhodobacterales.f__Rhodobacteraceae.g__.s__4451039	2.70911	15	2.4313	0.000138813
k__Bacteria.p__Proteobacteria.c__Alphaproteobacteria.o__Kiloniellales.f__.g__.s__4358092	2.37742	25	2.1152	0.0127254		k__Bacteria.p__Proteobacteria.c__Gammaproteobacteria.o__Oceanospirillales.f__Oceanospirillaceae.g__Neptunomonas.s__NewReferenceOTU275	2.60731	25	2.24946	0.000120412
k__Bacteria.p__Proteobacteria.c__Alphaproteobacteria.o__Kiloniellales.f__Kiloniellaceae	3.23806	25	2.9046	0.0143059		k__Bacteria.p__Bacteroidetes.c__Cytophagia	2.95938	25	2.43515	0.00937232
k__Bacteria.p__Proteobacteria.c__Alphaproteobacteria.o__Kiloniellales.f__Kiloniellaceae.g__	2.95617	25	2.61869	0.013903		k__Bacteria.p__Proteobacteria.c__Betaproteobacteria.o__Burkholderiales.f__Alcaligenaceae	2.71695	15	2.38201	7.18734e-05
k__Bacteria.p__Proteobacteria.c__Alphaproteobacteria.o__Kiloniellales.f__Kiloniellaceae.g__.s__NewReferenceOTU42	2.72178	25	2.38593	0.013903		k__Bacteria.p__Bacteroidetes.c__Sphingobacteriia.o__Sphingobacteriales.f__.g__.s__40351	2.30348	25	2.05846	0.010212
k__Bacteria.p__Proteobacteria.c__Alphaproteobacteria.o__Kiloniellales.f__Kiloniellaceae.g__.s__NewReferenceOTU59	2.40272	25	2.058	0.0105152		k__Bacteria.p__Proteobacteria.c__Alphaproteobacteria.o__Kiloniellales.f__.g__	3.98873	25	3.45361	0.0084421
k__Bacteria.p__Proteobacteria.c__Alphaproteobacteria.o__Kiloniellales.f__Kiloniellaceae.g__Thalassospira	2.91702	25	2.58952	0.0127254		k__Bacteria.p__.c__.o__.f__.g__	4.00016	25	3.4284	0.0294359
k__Bacteria.p__Proteobacteria.c__Alphaproteobacteria.o__Kiloniellales.f__Kiloniellaceae.g__Thalassospira.s__540846	2.8742	25	2.54756	0.0127254		k__Bacteria.p__Proteobacteria.c__Gammaproteobacteria.o__Alteromonadales.f__J115.g__.s__1136466	3.85883	25	3.40603	0.0061841
k__Bacteria.p__Proteobacteria.c__Alphaproteobacteria.o__Rhodobacterales	4.48117	25	4.08289	0.0143059		k__Bacteria.p__Proteobacteria.c__Gammaproteobacteria.o__Oceanospirillales.f__Alcanivoracaceae	3.62091	15	3.09697	0.0237868
k__Bacteria.p__Proteobacteria.c__Alphaproteobacteria.o__Rhodobacterales.f__Rhodobacteraceae	4.48057	25	4.08097	0.0143059		k__Bacteria.p__Proteobacteria.c__Alphaproteobacteria.o__Rhizobiales.f__Rhizobiaceae	3.73722	25	3.16259	0.0294359
k__Bacteria.p__Proteobacteria.c__Alphaproteobacteria.o__Rhodobacterales.f__Rhodobacteraceae.g__	4.3574	25	4.00655	0.0143059		k__Bacteria.p__Proteobacteria.c__Gammaproteobacteria.o__Alteromonadales.f__Colwelliaceae.g__Thalassomonas.s__NewReferenceOTU103	3.44417	15	3.16074	4.29957e-05
k__Bacteria.p__Proteobacteria.c__Alphaproteobacteria.o__Rhodobacterales.f__Rhodobacteraceae.g__.s__1110598	2.97726	25	2.67477	0.0143059		k__Bacteria.p__Proteobacteria.c__Gammaproteobacteria.o__Oceanospirillales	3.68079	15	3.10431	0.0362028
k__Bacteria.p__Proteobacteria.c__Alphaproteobacteria.o__Rhodobacterales.f__Rhodobacteraceae.g__.s__1531634	3.2429	25	2.96652	0.0143059		k__Bacteria.p__Proteobacteria.c__Alphaproteobacteria.o__Rhodobacterales.f__Rhodobacteraceae.g__.s__729683	3.07826	15	2.71221	0.000669635
k__Bacteria.p__Proteobacteria.c__Alphaproteobacteria.o__Rhodobacterales.f__Rhodobacteraceae.g__.s__532779	2.73954	25	2.45572	0.0105152		k__Bacteria.p__Proteobacteria.c__Betaproteobacteria.o__Methylophilales.f__Methylophilaceae.g__Methylotenera.s__NewReferenceOTU232	2.89119	25	2.3367	0.00420572
k__Bacteria.p__Proteobacteria.c__Alphaproteobacteria.o__Rhodobacterales.f__Rhodobacteraceae.g__.s__579705	2.31499	25	2.01012	0.013903		k__Bacteria.p__Proteobacteria.c__Gammaproteobacteria.o__Alteromonadales.f__Alteromonadaceae.g__.s__543999	2.96795	15	2.53841	0.0400566
k__Bacteria.p__Proteobacteria.c__Alphaproteobacteria.o__Rhodobacterales.f__Rhodobacteraceae.g__.s__590586	2.85517	25	2.55584	0.013903		k__Bacteria.p__Proteobacteria.c__Alphaproteobacteria.o__Rhodospirillales	3.82786	25	3.4415	2.55344e-05
k__Bacteria.p__Proteobacteria.c__Alphaproteobacteria.o__Rhodobacterales.f__Rhodobacteraceae.g__.s__650063	2.86421	25	2.55742	0.0127254		k__Bacteria.p__Proteobacteria.c__Alphaproteobacteria.o__Kiloniellales.f__.g__.s__316776	3.92504	25	3.63616	5.12427e-06
k__Bacteria.p__Proteobacteria.c__Alphaproteobacteria.o__Rhodobacterales.f__Rhodobacteraceae.g__.s__687109	3.37238	25	3.11419	0.0143059		k__Bacteria.p__Bacteroidetes.c__Cytophagia.o__Cytophagales.f__Cytophagaceae	2.95938	25	2.43515	0.00937232
k__Bacteria.p__Proteobacteria.c__Alphaproteobacteria.o__Rhodobacterales.f__Rhodobacteraceae.g__.s__727186	3.78756	25	3.50052	0.0105152		k__Bacteria.p__Proteobacteria.c__Alphaproteobacteria.o__Rhodospirillales.f__Rhodospirillaceae.g__.s__2479454	3.76165	25	3.36376	3.66686e-05
k__Bacteria.p__Proteobacteria.c__Alphaproteobacteria.o__Rhodobacterales.f__Rhodobacteraceae.g__.s__NewReferenceOTU162	2.57705	25	2.23296	0.013903		k__Bacteria.p__Proteobacteria.c__Gammaproteobacteria.o__Legionellales.f__Legionellaceae	2.88867	25	2.37292	0.0294359
k__Bacteria.p__Proteobacteria.c__Alphaproteobacteria.o__Rhodobacterales.f__Rhodobacteraceae.g__.s__NewReferenceOTU205	2.71522	25	2.44223	0.0127254		k__Bacteria.p__Bacteroidetes.c__Flavobacteriia.o__Flavobacteriales.f__Flavobacteriaceae.g__.s__NewReferenceOTU129	2.33587	25	2.00118	0.00143123
k__Bacteria.p__Proteobacteria.c__Alphaproteobacteria.o__Rhodobacterales.f__Rhodobacteraceae.g__.s__NewReferenceOTU250	3.51592	25	3.25849	0.0127254		k__Bacteria.p__Proteobacteria.c__Gammaproteobacteria.o__Oceanospirillales.f__Alcanivoracaceae.g__Alcanivorax.s__789725	3.45105	15	2.9282	0.014386
k__Bacteria.p__Proteobacteria.c__Alphaproteobacteria.o__Rhodobacterales.f__Rhodobacteraceae.g__.s__NewReferenceOTU276	2.45043	25	2.15303	0.0143059		k__Bacteria.p__Proteobacteria.c__Alphaproteobacteria.o__Kiloniellales.f__Kiloniellaceae	3.9221	25	3.59962	3.06698e-06
k__Bacteria.p__Proteobacteria.c__Alphaproteobacteria.o__Rhodobacterales.f__Rhodobacteraceae.g__.s__NewReferenceOTU83	2.32353	25	2.03577	0.013903		k__Bacteria.p__Bacteroidetes.c__Cytophagia.o__Cytophagales.f__Cytophagaceae.g__Cytophaga	2.87237	25	2.57371	0.00169614
k__Bacteria.p__Proteobacteria.c__Alphaproteobacteria.o__Rhodospirillales	2.45761	25	2.16159	0.0127254		k__Bacteria.p__Proteobacteria.c__Gammaproteobacteria.o__Alteromonadales.f__J115.g__.s__NewReferenceOTU328	3.29605	15	2.8488	0.000809016
k__Bacteria.p__Proteobacteria.c__Alphaproteobacteria.o__Rhodospirillales.f__Rhodospirillaceae	2.45761	25	2.16155	0.0127254		k__Bacteria.p__Bacteroidetes.c__Cytophagia.o__Cytophagales	2.95938	25	2.43515	0.00937232
k__Bacteria.p__Proteobacteria.c__Alphaproteobacteria.o__Rhodospirillales.f__Rhodospirillaceae.g__	2.45761	25	2.16171	0.0127254		k__Bacteria.p__Proteobacteria.c__Alphaproteobacteria.o__Rhodospirillales.f__Rhodospirillaceae.g__.s__NewReferenceOTU269	2.55384	25	2.22381	0.00020948
k__Bacteria.p__Proteobacteria.c__Alphaproteobacteria.o__Rickettsiales	3.15241	25	2.86075	0.013903		k__Bacteria.p__Tenericutes.c__Mollicutes.o__Mycoplasmatales	4.3312	15	3.86106	0.0264815
k__Bacteria.p__Proteobacteria.c__Alphaproteobacteria.o__Rickettsiales.f__	3.1523	25	2.86141	0.013903		k__Bacteria.p__Proteobacteria.c__Alphaproteobacteria.o__Rhodospirillales.f__Rhodospirillaceae.g__.s__NewReferenceOTU14	2.7133	25	2.39985	7.8161e-06
k__Bacteria.p__Proteobacteria.c__Alphaproteobacteria.o__Rickettsiales.f__.g__	3.1523	25	2.86141	0.013903		k__Bacteria.p__Tenericutes.c__Mollicutes.o__Mycoplasmatales.f__Mycoplasmataceae.g__.s__NewReferenceOTU3	4.33098	15	3.86083	0.0264815
k__Bacteria.p__Proteobacteria.c__Alphaproteobacteria.o__Rickettsiales.f__.g__.s__NewReferenceOTU304	3.13826	25	2.84618	0.0105152		k__Bacteria.p__Proteobacteria.c__Gammaproteobacteria.o__Alteromonadales.f__J115.g__.s__875548	3.00198	15	2.68243	1.39443e-05
k__Bacteria.p__Proteobacteria.c__Betaproteobacteria.o__	3.02221	25	2.7471	0.0127254		k__Bacteria.p__.c__.o__.f__.g__.s__NewReferenceOTU209	2.84121	25	2.57878	0.00175862
k__Bacteria.p__Proteobacteria.c__Betaproteobacteria.o__.f__	3.02221	25	2.74708	0.0127254		k__Bacteria.p__Proteobacteria.c__Alphaproteobacteria.o__Rhodobacterales.f__Rhodobacteraceae.g__.s__804483	0	15	2.08164	0.035248
k__Bacteria.p__Proteobacteria.c__Betaproteobacteria.o__.f__.g__	3.02221	25	2.74704	0.0127254		k__Bacteria.p__Proteobacteria.c__Alphaproteobacteria.o__Rhizobiales.f__Hyphomicrobiaceae.g__Devosia.s__201774	2.38879	25	2.10921	1.30345e-05
k__Bacteria.p__Proteobacteria.c__Betaproteobacteria.o__.f__.g__.s__NewReferenceOTU227	3.02161	25	2.74904	0.0105152		k__Bacteria.p__Proteobacteria.c__Gammaproteobacteria.o__Vibrionales.f__Vibrionaceae.g__Vibrio.s__939811	3.15237	25	2.65499	0.0107095
k__Bacteria.p__Proteobacteria.c__Betaproteobacteria.o__Burkholderiales.f__Alcaligenaceae.g__.s__509480	2.5814	15	2.34329	0.0127254		k__Bacteria.p__Proteobacteria.c__Alphaproteobacteria.o__Rhizobiales.f__Hyphomicrobiaceae.g__Devosia	3.2272	25	2.91858	0.000123824
k__Bacteria.p__Proteobacteria.c__Betaproteobacteria.o__Burkholderiales.f__Alcaligenaceae.g__.s__NewCleanUpReferenceOTU20961	0.374825	15	2.19921	0.029049		k__Bacteria.p__Proteobacteria.c__Gammaproteobacteria.o__Legionellales.f__Francisellaceae.g__Francisella	3.9369	25	3.69028	1.19837e-05
k__Bacteria.p__Proteobacteria.c__Betaproteobacteria.o__Burkholderiales.f__Alcaligenaceae.g__.s__NewReferenceOTU153	0.826345	15	2.20767	0.00729036		k__Bacteria.p__Proteobacteria.c__Gammaproteobacteria.o__Oceanospirillales.f__Oceanospirillaceae.g__Neptunomonas	2.60814	25	2.25042	0.000120412
k__Bacteria.p__Proteobacteria.c__Betaproteobacteria.o__Burkholderiales.f__Comamonadaceae.g__.s__587804	2.95508	25	2.67578	0.0143059		k__Bacteria.p__Proteobacteria.c__Alphaproteobacteria.o__Rhodospirillales.f__Rhodospirillaceae	3.82786	25	3.4415	2.55344e-05
k__Bacteria.p__Proteobacteria.c__Betaproteobacteria.o__Methylophilales.f__Methylophilaceae.g__Methylotenera.s__NewReferenceOTU232	2.51513	25	2.21015	0.013903		k__Bacteria.p__Bacteroidetes.c__Flavobacteriia.o__Flavobacteriales.f__Flavobacteriaceae.g__Arenibacter.s__809275	3.60957	25	2.9477	0.0400566
k__Bacteria.p__Proteobacteria.c__Betaproteobacteria.o__Nitrosomonadales	3.33139	25	3.0961	0.013903		k__Bacteria.p__Proteobacteria.c__Gammaproteobacteria.o__Legionellales.f__Francisellaceae.g__Francisella.s__NewReferenceOTU218	2.37276	25	2.11935	2.11292e-06
k__Bacteria.p__Proteobacteria.c__Betaproteobacteria.o__Nitrosomonadales.f__Nitrosomonadaceae	3.33139	25	3.0961	0.013903		k__Bacteria.p__.c__.o__.f__.g__.s__NewReferenceOTU238	2.77076	25	2.48744	0.035248
k__Bacteria.p__Proteobacteria.c__Betaproteobacteria.o__Nitrosomonadales.f__Nitrosomonadaceae.g__	3.33139	25	3.09608	0.013903		k__Bacteria.p__Proteobacteria.c__Alphaproteobacteria.o__Rhodobacterales.f__Rhodobacteraceae.g__.s__NewCleanUpReferenceOTU19676	0	25	2.32894	0.0165943
k__Bacteria.p__Proteobacteria.c__Betaproteobacteria.o__Nitrosomonadales.f__Nitrosomonadaceae.g__.s__NewReferenceOTU186	3.32232	25	3.08632	0.013903		k__Bacteria.p__Proteobacteria.c__Alphaproteobacteria.o__Kiloniellales.f__Kiloniellaceae.g__.s__344344	3.45619	25	3.14038	1.9779e-05
k__Bacteria.p__Proteobacteria.c__Betaproteobacteria.o__Rhodocyclales	2.88316	25	2.55166	0.0143059		k__Bacteria.p__Proteobacteria.c__Alphaproteobacteria.o__Rhizobiales.f__Rhizobiaceae.g__.s__NewReferenceOTU17	2.48323	25	2.19695	0.000358792
k__Bacteria.p__Proteobacteria.c__Betaproteobacteria.o__Rhodocyclales.f__Rhodocyclaceae	2.88316	25	2.55236	0.0143059		k__Bacteria.p__Proteobacteria.c__Gammaproteobacteria.o__Oceanospirillales.f__Alcanivoracaceae.g__Alcanivorax.s__41476	3.1104	15	2.80509	0.000210894
k__Bacteria.p__Proteobacteria.c__Betaproteobacteria.o__Rhodocyclales.f__Rhodocyclaceae.g__	2.88316	25	2.55131	0.0143059		k__Bacteria.p__Tenericutes	4.33121	15	3.86107	0.0264815
k__Bacteria.p__Proteobacteria.c__Betaproteobacteria.o__Rhodocyclales.f__Rhodocyclaceae.g__.s__NewReferenceOTU251	2.87092	25	2.54083	0.0143059		k__Bacteria.p__Proteobacteria.c__Gammaproteobacteria.o__Alteromonadales.f__Alteromonadaceae	3.39549	15	2.94953	0.00200078
k__Bacteria.p__Proteobacteria.c__Deltaproteobacteria	4.23633	25	3.89407	0.0143059		k__Bacteria.p__Proteobacteria.c__Alphaproteobacteria	4.67855	25	3.91588	0.00746545
k__Bacteria.p__Proteobacteria.c__Deltaproteobacteria.o__	2.31871	25	2.04901	0.0127254		k__Bacteria.p__Proteobacteria.c__Alphaproteobacteria.o__.f__.g__.s__4386989	3.02364	25	2.69671	0.0234699
k__Bacteria.p__Proteobacteria.c__Deltaproteobacteria.o__.f__	2.31871	25	2.04906	0.0127254		k__Bacteria.p__Proteobacteria.c__Gammaproteobacteria.o__Legionellales.f__Legionellaceae.g__	2.88867	25	2.37292	0.0294359
k__Bacteria.p__Proteobacteria.c__Deltaproteobacteria.o__.f__.g__	2.31871	25	2.04899	0.0127254		k__Bacteria.p__Bacteroidetes.c__Flavobacteriia.o__Flavobacteriales.f__Flavobacteriaceae.g__Arenibacter	3.62068	25	2.952	0.0362028
k__Bacteria.p__Proteobacteria.c__Deltaproteobacteria.o__.f__.g__.s__NewReferenceOTU40	2.31871	25	2.04897	0.0127254		k__Bacteria.p__Proteobacteria.c__Gammaproteobacteria.o__Alteromonadales.f__Colwelliaceae.g__.s__811918	3.65577	25	3.05128	0.0400566
k__Bacteria.p__Proteobacteria.c__Deltaproteobacteria.o__Bdellovibrionales.f__Bacteriovoracaceae.g__	2.59692	15	2.20716	0.0143059		k__Bacteria.p__Proteobacteria.c__Alphaproteobacteria.o__Rhodobacterales.f__Rhodobacteraceae.g__	3.676	15	2.86969	0.0362028
k__Bacteria.p__Proteobacteria.c__Deltaproteobacteria.o__Bdellovibrionales.f__Bacteriovoracaceae.g__.s__NewCleanUpReferenceOTU14483	0.976696	15	2.03974	0.029049		k__Bacteria.p__Proteobacteria.c__Gammaproteobacteria.o__Legionellales	3.97703	25	3.71126	9.98887e-06
k__Bacteria.p__Proteobacteria.c__Deltaproteobacteria.o__Bdellovibrionales.f__Bacteriovoracaceae.g__.s__NewReferenceOTU351	2.52494	15	2.17356	0.0143059
k__Bacteria.p__Proteobacteria.c__Deltaproteobacteria.o__Bdellovibrionales.f__Bdellovibrionaceae	2.62631	25	2.35881	0.0127254
k__Bacteria.p__Proteobacteria.c__Deltaproteobacteria.o__Bdellovibrionales.f__Bdellovibrionaceae.g__Bdellovibrio	2.62631	25	2.35878	0.0127254
k__Bacteria.p__Proteobacteria.c__Deltaproteobacteria.o__Bdellovibrionales.f__Bdellovibrionaceae.g__Bdellovibrio.s__NewReferenceOTU58	2.62631	25	2.35936	0.0105152
k__Bacteria.p__Proteobacteria.c__Deltaproteobacteria.o__Myxococcales	3.74788	25	3.34217	0.0143059
k__Bacteria.p__Proteobacteria.c__Deltaproteobacteria.o__Myxococcales.f__	3.74785	25	3.46389	0.0143059
k__Bacteria.p__Proteobacteria.c__Deltaproteobacteria.o__Myxococcales.f__.g__	3.74785	25	3.46414	0.0143059
k__Bacteria.p__Proteobacteria.c__Deltaproteobacteria.o__Myxococcales.f__.g__.s__NewCleanUpReferenceOTU23188	0.370452	25	2.12477	0.0105152
k__Bacteria.p__Proteobacteria.c__Deltaproteobacteria.o__Myxococcales.f__.g__.s__NewReferenceOTU288	3.74021	25	3.45839	0.0143059
k__Bacteria.p__Proteobacteria.c__Deltaproteobacteria.o__Myxococcales.f__OM27.g__.s__NewReferenceOTU178	2.81552	15	2.55353	0.029049
k__Bacteria.p__Proteobacteria.c__Deltaproteobacteria.o__PB19	4.03661	25	3.72963	0.0127254
k__Bacteria.p__Proteobacteria.c__Deltaproteobacteria.o__PB19.f__	4.03661	25	3.72963	0.0127254
k__Bacteria.p__Proteobacteria.c__Deltaproteobacteria.o__PB19.f__.g__	4.03661	25	3.72963	0.0127254
k__Bacteria.p__Proteobacteria.c__Deltaproteobacteria.o__PB19.f__.g__.s__NewReferenceOTU330	4.03571	25	3.72881	0.0127254
k__Bacteria.p__Proteobacteria.c__Epsilonproteobacteria	4.60311	15	4.28342	0.0143059
k__Bacteria.p__Proteobacteria.c__Epsilonproteobacteria.o__Campylobacterales	4.60311	15	4.29931	0.0143059
k__Bacteria.p__Proteobacteria.c__Epsilonproteobacteria.o__Campylobacterales.f__Campylobacteraceae	4.60311	15	4.27174	0.0143059
k__Bacteria.p__Proteobacteria.c__Epsilonproteobacteria.o__Campylobacterales.f__Campylobacteraceae.g__Arcobacter	4.60311	15	4.27589	0.0143059
k__Bacteria.p__Proteobacteria.c__Epsilonproteobacteria.o__Campylobacterales.f__Campylobacteraceae.g__Arcobacter.s__143309	4.5967	15	4.2609	0.0143059
k__Bacteria.p__Proteobacteria.c__Epsilonproteobacteria.o__Campylobacterales.f__Campylobacteraceae.g__Arcobacter.s__NewCleanUpReferenceOTU10727	1.05991	15	2.14387	0.00729036
k__Bacteria.p__Proteobacteria.c__Epsilonproteobacteria.o__Campylobacterales.f__Campylobacteraceae.g__Arcobacter.s__NewCleanUpReferenceOTU18405	1.44405	15	2.34641	0.0105152
k__Bacteria.p__Proteobacteria.c__Epsilonproteobacteria.o__Campylobacterales.f__Campylobacteraceae.g__Arcobacter.s__NewCleanUpReferenceOTU32326	0.734733	15	2.38057	0.00729036
k__Bacteria.p__Proteobacteria.c__Epsilonproteobacteria.o__Campylobacterales.f__Campylobacteraceae.g__Arcobacter.s__NewCleanUpReferenceOTU739	0.524504	15	2.97854	0.00729036
k__Bacteria.p__Proteobacteria.c__Epsilonproteobacteria.o__Campylobacterales.f__Campylobacteraceae.g__Arcobacter.s__NewReferenceOTU70	2.40094	15	2.08753	0.0143059
k__Bacteria.p__Proteobacteria.c__Gammaproteobacteria.o__	2.54803	25	2.16669	0.0274863
k__Bacteria.p__Proteobacteria.c__Gammaproteobacteria.o__.f__	2.54803	25	2.16806	0.0274863
k__Bacteria.p__Proteobacteria.c__Gammaproteobacteria.o__.f__.g__	2.54803	25	2.16592	0.0274863
k__Bacteria.p__Proteobacteria.c__Gammaproteobacteria.o__.f__.g__.s__NewCleanUpReferenceOTU32642	1.1584	15	2.01142	0.00729036
k__Bacteria.p__Proteobacteria.c__Gammaproteobacteria.o__.f__.g__.s__NewReferenceOTU312	2.37756	25	2.10446	0.0105152
k__Bacteria.p__Proteobacteria.c__Gammaproteobacteria.o__Alteromonadales	4.068	15	3.70925	0.0143059
k__Bacteria.p__Proteobacteria.c__Gammaproteobacteria.o__Alteromonadales.f__	3.3567	15	2.99023	0.0143059
k__Bacteria.p__Proteobacteria.c__Gammaproteobacteria.o__Alteromonadales.f__.g__	3.3567	15	2.98622	0.0143059
k__Bacteria.p__Proteobacteria.c__Gammaproteobacteria.o__Alteromonadales.f__.g__.s__309489	3.28855	15	2.94243	0.0143059
k__Bacteria.p__Proteobacteria.c__Gammaproteobacteria.o__Alteromonadales.f__Colwelliaceae	3.76332	15	3.42297	0.0143059
k__Bacteria.p__Proteobacteria.c__Gammaproteobacteria.o__Alteromonadales.f__Colwelliaceae.g__	3.75842	15	3.42023	0.0143059
k__Bacteria.p__Proteobacteria.c__Gammaproteobacteria.o__Alteromonadales.f__Colwelliaceae.g__.s__349769	3.35189	15	3.05155	0.00729036
k__Bacteria.p__Proteobacteria.c__Gammaproteobacteria.o__Alteromonadales.f__Colwelliaceae.g__.s__816423	2.89173	15	2.58446	0.00729036
k__Bacteria.p__Proteobacteria.c__Gammaproteobacteria.o__Alteromonadales.f__Colwelliaceae.g__.s__NewCleanUpReferenceOTU1411	0.522879	15	2.16638	0.029049
k__Bacteria.p__Proteobacteria.c__Gammaproteobacteria.o__Alteromonadales.f__J115.g__.s__NewReferenceOTU328	2.72643	15	2.50983	0.0462514
k__Bacteria.p__Proteobacteria.c__Gammaproteobacteria.o__Alteromonadales.f__Moritellaceae	3.37604	15	3.03966	0.00729036
k__Bacteria.p__Proteobacteria.c__Gammaproteobacteria.o__Alteromonadales.f__Moritellaceae.g__Moritella	3.37604	15	3.03724	0.00729036
k__Bacteria.p__Proteobacteria.c__Gammaproteobacteria.o__Alteromonadales.f__Moritellaceae.g__Moritella.s__20204	1.13088	15	2.23992	0.00729036
k__Bacteria.p__Proteobacteria.c__Gammaproteobacteria.o__Alteromonadales.f__Moritellaceae.g__Moritella.s__8994	3.29547	15	2.95696	0.00729036
k__Bacteria.p__Proteobacteria.c__Gammaproteobacteria.o__Alteromonadales.f__Moritellaceae.g__Moritella.s__NewCleanUpReferenceOTU11826	0.764674	15	2.26041	0.00729036
k__Bacteria.p__Proteobacteria.c__Gammaproteobacteria.o__Alteromonadales.f__Moritellaceae.g__Moritella.s__NewCleanUpReferenceOTU26978	0.714609	15	2.15069	0.00729036
k__Bacteria.p__Proteobacteria.c__Gammaproteobacteria.o__Alteromonadales.f__Shewanellaceae.g__Shewanella.s__NewCleanUpReferenceOTU33473	0.377792	25	2.14863	0.0318231
k__Bacteria.p__Proteobacteria.c__Gammaproteobacteria.o__Legionellales	4.14585	25	3.85714	0.0143059
k__Bacteria.p__Proteobacteria.c__Gammaproteobacteria.o__Legionellales.f__Coxiellaceae	2.29415	25	2.04903	0.0105152
k__Bacteria.p__Proteobacteria.c__Gammaproteobacteria.o__Legionellales.f__Coxiellaceae.g__	2.29415	25	2.04901	0.0105152
k__Bacteria.p__Proteobacteria.c__Gammaproteobacteria.o__Legionellales.f__Coxiellaceae.g__.s__NewReferenceOTU286	2.29415	25	2.04902	0.0105152
k__Bacteria.p__Proteobacteria.c__Gammaproteobacteria.o__Legionellales.f__Francisellaceae	4.13719	25	3.84858	0.0143059
k__Bacteria.p__Proteobacteria.c__Gammaproteobacteria.o__Legionellales.f__Francisellaceae.g__Francisella	4.13534	25	3.84679	0.0143059
k__Bacteria.p__Proteobacteria.c__Gammaproteobacteria.o__Legionellales.f__Francisellaceae.g__Francisella.s__144057	4.05763	25	3.77226	0.0143059
k__Bacteria.p__Proteobacteria.c__Gammaproteobacteria.o__Legionellales.f__Francisellaceae.g__Francisella.s__NewReferenceOTU218	3.14802	25	2.824	0.0127254
k__Bacteria.p__Proteobacteria.c__Gammaproteobacteria.o__Legionellales.f__Francisellaceae.g__Francisella.s__NewReferenceOTU229	2.40822	25	2.15604	0.0127254
k__Bacteria.p__Proteobacteria.c__Gammaproteobacteria.o__Legionellales.f__Francisellaceae.g__Francisella.s__NewReferenceOTU55	2.27769	25	2.00825	0.0127254
k__Bacteria.p__Proteobacteria.c__Gammaproteobacteria.o__Oceanospirillales	3.16041	25	2.82132	0.0143059
k__Bacteria.p__Proteobacteria.c__Gammaproteobacteria.o__Oceanospirillales.f__Oceanospirillaceae	3.14181	25	2.80567	0.0143059
k__Bacteria.p__Proteobacteria.c__Gammaproteobacteria.o__Oceanospirillales.f__Oceanospirillaceae.g__Neptunomonas	3.1001	25	2.76297	0.0143059
k__Bacteria.p__Proteobacteria.c__Gammaproteobacteria.o__Oceanospirillales.f__Oceanospirillaceae.g__Neptunomonas.s__NewReferenceOTU275	3.08061	25	2.74407	0.0143059
k__Bacteria.p__Proteobacteria.c__Gammaproteobacteria.o__Pseudomonadales	3.65192	15	3.32868	0.0143059
k__Bacteria.p__Proteobacteria.c__Gammaproteobacteria.o__Pseudomonadales.f__Pseudomonadaceae	3.64927	15	3.34	0.0143059
k__Bacteria.p__Proteobacteria.c__Gammaproteobacteria.o__Pseudomonadales.f__Pseudomonadaceae.g__Pseudomonas	3.64811	15	3.34193	0.0143059
k__Bacteria.p__Proteobacteria.c__Gammaproteobacteria.o__Pseudomonadales.f__Pseudomonadaceae.g__Pseudomonas.s__543864	3.33792	15	3.02587	0.0143059
k__Bacteria.p__Proteobacteria.c__Gammaproteobacteria.o__Pseudomonadales.f__Pseudomonadaceae.g__Pseudomonas.s__548944	0.642588	15	2.15912	0.00729036
k__Bacteria.p__Proteobacteria.c__Gammaproteobacteria.o__Pseudomonadales.f__Pseudomonadaceae.g__Pseudomonas.s__750018	3.21083	15	2.92211	0.013903
k__Bacteria.p__Proteobacteria.c__Gammaproteobacteria.o__Pseudomonadales.f__Pseudomonadaceae.g__Pseudomonas.s__764682	1.01981	15	2.18332	0.00729036
k__Bacteria.p__Proteobacteria.c__Gammaproteobacteria.o__Pseudomonadales.f__Pseudomonadaceae.g__Pseudomonas.s__NewCleanUpReferenceOTU15728	1.01721	15	2.32827	0.00729036
k__Bacteria.p__Proteobacteria.c__Gammaproteobacteria.o__Pseudomonadales.f__Pseudomonadaceae.g__Pseudomonas.s__NewCleanUpReferenceOTU8369	0.342423	15	2.29492	0.029049
k__Bacteria.p__Proteobacteria.c__Gammaproteobacteria.o__Vibrionales.f__Pseudoalteromonadaceae.g__.s__160246	3.40537	15	2.99252	0.0143059
k__Bacteria.p__Proteobacteria.c__Gammaproteobacteria.o__Vibrionales.f__Pseudoalteromonadaceae.g__.s__217623	3.95817	25	3.58327	0.0143059
k__Bacteria.p__Proteobacteria.c__Gammaproteobacteria.o__Vibrionales.f__Pseudoalteromonadaceae.g__.s__563900	3.50134	25	3.08538	0.0143059
k__Bacteria.p__Proteobacteria.c__Gammaproteobacteria.o__Vibrionales.f__Pseudoalteromonadaceae.g__.s__9232	3.29092	25	2.89713	0.0143059
k__Bacteria.p__Proteobacteria.c__Gammaproteobacteria.o__Vibrionales.f__Pseudoalteromonadaceae.g__.s__NewCleanUpReferenceOTU2764	0.384712	15	2.22219	0.029049
k__Bacteria.p__Proteobacteria.c__Gammaproteobacteria.o__Vibrionales.f__Pseudoalteromonadaceae.g__Pseudoalteromonas.s__542710	2.38909	25	2.06454	0.0143059
k__Bacteria.p__Proteobacteria.c__Gammaproteobacteria.o__Vibrionales.f__Pseudoalteromonadaceae.g__Pseudoalteromonas.s__837781	1.45307	15	2.03526	0.029049
k__Bacteria.p__Proteobacteria.c__Gammaproteobacteria.o__Vibrionales.f__Vibrionaceae	4.57411	15	4.14619	0.0143059
k__Bacteria.p__Proteobacteria.c__Gammaproteobacteria.o__Vibrionales.f__Vibrionaceae.g__Vibrio	4.57407	15	4.15589	0.0143059
k__Bacteria.p__Proteobacteria.c__Gammaproteobacteria.o__Vibrionales.f__Vibrionaceae.g__Vibrio.s__834097	4.56097	15	4.17265	0.0143059
k__Bacteria.p__Proteobacteria.c__Gammaproteobacteria.o__Vibrionales.f__Vibrionaceae.g__Vibrio.s__91331	2.99166	25	2.61872	0.0143059
k__Bacteria.p__Proteobacteria.c__Gammaproteobacteria.o__Vibrionales.f__Vibrionaceae.g__Vibrio.s__939811	3.38705	25	3.06708	0.0143059
k__Bacteria.p__Proteobacteria.c__Gammaproteobacteria.o__Vibrionales.f__Vibrionaceae.g__Vibrio.s__NewReferenceOTU245	2.42294	15	2.13021	0.0143059
k__Bacteria.p__Proteobacteria.c__Gammaproteobacteria.o__Xanthomonadales.f__Sinobacteraceae.g__.s__853316	3.54244	25	3.21719	0.0127254

## Sheet: Table S12
F0						F1 DT 15°C						F1 DT 20°C						F1 DT 25°C
OTU	log. highest class mean	AT (°C)	LDA score	p value		OTU	log. highest class mean	AT (°C)	LDA score	p value		OTU	log. highest class mean	AT (°C)	LDA score	p value		OTU	log. highest class mean	AT (°C)	LDA score	p value
kBacteria.pProteobacteria.cGammaproteobacteria.oAlteromonadales.fShewanellaceae.gShewanella.sNewCleanUpReferenceOTU11524	1.74649	15	2.14488	0.00929966		kBacteria.pBacteroidetes.cSaprospirae.oSaprospirales.fSaprospiraceae.gLewinella.scohaerensNewReferenceOTU85	2.4786	20	2.25375	0.016035		kBacteria.pBacteroidetes.cSaprospirae.oSaprospirales.fSaprospiraceae.gLewinella.scohaerensNewReferenceOTU85	3.20559	20	2.90831	0.0267444		kBacteria.pProteobacteria.cAlphaproteobacteria.o	3.94213	15	3.63365	0.0129622
kBacteria.pBacteroidetes.cSaprospirae.oSaprospirales.fSaprospiraceae.gLewinella.scohaerensNewReferenceOTU85	2.72811	25	2.39394	0.00793586		kBacteria.pProteobacteria.cAlphaproteobacteria.oRhodospirillales	3.57007	25	3.31884	0.036944		kBacteria.pProteobacteria.cGammaproteobacteria	4.71607	20	4.08175	0.0476984		kBacteria.pBacteroidetes.cSaprospirae.oSaprospirales.fSaprospiraceae.gLewinella.scohaerensNewReferenceOTU85	3.36924	20	3.06628	0.00813597
kBacteria.pProteobacteria.cAlphaproteobacteria	4.49652	20	4.05603	0.0478349		kBacteria.pProteobacteria.cDeltaproteobacteria.oMyxococcales	3.09323	15	2.75689	0.00868463		kBacteria.pProteobacteria.cGammaproteobacteria.oXanthomonadales.fSinobacteraceae.g.sNewCleanUpReferenceOTU19403	1.38897	25	2.36599	0.00582125		kBacteria.pFirmicutes.cBacilli.oBacillales.fListeriaceae.gListeria.sNewCleanUpReferenceOTU18833	1.18481	20	2.68381	0.0474141
kBacteria.pProteobacteria.cAlphaproteobacteria.oRhodobacterales.fRhodobacteraceae.g.s727186	2.50846	25	2.14687	0.00358662		kBacteria.pProteobacteria.cAlphaproteobacteria.oRhodobacterales.fRhodobacteraceae.gRhodobacter.s168456	2.42818	15	2.23908	0.00957469		kBacteria.pProteobacteria.cAlphaproteobacteria.oRhodobacterales.fRhodobacteraceae.gRhodobacter.s168456	2.42818	15	2.24501	0.0307798		kBacteria.pProteobacteria.cAlphaproteobacteria.oRhizobiales.fHyphomicrobiaceae.gHyphomicrobium	2.99525	15	2.67135	0.0468208
kBacteria.pProteobacteria.cGammaproteobacteria.oAlteromonadales.fShewanellaceae.gShewanella.sNewCleanUpReferenceOTU14176	1.43472	15	2.29474	0.00548656		kBacteria.pProteobacteria.cGammaproteobacteria.oAlteromonadales.fAlteromonadaceae.g.sNewCleanUpReferenceOTU8536	1.73577	15	2.41858	0.0315929		kBacteria.pProteobacteria.cGammaproteobacteria.oAlteromonadales.fAlteromonadaceae.g.sNewCleanUpReferenceOTU8536	1.17506	15	2.07306	0.00833776		kBacteria.pProteobacteria.cAlphaproteobacteria.oRhodobacterales.fHyphomonadaceae.g.s309877	2.77914	15	2.57602	0.00722134
kBacteria.pProteobacteria.cDeltaproteobacteria.oMyxococcales	2.94057	15	2.64416	0.0215493		kBacteria.pProteobacteria.cGammaproteobacteria.oAlteromonadales.fAlteromonadaceae.g.sNewReferenceOTU24	2.2165	15	2.40102	0.0112957		kBacteria.pBacteroidetes.cSaprospirae.oSaprospirales.fSaprospiraceae.gLewinella.scohaerensNewReferenceOTU84	2.07819	15	2.4418	0.00363401		kBacteria.pProteobacteria.cAlphaproteobacteria.oRhodospirillales.fRhodospirillaceae.g.s315191	2.11598	15	2.0218	0.0334437
kBacteria.pProteobacteria.cGammaproteobacteria.oAlteromonadales.f.g.sNewCleanUpReferenceOTU17699	1.81495	15	2.13868	0.00929966		kBacteria.pBacteroidetes.cSaprospirae.oSaprospirales.fSaprospiraceae.gLewinella.scohaerensNewReferenceOTU84	2.36416	15	2.22938	0.00584098		kBacteria.pProteobacteria.cBetaproteobacteria.oMethylophilales.fMethylophilaceae.gMethylotenera.smobilis2471826	2.47416	15	2.24523	0.00800306		kBacteria.pProteobacteria.cAlphaproteobacteria.oRhodobacterales.fRhodobacteraceae.g.sNewReferenceOTU269	2.10219	15	2.1464	0.00559198
kBacteria.pProteobacteria.cAlphaproteobacteria.oRhodobacterales.fRhodobacteraceae.gRhodobacter.s168456	2.38657	15	2.12254	0.0320997		kBacteria.pBacteroidetes.cCytophagia.oCytophagales.fFlammeovirgaceae.gReichenbachiella	3.09938	15	2.77331	0.0148439		kBacteria.pProteobacteria.cBetaproteobacteria.oBurkholderiales.fComamonadaceae.gLimnobacter.s848113	3.6634	25	3.27849	0.0473589		kBacteria.pProteobacteria.cGammaproteobacteria.oOceanospirillales.fAlcanivoracaceae.gAlcanivorax	1.51392	25	2.30074	0.0313671
kBacteria.pBacteroidetes.cSaprospirae.oSaprospirales.fSaprospiraceae.gLewinella.scohaerensNewReferenceOTU84	2.12934	15	2.16247	0.0023686		kBacteria.pProteobacteria.cGammaproteobacteria.oAlteromonadales.fAlteromonadaceae.gAlteromonas	3.0066	25	2.68486	0.0208888		kBacteria.pProteobacteria.cBetaproteobacteria.oBurkholderiales.fComamonadaceae.gLimnobacter	3.70133	25	3.31689	0.0458281		kBacteria.pBacteroidetes.cCytophagia.oCytophagales.fCytophagaceae.g	2.54025	15	2.24666	0.0264888
kBacteria.pProteobacteria.cGammaproteobacteria.oOceanospirillales.f.g	3.10684	25	2.75615	0.0454071		kBacteria.pProteobacteria.cAlphaproteobacteria.oRhodobacterales.fRhodobacteraceae.g.sNewReferenceOTU269	2.02581	15	2.15298	0.0109408		kBacteria.pProteobacteria.cAlphaproteobacteria.oRhodobacterales.fRhodobacteraceae	4.23793	25	3.85098	0.042791		kBacteria.pProteobacteria.cAlphaproteobacteria.oRhodospirillales.fRhodospirillaceae.g.sNewReferenceOTU146	2.68026	15	2.34816	0.0375892
kBacteria.pProteobacteria.cGammaproteobacteria.oAlteromonadales.fAlteromonadaceae.gAlteromonas	2.91475	25	2.60271	0.00900478		kBacteria.pBacteroidetes.cSaprospirae.oSaprospirales.fSaprospiraceae.gLewinella.scohaerensNewCleanUpReferenceOTU20218	1.84128	15	2.24952	0.013614		kBacteria.pProteobacteria.cGammaproteobacteria.o.f.g.sNewReferenceOTU105	2.66263	25	2.34708	0.0489059		kBacteria.p.c.o.f.g.sNewCleanUpReferenceOTU2311	2.55532	15	2.18765	0.0332781
kBacteria.pProteobacteria.cGammaproteobacteria.oVibrionales.fPseudoalteromonadaceae.g.s217623	4.01743	25	3.71345	0.00373503		kBacteria.pProteobacteria.cAlphaproteobacteria.oKiloniellales.f	3.0195	25	2.69198	0.035511		kBacteria.pTenericutes	4.42066	15	4.09154	0.0225311		kBacteria.pChloroflexi.cAnaerolineae.oCaldilineales.fCaldilineaceae.g.sNewCleanUpReferenceOTU14255	2.28905	15	2.23666	0.0376797
kBacteria.pProteobacteria.cAlphaproteobacteria.oRhodobacterales.fRhodobacteraceae.g.sNewReferenceOTU269	2.38899	20	2.14499	0.007256		kBacteria.pProteobacteria.cAlphaproteobacteria.oRhodobacterales.fRhodobacteraceae.g.s729683	3.24346	25	2.85464	0.0355696		kBacteria.pProteobacteria.cBetaproteobacteria.oNitrosomonadales.fNitrosomonadaceae.g.sNewCleanUpReferenceOTU3225	1.95326	15	2.03915	0.0480765		kBacteria.pBacteroidetes.cFlavobacteriia.oFlavobacteriales.fFlavobacteriaceae.g.s1139074	2.34323	15	2.11389	0.0328481
kBacteria.pProteobacteria.cGammaproteobacteria.oOceanospirillales.f.g.sNewReferenceOTU225	2.97445	25	2.64275	0.0454071		kBacteria.pProteobacteria.cEpsilonproteobacteria.oCampylobacterales.fCampylobacteraceae.gArcobacter.sNewReferenceOTU36	1.83268	20	2.05415	0.0101746		kBacteria.pGN02.c3BR5F	2.66199	20	2.25363	0.0400583		kBacteria.pBacteroidetes.cFlavobacteriia.oFlavobacteriales.fCryomorphaceae.gOwenweeksia	2.38898	25	2.14371	0.0326523
kBacteria.pProteobacteria.cBetaproteobacteria.oBurkholderiales.fComamonadaceae.g.s717565	1.30978	25	2.01109	0.0315653		kBacteria.pProteobacteria.cAlphaproteobacteria.oRhodobacterales.fRhodobacteraceae.g.sNewCleanUpReferenceOTU6060	1.47612	15	2.78988	0.00584098		kBacteria.pGN02.c3BR5F.o.f.g.sNewReferenceOTU58	2.66199	20	2.26121	0.0400583		kBacteria.pProteobacteria.cAlphaproteobacteria.oRhodobacterales.fHyphomonadaceae.gOceanicaulis	4.03664	25	3.67834	0.0102403
kBacteria.pProteobacteria.cAlphaproteobacteria.oRhodobacterales.fRhodobacteraceae.g.s729683	2.87722	20	2.58714	0.00603608		kBacteria.pProteobacteria.cAlphaproteobacteria.oRhodospirillales.fRhodospirillaceae.g.sNewReferenceOTU77	3.53295	25	3.2618	0.0138548		kBacteria.pTenericutes.cMollicutes.oMycoplasmatales.fMycoplasmataceae.g	4.42066	15	4.09154	0.0225311		kBacteria.pProteobacteria.cGammaproteobacteria.oXanthomonadales.fSinobacteraceae.g.sNewReferenceOTU288	3.74416	15	3.46785	0.00862701
kBacteria.pBacteroidetes.cFlavobacteriia.oFlavobacteriales.fFlavobacteriaceae.gAequorivita	2.48202	25	2.2207	0.00184558		kBacteria.pProteobacteria.cDeltaproteobacteria.oBdellovibrionales.fBdellovibrionaceae.gBdellovibrio.sNewReferenceOTU266	2.49544	25	2.32233	0.0304833		kBacteria.pProteobacteria.cGammaproteobacteria.oXanthomonadales.fSinobacteraceae.g.s2162897	3.61054	25	3.18755	0.0338535		kBacteria.pFirmicutes.cBacilli.oBacillales.fListeriaceae	1.18481	20	2.71843	0.0474141
kBacteria.pProteobacteria.cEpsilonproteobacteria.oCampylobacterales.fCampylobacteraceae.gArcobacter.sNewReferenceOTU36	2.27984	15	2.09178	0.00929966		kBacteria.pProteobacteria.cAlphaproteobacteria.oRhodospirillales.fRhodospirillaceae.g.sNewReferenceOTU146	1.58087	15	2.39308	0.0315929		kBacteria.pProteobacteria.cGammaproteobacteria.oChromatiales.f.g.sNewCleanUpReferenceOTU3910	1.21285	15	2.0284	0.0422299		kBacteria.pBacteroidetes.cSphingobacteriia.oSphingobacteriales.f	2.56828	25	2.25141	0.0340475
kBacteria.pProteobacteria.cGammaproteobacteria.oAlteromonadales.fAlteromonadaceae.gnsmpVI18	2.4859	15	2.21739	0.0183681		kBacteria.pProteobacteria.cGammaproteobacteria.o.f.g.sNewReferenceOTU105	3.15953	20	2.79905	0.0086517		kBacteria.pProteobacteria.cAlphaproteobacteria.oKiloniellales.fKiloniellaceae.g.sNewReferenceOTU136	3.58962	25	3.29557	0.011593		kBacteria.pProteobacteria.cGammaproteobacteria.oXanthomonadales.fSinobacteraceae.g.sNewCleanUpReferenceOTU15743	1.59234	20	2.13454	0.0444603
kBacteria.pProteobacteria.cBetaproteobacteria.oBurkholderiales.fOxalobacteraceae.g.sNewReferenceOTU59	1.21284	25	2.39145	0.0470812		kBacteria.pProteobacteria.cAlphaproteobacteria.oRhodospirillales.fRhodospirillaceae.g.s2479454	2.25181	25	2.09117	0.0461091		kBacteria.pProteobacteria.cAlphaproteobacteria.oRhizobiales.fHyphomicrobiaceae.g.sNewReferenceOTU134	3.31947	20	3.02246	0.00467343		kBacteria.pBacteroidetes.cSphingobacteriia.oSphingobacteriales.f.g	2.56828	25	2.25025	0.0340475
kBacteria.pProteobacteria.cGammaproteobacteria.oAlteromonadales.fColwelliaceae.g.s816423	2.62367	15	2.36673	0.0029283		kBacteria.pBacteroidetes.cSaprospirae.oSaprospirales.fSaprospiraceae.g.sNewReferenceOTU69	3.07261	20	2.67472	0.0149709		kBacteria.pProteobacteria.cAlphaproteobacteria.oRhizobiales.f.g.sNewReferenceOTU104	2.46867	20	2.01294	0.0476984		kBacteria.pWPS2.c.o.f.g.sNewCleanUpReferenceOTU9196	1.82168	20	2.6151	0.00645542
kBacteria.pProteobacteria.cGammaproteobacteria.oVibrionales.fPseudoalteromonadaceae.gPseudoalteromonas.s542710	2.55201	25	2.24604	0.00369786		kBacteria.pBacteroidetes.cFlavobacteriia.oFlavobacteriales.fFlavobacteriaceae.g.s1139074	2.16512	25	2.05323	0.0419142		kBacteria.pTenericutes.cMollicutes.oMycoplasmatales.fMycoplasmataceae.g.sNewReferenceOTU281	4.41819	15	4.08908	0.0234842		kBacteria.pProteobacteria.cGammaproteobacteria.oOceanospirillales.fAlcanivoracaceae	1.51392	25	2.30099	0.0313671
kBacteria.pProteobacteria.cGammaproteobacteria.oAlteromonadales.fColwelliaceae.g.sNewReferenceOTU141	1.27982	25	2.10917	0.00929966		kBacteria.p.c.o.f.g.sNewCleanUpReferenceOTU11633	0.978637	15	3.12043	0.0454776		kBacteria.pProteobacteria.cGammaproteobacteria.oAlteromonadales.fAlteromonadaceae.gZD0117	3.2222	15	2.91703	0.00610983		kBacteria.pProteobacteria.cAlphaproteobacteria.oRickettsiales.f.g.sNewReferenceOTU127	3.04487	15	2.73207	0.0406043
kBacteria.pProteobacteria.cAlphaproteobacteria.oRhodobacterales.fRhodobacteraceae	4.42882	20	4.06328	0.0262523		kBacteria.pProteobacteria.cBetaproteobacteria.oBurkholderiales.fComamonadaceae.gLimnobacter.sNewCleanUpReferenceOTU17315	1.51391	15	2.6446	0.0253387		kBacteria.pProteobacteria.cAlphaproteobacteria.o.f.g.sNewReferenceOTU133	2.7702	15	2.38926	0.0488304		kBacteria.pBacteroidetes.cSaprospirae.oSaprospirales.fSaprospiraceae.gSaprospira	3.0554	25	2.76962	0.0163844
kBacteria.pBacteroidetes.cFlavobacteriia.oFlavobacteriales.fFlavobacteriaceae.gSediminicola	2.78305	25	2.52131	0.0118748		kBacteria.pProteobacteria.cGammaproteobacteria.oVibrionales.fPseudoalteromonadaceae	4.12671	25	3.8526	0.010573		kBacteria.pActinobacteria.cActinobacteria.oActinomycetales.fPseudonocardiaceae	2.27043	15	2.11478	0.0464419		kBacteria.pActinobacteria.cActinobacteria.oActinomycetales.f.g.sNewReferenceOTU113	2.70191	25	2.43419	0.0228725
kBacteria.pBacteroidetes.cFlavobacteriia.oFlavobacteriales.fFlavobacteriaceae.gSediminicola.s537283	2.78305	25	2.52096	0.0118748		kBacteria.pProteobacteria.cAlphaproteobacteria.oRhodobacterales.fHyphomonadaceae.g	3.41983	25	3.08632	0.0305646		kBacteria.pProteobacteria.cGammaproteobacteria.oLegionellales.fFrancisellaceae.gFrancisella	2.70629	20	2.40758	0.00777821		kBacteria.pProteobacteria.cGammaproteobacteria.oAlteromonadales.fJ115.g.sNewCleanUpReferenceOTU14102	1.36415	15	2.20944	0.0216643
kBacteria.pBacteroidetes.cFlavobacteriia.oFlavobacteriales.fFlavobacteriaceae.gFlavobacterium.sNewReferenceOTU184	2.96558	15	2.67125	0.0391639		kBacteria.pBacteroidetes.cSaprospirae.oSaprospirales.fSaprospiraceae.g.sNewReferenceOTU175	2.41247	25	2.19897	0.0100052		kBacteria.pProteobacteria.cAlphaproteobacteria.oKiloniellales.fKiloniellaceae.g.s569119	2.71578	15	2.35154	0.022847		kBacteria.pProteobacteria.cGammaproteobacteria.oAlteromonadales.f.g.sNewReferenceOTU171	2.72058	20	2.48138	0.0196174
kBacteria.pProteobacteria.cAlphaproteobacteria.oRhodobacterales.fRhodobacteraceae.g.s687109	2.99763	15	2.67065	0.00337407		kBacteria.pProteobacteria.cAlphaproteobacteria.oRhodobacterales.fRhodobacteraceae.g.sNewCleanUpReferenceOTU21222	1.9261	15	2.25168	0.00868463		kBacteria.pChlorobi.cOPB56.o.f	2.80023	15	2.4301	0.0089121		kBacteria.pProteobacteria.cAlphaproteobacteria.oRhodobacterales.fRhodobacteraceae.g.sNewCleanUpReferenceOTU14857	1.79646	25	2.15927	0.0216643
kBacteria.pProteobacteria.cAlphaproteobacteria.oKiloniellales.fKiloniellaceae	3.94186	25	3.66724	0.00927901		kBacteria.pProteobacteria.cAlphaproteobacteria.oRhizobiales.fHyphomicrobiaceae.g.sNewReferenceOTU256	1.91186	15	2.09577	0.0400743		kBacteria.pChlorobi.cOPB56.o.f.g.s620857	2.76005	15	2.38972	0.0189256		kBacteria.pBacteroidetes.cCytophagia.oCytophagales.fCytophagaceae	2.87957	15	2.50451	0.046095
kBacteria.pProteobacteria.cGammaproteobacteria.oAlteromonadales.fShewanellaceae.gShewanella.sNewCleanUpReferenceOTU5920	2.36924	15	2.10156	0.0248126		kBacteria.p.c	4.50573	25	4.01414	0.0497051		kBacteria.pProteobacteria.cGammaproteobacteria.oOceanospirillales.fOceanospirillaceae.gMarinomonas.sNewReferenceOTU75	1.17509	15	2.35145	0.0458281		kBacteria.p.c.o.f.g.sNewReferenceOTU198	3.75748	15	3.37442	0.0462887
kBacteria.pProteobacteria.cGammaproteobacteria.oVibrionales.fPseudoalteromonadaceae	4.24285	25	3.90134	0.00447164		kBacteria.p.c.o.f.g.sNewCleanUpReferenceOTU4457	1.54867	15	2.71361	0.0390268		kBacteria.pGN02.c3BR5F.o	2.66199	20	2.29642	0.0400583		kBacteria.pBacteroidetes.cSaprospirae.oSaprospirales.fSaprospiraceae.g	3.47967	15	3.0925	0.0476984
kBacteria.pBacteroidetes.cFlavobacteriia.oFlavobacteriales.fFlavobacteriaceae.g.sNewCleanUpReferenceOTU1344	2.33783	20	2.09062	0.00850036		kBacteria.pBacteroidetes.cSaprospirae.oSaprospirales.fSaprospiraceae.gSaprospira	3.2514	25	2.89051	0.0138548		kBacteria.pProteobacteria.cAlphaproteobacteria.oRhizobiales.fPhyllobacteriaceae.g.s1118994	2.70919	20	2.30134	0.0336019		kBacteria.pProteobacteria.cBetaproteobacteria.oBurkholderiales.fAlcaligenaceae	2.61801	25	2.33859	0.00690722
kBacteria.pProteobacteria.cAlphaproteobacteria.oKiloniellales.fKiloniellaceae.gThalassospira.s540846	3.87154	25	3.59823	0.0385494		kBacteria.pProteobacteria.cAlphaproteobacteria.oRhodobacterales.fHyphomonadaceae	3.54068	25	3.20747	0.0450245		kBacteria.pProteobacteria.cBetaproteobacteria.oBurkholderiales.fComamonadaceae.gLimnobacter.sNewCleanUpReferenceOTU5026	1.65222	25	2.13547	0.00376525		kBacteria.pProteobacteria.cBetaproteobacteria.oBurkholderiales.fComamonadaceae.gRhodoferax.s33410	1.38898	25	2.13684	0.0330067
kBacteria.pProteobacteria.cAlphaproteobacteria.oRhodobacterales.fHyphomonadaceae.g	2.58856	20	2.23611	0.0464212		kBacteria.p.c.o.f	4.50573	25	4.06511	0.0497051		kBacteria.pProteobacteria.cAlphaproteobacteria.oRhizobiales.fHyphomicrobiaceae.g	3.93601	15	3.4918	0.0244077		kBacteria.pFirmicutes.cBacilli.oBacillales.fListeriaceae.gListeria	1.18481	20	2.68791	0.0474141
kBacteria.pBacteroidetes.cFlavobacteriia.oFlavobacteriales.fFlavobacteriaceae.gAequorivita.s433739	2.41701	25	2.18111	0.00365971		kBacteria.pProteobacteria.cGammaproteobacteria.oAlteromonadales.f	3.16259	20	2.73736	0.0238692		kBacteria.pProteobacteria.cBetaproteobacteria.oBurkholderiales	3.90611	25	3.52592	0.0301974		kBacteria.pProteobacteria.cAlphaproteobacteria.oRhizobiales.fHyphomicrobiaceae.g.sNewReferenceOTU134	2.45593	20	2.1931	0.0085597
kBacteria.pProteobacteria.cBetaproteobacteria.oBurkholderiales.fBurkholderiaceae	2.75489	25	2.49651	0.0097223		kBacteria.pProteobacteria.cAlphaproteobacteria.oRhodobacterales.fRhodobacteraceae.gParacoccus	1.17501	15	2.54258	0.0286315		kBacteria.pProteobacteria.cBetaproteobacteria.oBurkholderiales.fComamonadaceae.gLimnobacter.sNewReferenceOTU143	2.49165	25	2.17852	0.0108606		kBacteria.pProteobacteria.cGammaproteobacteria.oLegionellales.fCoxiellaceae.g.s830392	1.82391	15	2.19486	0.0085597
kBacteria.pProteobacteria.cGammaproteobacteria.oPseudomonadales.fPseudomonadaceae.gPseudomonas.sNewCleanUpReferenceOTU18896	2.3459	20	2.03413	0.00632023		kBacteria.pProteobacteria.cAlphaproteobacteria.oRhodobacterales.fRhodobacteraceae.g.sNewCleanUpReferenceOTU20381	2.27359	15	2.54238	0.0478349		kBacteria.pProteobacteria.cAlphaproteobacteria.oRhodobacterales.fRhodobacteraceae.g	4.2369	25	3.86181	0.042791		kBacteria.pProteobacteria.cGammaproteobacteria.oAlteromonadales.fAlteromonadaceae.gZD0117	2.90235	15	2.58083	0.0093933
kBacteria.pProteobacteria.cAlphaproteobacteria.oRhodobacterales.fRhodobacteraceae.g.s562126	2.70774	20	2.4048	0.00598116		kBacteria.pBacteroidetes.cSaprospirae.oSaprospirales.fSaprospiraceae.gLewinella.scohaerens579046	4.1929	15	3.90774	0.0149709		kBacteria.pProteobacteria.cGammaproteobacteria.oAlteromonadales.fOM60.g.sNewCleanUpReferenceOTU9494	1.1337	25	2.17098	0.0421022		kBacteria.pProteobacteria.cAlphaproteobacteria.o.f.g.sNewReferenceOTU133	3.92498	15	3.62485	0.0102403
kBacteria.pProteobacteria.cGammaproteobacteria.oVibrionales.fVibrionaceae.gVibrio.sNewReferenceOTU129	2.15074	15	2.04933	0.00507887		kBacteria.pProteobacteria.cGammaproteobacteria.oAlteromonadales.fAlteromonadaceae.g.sNewReferenceOTU108	2.6303	25	2.35531	0.0472988		kBacteria.pProteobacteria.cBetaproteobacteria.oMethylophilales.fMethylophilaceae.gMethylotenera.smobilisNewReferenceOTU78	1.27977	25	2.39815	0.0132934		kBacteria.pProteobacteria.cAlphaproteobacteria.oRhizobiales.fHyphomicrobiaceae.g.sNewReferenceOTU107	3.22643	25	2.86338	0.00559198
kBacteria.p.c	4.40222	25	3.90279	0.0270518		kBacteria.pBacteroidetes.cSaprospirae.oSaprospirales.fChitinophagaceae	2.18679	15	2.22543	0.00868463		kBacteria.pBacteroidetes.cFlavobacteriia.oFlavobacteriales.fFlavobacteriaceae.gPolaribacter	3.95601	15	3.64537	0.0333622		kBacteria.pProteobacteria.cAlphaproteobacteria.o.f	3.94213	15	3.63365	0.0129622
kBacteria.pActinobacteria.cAcidimicrobiia.oAcidimicrobiales.fAKIW874.g.sNewReferenceOTU251	1.56506	25	2.13874	0.00797056		kBacteria.p.c.o.f.g	4.50573	25	3.99998	0.0497051		kBacteria.pProteobacteria.cAlphaproteobacteria.oRhizobiales.fHyphomicrobiaceae.g.s2648149	3.83623	15	3.45803	0.0106851		kBacteria.pProteobacteria.cAlphaproteobacteria.oRhodobacterales.fRhodobacteraceae.g.s541771	2.85962	25	2.57778	0.00903277
kBacteria.pBacteroidetes.cSaprospirae.oSaprospirales.fSaprospiraceae.gSaprospira	3.62703	20	3.33334	0.00392695		kBacteria.pProteobacteria.cGammaproteobacteria.oAlteromonadales.fAlteromonadaceae.gZD0117	2.66519	15	2.4512	0.0149694		kBacteria.pChlorobi.cOPB56	2.80023	15	2.43027	0.0089121		kBacteria.pProteobacteria.cGammaproteobacteria.oChromatiales.f.g.sNewReferenceOTU249	3.34935	15	3.01835	0.0125792
kBacteria.pBacteroidetes.cFlavobacteriia.oFlavobacteriales.fWeeksellaceae.gCloacibacterium.s396109	1.13366	25	2.28499	0.0226214		kBacteria.pProteobacteria.cGammaproteobacteria.o.f	3.17658	20	2.81179	0.0287089		kBacteria.pProteobacteria.cBetaproteobacteria.oNitrosomonadales.fNitrosomonadaceae.g.sNewReferenceOTU239	3.34882	25	3.05188	0.0120296		kBacteria.pProteobacteria.cGammaproteobacteria.oXanthomonadales.fSinobacteraceae.g.s853316	4.44169	20	4.10126	0.00591656
kBacteria.pProteobacteria.cAlphaproteobacteria.oRhizobiales.fCohaesibacteraceae.gCohaesibacter.s172411	3.32544	20	2.97889	0.00746556		kBacteria.pBacteroidetes.cSaprospirae.oSaprospirales.fChitinophagaceae.g	2.18679	15	2.22567	0.00868463		kBacteria.pProteobacteria.cGammaproteobacteria.oAlteromonadales.fHTCC2188.gHTCC.s753586	3.7692	20	3.39367	0.0340475		kBacteria.pChlorobi.cOPB56.o.f	2.96702	20	2.71872	0.0198822
kBacteria.pActinobacteria.cActinobacteria.oActinomycetales.fMycobacteriaceae.gMycobacterium	2.98129	25	2.67675	0.00645651		kBacteria.pChlorobi.cOPB56.o.f	2.55696	15	2.28163	0.0478349		kBacteria.pBacteroidetes.cFlavobacteriia.oFlavobacteriales.fCryomorphaceae.gFluviicola.sNewReferenceOTU153	2.0782	15	2.12788	0.0216643		kBacteria.pChlorobi.cOPB56.o.f.g.s620857	2.96702	20	2.66851	0.0198822
kBacteria.pProteobacteria.cAlphaproteobacteria.oKiloniellales.fKiloniellaceae.gThalassospira	3.88538	25	3.61219	0.0385494		kBacteria.pChlorobi.cOPB56.o.f.g.s620857	2.47416	15	2.20265	0.0478349		kBacteria.pBacteroidetes.cSaprospirae.oSaprospirales.fSaprospiraceae.gLewinella.scohaerensNewCleanUpReferenceOTU16354	1.08792	15	2.33948	0.0464419		kBacteria.pProteobacteria.cAlphaproteobacteria.oRhodobacterales.fRhodobacteraceae.g.s589505	1.36415	25	2.28146	0.0330067
kBacteria.p.c.o.f.g.sNewReferenceOTU195	1.03669	20	2.22153	0.0114786		kBacteria.pProteobacteria.cGammaproteobacteria.oAlteromonadales.f.g.sNewReferenceOTU140	3.15075	20	2.74422	0.0355696		kBacteria.pProteobacteria.cGammaproteobacteria.oLegionellales.fFrancisellaceae.gFrancisella.s144057	2.08796	20	2.1275	0.0322463		kBacteria.pProteobacteria.cAlphaproteobacteria.oRhizobiales.fHyphomicrobiaceae.g	3.79939	25	3.4612	0.017053
kBacteria.p.c.o.f.g.sNewReferenceOTU198	2.44547	25	2.17802	0.00399518		kBacteria.pProteobacteria.cAlphaproteobacteria.oRhodobacterales.fRhodobacteraceae.g.sNewCleanUpReferenceOTU20352	2.50662	15	2.30229	0.0129068		kBacteria.pProteobacteria.cGammaproteobacteria.oAlteromonadales.fAlteromonadaceae.gZD0117.s239286	3.20523	15	2.89863	0.00610983		kBacteria.pProteobacteria.cAlphaproteobacteria.oRhodobacterales.fHyphomonadaceae.g.sNewReferenceOTU13	1.78693	20	2.21855	0.0273127
kBacteria.pProteobacteria.cGammaproteobacteria.oAlteromonadales.fShewanellaceae.gShewanella.sNewCleanUpReferenceOTU14968	1.54867	15	2.15475	0.0107162		kBacteria.pProteobacteria.cAlphaproteobacteria.oRhodobacterales.fRhodobacteraceae.g.s722628	2.32753	25	2.22231	0.0149709		kBacteria.pBacteroidetes.cFlavobacteriia.oFlavobacteriales.fFlavobacteriaceae.g.sNewReferenceOTU65	3.286	25	3.0244	0.00363401		kBacteria.pProteobacteria.cAlphaproteobacteria.oRhodobacterales.fRhodobacteraceae.g.s1531634	2.41246	20	2.20145	0.0251015
kBacteria.pProteobacteria.cGammaproteobacteria.oXanthomonadales.fSinobacteraceae.g.s2162897	3.65064	25	3.23791	0.0130659		kBacteria.pProteobacteria.cAlphaproteobacteria.oKiloniellales.f.g	3.0195	25	2.68754	0.035511		kBacteria.pProteobacteria.cBetaproteobacteria.oMethylophilales.fMethylophilaceae.gMethylotenera.smobilisNewCleanUpReferenceOTU13023	1.93989	25	2.01632	0.00376525		kBacteria.pProteobacteria.cAlphaproteobacteria.oRhodobacterales.fRhodobacteraceae.g.s135256	1.56504	25	2.18285	0.0344569
kBacteria.pBacteroidetes.cFlavobacteriia.oFlavobacteriales.fFlavobacteriaceae.g.sNewReferenceOTU203	2.77717	20	2.53339	0.00746556		kBacteria.pProteobacteria.cGammaproteobacteria.oOceanospirillales.fOceanospirillaceae.gMarinomonas.sNewReferenceOTU75	1.0086	20	2.95555	0.0147961		kBacteria.pTenericutes.cMollicutes	4.42066	15	4.09154	0.0225311		kBacteria.pProteobacteria.cAlphaproteobacteria.oRhizobiales	4.02869	15	3.5874	0.0267444
kBacteria.p.c.o.f	4.40222	25	3.90279	0.0270518		kBacteria.pProteobacteria.cGammaproteobacteria.oLegionellales.fLegionellaceae	1.87407	15	2.50796	0.0216013		kBacteria.pProteobacteria.cGammaproteobacteria.oLegionellales.fFrancisellaceae	2.70629	20	2.41935	0.00777821		kBacteria.pProteobacteria.cGammaproteobacteria.oAlteromonadales.fOM60.g.sNewCleanUpReferenceOTU9494	1.17504	15	2.4921	0.0330067
kBacteria.pProteobacteria.cGammaproteobacteria.oAlteromonadales.fAlteromonadaceae.gnsmpVI18.s144265	2.45178	15	2.18885	0.0183681		kBacteria.pProteobacteria.cGammaproteobacteria.o.f.g	3.17658	20	2.77651	0.0287089		kBacteria.pProteobacteria.cAlphaproteobacteria.oRhizobiales.fHyphomicrobiaceae	3.95451	15	3.49513	0.0336125		kBacteria.pProteobacteria.cBetaproteobacteria.oBurkholderiales.fComamonadaceae.gRhodoferax	1.38898	25	2.14013	0.0330067
kBacteria.pProteobacteria.cGammaproteobacteria.oAlteromonadales.f	3.28478	25	2.80877	0.0305009		kBacteria.pProteobacteria.cAlphaproteobacteria.oRhodobacterales.fRhodobacteraceae.g.sNewCleanUpReferenceOTU8822	1.82391	15	2.32371	0.014288		kBacteria.pProteobacteria.cGammaproteobacteria.oPseudomonadales.fPseudomonadaceae.gPseudomonas.sNewCleanUpReferenceOTU11301	2.47811	25	2.26571	0.0330067		kBacteria.pProteobacteria.cGammaproteobacteria.oAlteromonadales.fAlteromonadaceae.gMarinobacter.s631818	1.71349	25	2.02807	0.00269669
kBacteria.pProteobacteria.cAlphaproteobacteria.oRhodobacterales.fRhodobacteraceae.g.sNewCleanUpReferenceOTU21432	1.36416	20	2.08631	0.0157584		kBacteria.pProteobacteria.cDeltaproteobacteria.oMyxococcales.f.g.sNewReferenceOTU200	2.10684	15	2.09687	0.0138715		kBacteria.pProteobacteria.cGammaproteobacteria.oAlteromonadales.fJ115.g.sNewReferenceOTU181	3.24262	15	2.89701	0.00728404		kBacteria.pProteobacteria.cAlphaproteobacteria.oRhodobacterales.fHyphomonadaceae.gOceanicaulis.sNewCleanUpReferenceOTU4304	2.37675	25	2.1286	0.0420838
kBacteria.pProteobacteria.cAlphaproteobacteria.oKiloniellales.fKiloniellaceae.g.sNewReferenceOTU136	3.01681	25	2.74065	0.00365971		kBacteria.pProteobacteria.cDeltaproteobacteria.oMyxococcales.f.g	2.11143	15	2.11124	0.0138715		kBacteria.pGN02.c3BR5F.o.f	2.66199	20	2.27258	0.0400583		kBacteria.pBacteroidetes.cCytophagia.oCytophagales.fCytophagaceae.g.sNewReferenceOTU199	2.54025	15	2.24692	0.0264888
kBacteria.pBacteroidetes.cSaprospirae.oSaprospirales.fSaprospiraceae.gSaprospira.s1138291	3.54314	20	3.24754	0.00799669		kBacteria.pProteobacteria.cGammaproteobacteria.o	3.17658	20	2.78082	0.0287089		kBacteria.p.c.o.f.g.sNewReferenceOTU83	2.64224	20	2.38646	0.00501919		kBacteria.pProteobacteria.cBetaproteobacteria.oMethylophilales.fMethylophilaceae.gMethylotenera.smobilisNewCleanUpReferenceOTU9841	1.21286	15	2.37843	0.0420838
kBacteria.pProteobacteria.cGammaproteobacteria.oXanthomonadales.fSinobacteraceae.g	3.71235	25	3.2983	0.00857849		kBacteria.pBacteroidetes.cSaprospirae.oSaprospirales.fSaprospiraceae.gLewinella.scohaerensNewCleanUpReferenceOTU6083	2.1022	15	2.07394	0.0315929		kBacteria.pActinobacteria.cActinobacteria.oActinomycetales.fPseudonocardiaceae.gPseudonocardia	2.27043	15	2.11623	0.0464419		kBacteria.pProteobacteria.cAlphaproteobacteria.oRhizobiales.fHyphomicrobiaceae.g.s2648149	3.64345	15	3.30892	0.0176931
kBacteria.p.c.o.f.g	4.40222	25	3.90279	0.0270518		kBacteria.pProteobacteria.cGammaproteobacteria.oVibrionales.fPseudoalteromonadaceae.g.s559537	4.12433	25	3.84456	0.0086517		kBacteria.pGN02	2.66199	20	2.24951	0.0400583		kBacteria.pChlorobi.cOPB56	2.96702	20	2.66018	0.0198822
kBacteria.pProteobacteria.cGammaproteobacteria.oAlteromonadales.fMoritellaceae.gMoritella.sNewReferenceOTU22	2.77717	15	2.4736	0.00772183		kBacteria.pProteobacteria.cAlphaproteobacteria.oRhizobiales.fHyphomicrobiaceae.g	3.2416	15	2.92293	0.0426407		kBacteria.pChlorobi	2.80023	15	2.43061	0.0089121		kBacteria.pProteobacteria.cGammaproteobacteria.oPseudomonadales.fMoraxellaceae.gAcinetobacter.slwoffii4482598	1.9788	20	2.34374	0.0322463
kBacteria.pProteobacteria.cGammaproteobacteria.oLegionellales.fFrancisellaceae.gFrancisella.sNewReferenceOTU71	3.38316	20	3.02469	0.00681828		kBacteria.pActinobacteria.cActinobacteria.oActinomycetales.fNocardiaceae.gRhodococcus	1.6456	20	2.39152	0.0445717		kBacteria.pProteobacteria.cBetaproteobacteria.oMethylophilales.fMethylophilaceae.gMethylotenera.smobilisNewReferenceOTU159	3.94132	15	3.73051	0.00307112		kBacteria.pProteobacteria.cBetaproteobacteria.oNitrosomonadales.fNitrosomonadaceae.g.sNewReferenceOTU239	3.30456	25	3.03848	0.0085597
kBacteria.pProteobacteria.cGammaproteobacteria.oAlteromonadales.f.g.sNewCleanUpReferenceOTU16336	0.735599	20	2.69663	0.0157584		kBacteria.pProteobacteria.cAlphaproteobacteria.oRhizobiales.fHyphomicrobiaceae.g.sNewReferenceOTU57	1.13363	15	2.70146	0.0341585		kBacteria.pBacteroidetes.cFlavobacteriia.oFlavobacteriales.fFlavobacteriaceae.g.sNewReferenceOTU49	3.87067	25	3.56574	0.00640933		kBacteria.p.c.o.f.g.sNewReferenceOTU126	3.20236	20	2.91685	0.0186249
kBacteria.pActinobacteria.cActinobacteria.oActinomycetales.fCorynebacteriaceae.gCorynebacterium.s439036	1.13366	25	2.11816	0.0428142		kBacteria.p.c.o.f.g.sNewCleanUpReferenceOTU15216	1.63886	15	2.7272	0.0136016		kBacteria.pProteobacteria.cAlphaproteobacteria.oRhodobacterales.fHyphomonadaceae.g.sNewCleanUpReferenceOTU12961	1.33781	15	2.13114	0.0422299		kBacteria.pProteobacteria.cGammaproteobacteria.oChromatiales.f.g.sNewCleanUpReferenceOTU4823	1.53165	15	2.19143	0.0406733
kBacteria.pProteobacteria.cGammaproteobacteria.oLegionellales.fFrancisellaceae.gFrancisella	3.54076	20	3.17311	0.00752142		kBacteria.pProteobacteria.cBetaproteobacteria.oRhodocyclales.fRhodocyclaceae	2.82479	15	2.44041	0.0426407		kBacteria.pGN02.c3BR5F.o.f.g	2.66199	20	2.23849	0.0400583		kBacteria.pProteobacteria.cAlphaproteobacteria.oRhodobacterales.fRhodobacteraceae.g.s692794	2.40088	25	2.06269	0.0230787
kBacteria.pProteobacteria.cGammaproteobacteria.oAlteromonadales.fShewanellaceae.gShewanella	3.74987	15	3.42803	0.00814786		kBacteria.p.c.o.f.g.sNewCleanUpReferenceOTU9740	1.45591	15	2.69791	0.0138715		kBacteria.pProteobacteria.cGammaproteobacteria.oAlteromonadales.fHTCC2188.gHTCC	3.77208	20	3.3889	0.0340475		kBacteria.pProteobacteria.cGammaproteobacteria.oXanthomonadales.fSinobacteraceae.g.sNewReferenceOTU174	2.5991	25	2.2956	0.043325
kBacteria.pProteobacteria.cAlphaproteobacteria.oRhodobacterales.fRhodobacteraceae.gMarivita	1.27975	20	2.46556	0.0023686		kBacteria.pProteobacteria.cBetaproteobacteria.oRhodocyclales.fRhodocyclaceae.g.sNewReferenceOTU52	2.82391	15	2.46444	0.0426407		kBacteria.pTenericutes.cMollicutes.oMycoplasmatales	4.42066	15	4.09154	0.0225311		kBacteria.pProteobacteria.cAlphaproteobacteria.oRhizobiales.fPhyllobacteriaceae.g.sNewCleanUpReferenceOTU21573	1.17504	25	2.5544	0.0216643
kBacteria.pProteobacteria.cGammaproteobacteria.oVibrionales.fVibrionaceae.gVibrio.s829702	2.54701	15	2.26485	0.00628242		kBacteria.pProteobacteria.cGammaproteobacteria.oAlteromonadales.fAlteromonadaceae.g.sNewCleanUpReferenceOTU3308	1.30976	15	2.33435	0.0429108		kBacteria.pProteobacteria.cAlphaproteobacteria.oRhodobacterales.fRhodobacteraceae.g.sNewCleanUpReferenceOTU12393	1.30979	20	2.27482	0.0474141		kBacteria.pProteobacteria.cAlphaproteobacteria.oRhodobacterales.fRhodobacteraceae.g.sNewCleanUpReferenceOTU2513	1.66518	25	2.0324	0.0245147
kBacteria.pProteobacteria.cGammaproteobacteria.oXanthomonadales.fSinobacteraceae.g.s853316	2.65354	25	2.30616	0.0122446		kBacteria.pProteobacteria.cEpsilonproteobacteria.oCampylobacterales.fCampylobacteraceae.gArcobacter	4.57307	20	4.32653	0.00817566		kBacteria.p.c.o.f.g.sNewReferenceOTU45	3.85569	25	3.49181	0.0108586		kBacteria.pProteobacteria.cGammaproteobacteria.oPseudomonadales.fPseudomonadaceae.gPseudomonas.s750018	1.99105	15	2.31737	0.00376525
kBacteria.pProteobacteria.cGammaproteobacteria.oAlteromonadales.fJ115.g.s1136466	3.65472	25	3.3282	0.00392695		kBacteria.pProteobacteria.cAlphaproteobacteria.oRhodobacterales.fHyphomonadaceae.g.s511321	3.38747	25	3.07013	0.0208172		kBacteria.pProteobacteria.cGammaproteobacteria.oXanthomonadales.fSinobacteraceae.g.sNewReferenceOTU18	1.2476	25	2.31269	0.0227411		kBacteria.pProteobacteria.cAlphaproteobacteria.oRhizobiales.f.g.s4330206	1.83268	15	2.05826	0.0417235
kBacteria.pProteobacteria.cAlphaproteobacteria.oRhodobacterales.fRhodobacteraceae.g.sNewCleanUpReferenceOTU20352	1.30977	15	2.22724	0.0377399		kBacteria.pChlorobi.cOPB56	2.55696	15	2.28037	0.0478349		kBacteria.pChlorobi.cOPB56.o.f.g	2.80023	15	2.43066	0.0089121		kBacteria.pBacteroidetes.cSaprospirae.oSaprospirales.fSaprospiraceae.g.sNewReferenceOTU236	3.17943	15	2.8485	0.0282768
kBacteria.pActinobacteria.cActinobacteria.oActinomycetales.fPropionibacteriaceae	1.49544	25	2.31702	0.0185233		kBacteria.pChlorobi.cOPB56.o.f.g.sNewReferenceOTU124	1.79647	15	2.41105	0.0454776		kBacteria.pBacteroidetes.cFlavobacteriia.oFlavobacteriales.fFlavobacteriaceae.g.sNewReferenceOTU94	3.85086	20	3.47328	0.0208782		kBacteria.pBacteroidetes.cFlavobacteriia.oFlavobacteriales.fCryomorphaceae.gOwenweeksia.sNewCleanUpReferenceOTU16990	2.38898	25	2.14456	0.0326523
kBacteria.pProteobacteria.cAlphaproteobacteria.oRhizobiales.f.g.sNewCleanUpReferenceOTU16010	1.83267	20	2.08606	0.015566		kBacteria.pProteobacteria.cEpsilonproteobacteria.oCampylobacterales	4.57307	20	4.33817	0.00817566		kBacteria.pProteobacteria.cAlphaproteobacteria.oRhizobiales.f.g.sNewCleanUpReferenceOTU17557	1.61082	15	2.03756	0.0360906		kBacteria.pProteobacteria.cGammaproteobacteria.oLegionellales.fCoxiellaceae.g.s266321	1.9261	15	2.00612	0.0421022
kBacteria.pProteobacteria.cGammaproteobacteria.oXanthomonadales.fSinobacteraceae	3.71235	25	3.2983	0.00857849		kBacteria.p.c.o	4.50573	25	3.99477	0.0497051		kBacteria.pBacteroidetes.cFlavobacteriia.oFlavobacteriales.fCryomorphaceae.gFluviicola.sNewReferenceOTU267	3.28677	20	2.97041	0.0406043		kBacteria.pProteobacteria.cAlphaproteobacteria.oRhizobiales.f.g.sNewReferenceOTU33	2.61264	20	2.36498	0.0390522
kBacteria.pProteobacteria.cGammaproteobacteria.oVibrionales.fPseudoalteromonadaceae.g.sNewCleanUpReferenceOTU1740	1.47612	20	2.07083	0.0222386		kBacteria.pBacteroidetes.cSaprospirae.oSaprospirales.fChitinophagaceae.g.sNewReferenceOTU250	2.18679	15	2.22941	0.00868463		kBacteria.pProteobacteria.cAlphaproteobacteria.oRhodobacterales.fRhodobacteraceae.gRhodobacter	2.43474	15	2.25037	0.0307798		kBacteria.pProteobacteria.cGammaproteobacteria.oAlteromonadales.fAlteromonadaceae.gZD0117.s239286	2.87091	15	2.55283	0.00949821
kBacteria.pProteobacteria.cGammaproteobacteria.oOceanospirillales.fOceanospirillaceae.gMarinomonas.sNewReferenceOTU75	3.7976	20	3.47888	0.00235024		kBacteria.pProteobacteria.cAlphaproteobacteria.oRhodobacterales.fRhodobacteraceae.g.s2027409	2.08188	25	2.09491	0.010164		kBacteria.pProteobacteria.cBetaproteobacteria.oBurkholderiales.fComamonadaceae.gLimnobacter.sNewReferenceOTU204	1.41243	25	2.06545	0.026326		kBacteria.pProteobacteria.cAlphaproteobacteria.oRhodobacterales.fRhodobacteraceae.g.s250136	3.13328	25	2.75286	0.0275589
kBacteria.pProteobacteria.cGammaproteobacteria.oVibrionales.fVibrionaceae.gVibrio.sNewCleanUpReferenceOTU1278	1.84972	15	2.08196	0.00598116		kBacteria.pProteobacteria.cEpsilonproteobacteria.oCampylobacterales.fCampylobacteraceae	4.57307	20	4.34388	0.00817566		kBacteria.pTenericutes.cMollicutes.oMycoplasmatales.fMycoplasmataceae	4.42066	15	4.09154	0.0225311		kBacteria.pProteobacteria.cGammaproteobacteria.oChromatiales.f	3.37276	15	3.03822	0.0110457
kBacteria.pProteobacteria.cGammaproteobacteria.oAlteromonadales.fColwelliaceae.g.sNewReferenceOTU130	3.15449	15	2.75675	0.0434737		kBacteria.pProteobacteria.cAlphaproteobacteria.oRhodobacterales.fRhodobacteraceae.g.sNewReferenceOTU96	2.27673	15	2.16066	0.0305646		kBacteria.pProteobacteria.cAlphaproteobacteria.oRhizobiales.fHyphomicrobiaceae.g.sNewReferenceOTU28	3.11734	15	2.73804	0.0106851		kBacteria.pProteobacteria.cAlphaproteobacteria.oRhodobacterales.fRhodobacteraceae.g.sNewReferenceOTU66	2.63202	20	2.36287	0.0474141
kBacteria.pActinobacteria.cActinobacteria.oActinomycetales.fPropionibacteriaceae.gPropionibacterium.sacnes1098473	1.41247	25	2.34135	0.0151105		kBacteria.pProteobacteria.cAlphaproteobacteria.oRhodospirillales.fRhodospirillaceae	3.57007	25	3.2908	0.036944		kBacteria.p.c.o.f.g.sNewCleanUpReferenceOTU5913	1.13368	25	2.15898	0.0330067		kBacteria.pProteobacteria.cAlphaproteobacteria.oRhodobacterales	4.29355	25	3.82876	0.0417643
kBacteria.pProteobacteria.cGammaproteobacteria.oVibrionales.fPseudoalteromonadaceae.g.s559537	2.9675	20	2.54497	0.0177743		kBacteria.pProteobacteria.cGammaproteobacteria.oPseudomonadales.fPseudomonadaceae.gPseudomonas.s750018	2.77717	20	2.5713	0.0392733		kBacteria.pChlorobi.cOPB56.o	2.80023	15	2.42998	0.0089121		kBacteria.pProteobacteria.cAlphaproteobacteria.oRickettsiales.f.g	3.04487	15	2.7327	0.0417643
kBacteria.pBacteroidetes.cBacteroidia.oBacteroidales.fPrevotellaceae.gPrevotella.s4312068	1.03669	25	2.28253	0.00803751		kBacteria.pProteobacteria.cAlphaproteobacteria.oRhodobacterales.fRhodobacteraceae.g.sNewCleanUpReferenceOTU7631	2.12935	15	2.16407	0.0149709		kBacteria.pProteobacteria.cGammaproteobacteria.oAlteromonadales.fHTCC2188	3.77208	20	3.41035	0.0340475		kBacteria.pProteobacteria.cAlphaproteobacteria.oRhizobiales.fHyphomicrobiaceae	3.83726	15	3.46525	0.0182634
kBacteria.pProteobacteria.cAlphaproteobacteria.oCaulobacterales.fCaulobacteraceae.gPhenylobacterium.sNewReferenceOTU219	2.50662	25	2.19865	0.018342		kBacteria.p.c.o.f.g.sNewCleanUpReferenceOTU4724	1.33782	15	2.50905	0.0454776		kBacteria.pProteobacteria.cBetaproteobacteria	4.6271	15	4.09168	0.0390522		kBacteria.pProteobacteria.cAlphaproteobacteria.oRhodobacterales.fRhodobacteraceae.g.sNewReferenceOTU50	1.88189	25	2.11292	0.0499215
kBacteria.pBacteroidetes.cFlavobacteriia.oFlavobacteriales.f.g.s4371996	3.30661	25	3.03891	0.00681828		kBacteria.pProteobacteria.cAlphaproteobacteria.oRhodobacterales.fRhodobacteraceae.g.sNewReferenceOTU142	2.14655	15	2.18762	0.0122773		kBacteria.pBacteroidetes.cSaprospirae.oSaprospirales.fSaprospiraceae.gSaprospira.sNewReferenceOTU213	3.21244	20	2.97309	0.00668362		kBacteria.pProteobacteria.cAlphaproteobacteria.oRhodobacterales.fRhodobacteraceae.g.s61250	2.0368	15	2.06802	0.0166923
kBacteria.pProteobacteria.cGammaproteobacteria.oAeromonadales.fAeromonadaceae.g.sNewReferenceOTU217	2.19441	15	2.01557	0.00476978		kBacteria.pBacteroidetes.cFlavobacteriia.oFlavobacteriales.fCryomorphaceae.gFluviicola.sNewReferenceOTU153	2.0782	15	2.31021	0.0108033		kBacteria.pProteobacteria.cGammaproteobacteria.oXanthomonadales.fSinobacteraceae.g.sNewCleanUpReferenceOTU22184	1.47611	25	2.11911	0.00376525		kBacteria.pProteobacteria.cGammaproteobacteria.oAlteromonadales.fJ115.g.sNewReferenceOTU181	3.70959	15	3.39054	0.00797018
kBacteria.pProteobacteria.cAlphaproteobacteria.oRhizobiales	3.39947	20	3.01199	0.00918669		kBacteria.pBacteroidetes.cSaprospirae.oSaprospirales.fSaprospiraceae.g.sNewReferenceOTU236	2.33511	15	2.27492	0.0390268		kBacteria.pProteobacteria.cGammaproteobacteria.oXanthomonadales.fSinobacteraceae.g.sNewReferenceOTU23	3.69577	25	3.25289	0.0332781		kBacteria.p.c.o.f.g.sNewReferenceOTU83	1.1336	20	2.59692	0.0208782
kBacteria.pProteobacteria.cBetaproteobacteria.oNitrosomonadales.fNitrosomonadaceae.g	2.34054	25	2.05896	0.0155396		kBacteria.p.c.o.f.g.sNewCleanUpReferenceOTU20305	1.37673	25	2.49629	0.0375976								kBacteria.pProteobacteria.cGammaproteobacteria.oAlteromonadales.fOM60.g	1.17504	15	2.48299	0.0330067
kBacteria.pProteobacteria.cGammaproteobacteria.oOceanospirillales.fOceanospirillaceae.gMarinomonas.sNewReferenceOTU46	2.38898	20	2.14812	0.0247565		kBacteria.pProteobacteria.cAlphaproteobacteria.oRhodobacterales.fRhodobacteraceae.gParacoccus.saminovoransNewCleanUpReferenceOTU163	1.17501	15	2.53565	0.0286315								kBacteria.pChlorobi	2.96702	20	2.68467	0.0198822
kBacteria.pBacteroidetes.cFlavobacteriia.oFlavobacteriales.fCryomorphaceae.gFluviicola.sNewCleanUpReferenceOTU8138	1.43473	15	2.40435	0.0226214		kBacteria.pProteobacteria.cGammaproteobacteria.oLegionellales.fFrancisellaceae.gFrancisella.s144057	2.86207	20	2.55274	0.0419142								kBacteria.pProteobacteria.cAlphaproteobacteria.oRhizobiales.fHyphomicrobiaceae.g.sNewReferenceOTU9	2.0975	15	2.14565	0.0216643
kBacteria.pProteobacteria.cEpsilonproteobacteria.oCampylobacterales.fCampylobacteraceae.gArcobacter	4.51076	15	4.19881	0.00396599		kBacteria.pProteobacteria.cAlphaproteobacteria.oRhizobiales.f.g.sNewReferenceOTU33	3.33647	25	3.06696	0.0135388								kBacteria.pBacteroidetes.cFlavobacteriia.oFlavobacteriales.fFlavobacteriaceae.g.sNewReferenceOTU151	3.08261	15	2.73873	0.0217121
kBacteria.pProteobacteria.cGammaproteobacteria.oAlteromonadales.fShewanellaceae.gShewanella.s3505031	3.60618	15	3.29227	0.00603608		kBacteria.pProteobacteria.cGammaproteobacteria.oAlteromonadales.fAlteromonadaceae.gZD0117.s239286	2.59611	15	2.39591	0.0136016								kBacteria.pProteobacteria.cGammaproteobacteria.oAlteromonadales.fJ115.g.sNewCleanUpReferenceOTU20881	1.84128	15	2.08834	0.0216643
kBacteria.pProteobacteria.cAlphaproteobacteria.oRhodobacterales.fRhodobacteraceae.gAnaerospora.sNewCleanUpReferenceOTU7271	1.21285	20	2.2574	0.0330801		kBacteria.pProteobacteria.cAlphaproteobacteria.oRhodobacterales.fRhodobacteraceae.g.s250136	2.12825	25	2.03957	0.0447286								kBacteria.pProteobacteria.cGammaproteobacteria.oAlteromonadales.fAlteromonadaceae.gMarinobacter.s80357	2.22362	25	2.03435	0.00582125
kBacteria.p.c.o.f.g.sNewReferenceOTU126	2.93853	25	2.65362	0.00598116		kBacteria.pProteobacteria.cGammaproteobacteria.oVibrionales	4.31139	25	4.0298	0.010573								kBacteria.p.c.o.f.g.sNewReferenceOTU54	2.56668	15	2.30929	0.0426965
kBacteria.pProteobacteria.cEpsilonproteobacteria.oCampylobacterales	4.51076	15	4.19881	0.00396599		kBacteria.pBacteroidetes.cFlavobacteriia.oFlavobacteriales.fFlavobacteriaceae.g.sNewReferenceOTU65	3.14918	25	2.8536	0.00675986								kBacteria.pProteobacteria.cAlphaproteobacteria.oRickettsiales.f	3.04487	15	2.73238	0.0417643
kBacteria.p.c.o	4.40222	25	3.90279	0.0270518		kBacteria.p	4.50573	25	4.05727	0.0497051								kBacteria.pProteobacteria.cAlphaproteobacteria.oRickettsiales	3.04487	15	2.72775	0.0417643
kBacteria.pProteobacteria.cEpsilonproteobacteria.oCampylobacterales.fCampylobacteraceae	4.51076	15	4.19881	0.00396599		kBacteria.pProteobacteria.cAlphaproteobacteria.oRhodobacterales.fRhodobacteraceae.g.s532779	0.978637	15	3.22882	0.0360354								kBacteria.pProteobacteria.cGammaproteobacteria.oAlteromonadales.fAlteromonadaceae.g.s543999	2.29208	25	2.02262	0.0311244
kBacteria.pBacteroidetes.cFlavobacteriia.oFlavobacteriales.fFlavobacteriaceae.g.s4314827	3.75249	20	3.50641	0.00900478		kBacteria.pProteobacteria.cGammaproteobacteria.oLegionellales.fLegionellaceae.g	1.87407	15	2.50205	0.0216013								kBacteria.pActinobacteria.cActinobacteria.oActinomycetales.f.g	2.70191	25	2.43392	0.0228725
kBacteria.pActinobacteria.cActinobacteria.oActinomycetales.fNocardioidaceae.g	2.37923	25	2.10293	0.00918056		kBacteria.pProteobacteria.cGammaproteobacteria.oAlteromonadales.fJ115.g.sNewReferenceOTU191	2.26405	15	2.26919	0.00868463								kBacteria.pBacteroidetes.cSphingobacteriia.oSphingobacteriales.f.g.sNewReferenceOTU254	2.56828	25	2.25007	0.0340475
kBacteria.pProteobacteria.cAlphaproteobacteria.oRhizobiales.fCohaesibacteraceae	3.32544	20	2.97887	0.00746556		kBacteria.pProteobacteria.cAlphaproteobacteria.oRhodobacterales.fRhodobacteraceae.g.sNewCleanUpReferenceOTU12432	1.56506	15	2.48392	0.00868463								kBacteria.pChlorobi.cOPB56.o.f.g	2.96702	20	2.63087	0.0198822
kBacteria.pProteobacteria.cAlphaproteobacteria.oRhodobacterales.fRhodobacteraceae.gPhaeobacter	2.11143	15	2.05322	0.00565726		kBacteria.pActinobacteria.cActinobacteria.oActinomycetales	2.83485	25	2.50873	0.0494599								kBacteria.pProteobacteria.cAlphaproteobacteria.oRhodospirillales.fRhodospirillaceae.g.sNewCleanUpReferenceOTU19292	1.63886	15	2.06943	0.00363401
kBacteria.pProteobacteria.cGammaproteobacteria.oXanthomonadales.fSinobacteraceae.g.s4363948	1.93989	25	2.08587	0.00613272		kBacteria.pProteobacteria.cAlphaproteobacteria.oRhizobiales.fHyphomicrobiaceae	3.25626	15	2.8833	0.0497051								kBacteria.pProteobacteria.cAlphaproteobacteria.oRhizobiales.f.g.sNewCleanUpReferenceOTU17557	1.94663	20	2.45828	0.00963014
kBacteria.pProteobacteria.cGammaproteobacteria.oPseudomonadales.fPseudomonadaceae.gPseudomonas.s750018	2.95391	20	2.60664	0.00303654		kBacteria.pActinobacteria.cActinobacteria.oActinomycetales.fNocardiaceae	1.6456	20	2.39161	0.0445717								kBacteria.pProteobacteria.cAlphaproteobacteria.o.f.g	3.94213	15	3.63365	0.0129622
kBacteria.pProteobacteria.cAlphaproteobacteria.oBD73.f.g.s265205	1.43474	20	2.49793	0.0114786		kBacteria.pBacteroidetes.cSaprospirae.oSaprospirales.fSaprospiraceae.gLewinella	4.20714	15	3.91869	0.0149709								kBacteria.pProteobacteria.cBetaproteobacteria.oBurkholderiales.fAlcaligenaceae.g	2.61801	25	2.33856	0.00690722
kBacteria.pProteobacteria.cAlphaproteobacteria.oCaulobacterales.fCaulobacteraceae	2.50846	25	2.19972	0.018342		kBacteria.pProteobacteria.cGammaproteobacteria.oLegionellales.fLegionellaceae.g.sNewReferenceOTU76	1.87407	15	2.49694	0.0216013								kBacteria.pProteobacteria.cAlphaproteobacteria.oRhodospirillales.fRhodospirillaceae.g.sNewCleanUpReferenceOTU18438	2.13371	25	2.04201	0.0306374
kBacteria.pProteobacteria.cGammaproteobacteria.oAlteromonadales.fMoritellaceae.gMoritella.sNewCleanUpReferenceOTU15181	2.27673	15	2.04516	0.00720246		kBacteria.pProteobacteria.cAlphaproteobacteria.oRhodobacterales.fRhodobacteraceae.g.s61250	2.02301	25	2.19504	0.0194158								kBacteria.pProteobacteria.cAlphaproteobacteria.oRhizobiales.fHyphomicrobiaceae.gHyphomicrobium.s774746	2.95194	15	2.63093	0.0468208
kBacteria.pProteobacteria.cGammaproteobacteria.oOceanospirillales.f.g.sNewReferenceOTU81	2.52641	25	2.13743	0.0317745		kBacteria.pProteobacteria.cGammaproteobacteria.oAlteromonadales.fJ115.g.sNewReferenceOTU181	4.40653	15	4.09697	0.0171658								kBacteria.pProteobacteria.cAlphaproteobacteria.oRhizobiales.fHyphomicrobiaceae.g.sNewReferenceOTU28	2.96302	15	2.62369	0.017053
kBacteria.pProteobacteria.cGammaproteobacteria.oVibrionales.fPseudoalteromonadaceae.g.s9232	3.3285	25	3.02388	0.00305798		kBacteria.pProteobacteria.cAlphaproteobacteria.oRhodobacterales.fRhodobacteraceae.g.s3718971	1.61082	15	2.4351	0.0149694								kBacteria.pActinobacteria.cActinobacteria.oActinomycetales.fMycobacteriaceae.gMycobacterium.sNewReferenceOTU278	2.3069	25	2.16682	0.013745
kBacteria.pProteobacteria.cAlphaproteobacteria.oRhodobacterales.fHyphomonadaceae.g.sNewReferenceOTU202	2.51211	20	2.22408	0.0154523		kBacteria.p.c.o.f.g.sNewReferenceOTU83	3.64392	25	3.33422	0.0100052								kBacteria.pProteobacteria.cGammaproteobacteria.oPseudomonadales.fMoraxellaceae.gAcinetobacter.slwoffii1009894	1.72198	20	2.3493	0.0322463
kBacteria.pBacteroidetes.cFlavobacteriia.oFlavobacteriales.fCryomorphaceae.gFluviicola.sNewReferenceOTU153	3.87526	15	3.56347	0.00586251		kBacteria.pProteobacteria.cAlphaproteobacteria.o.f.g.sNewCleanUpReferenceOTU13363	2.0567	25	2.15953	0.00953602								kBacteria.pProteobacteria.cGammaproteobacteria.oAlteromonadales.fAlteromonadaceae.gMarinobacter.s709830	3.82691	25	3.49756	0.0105521
kBacteria.pActinobacteria.cActinobacteria.oActinomycetales.fMycobacteriaceae	2.98129	25	2.67679	0.00645651		kBacteria.pActinobacteria.cActinobacteria	2.83485	25	2.55788	0.0494599								kBacteria.pActinobacteria.cActinobacteria.oActinomycetales.f	2.70191	25	2.4342	0.0228725
kBacteria.pProteobacteria.cGammaproteobacteria.oVibrionales.fPseudoalteromonadaceae.gPseudoalteromonas	2.91833	25	2.54003	0.0162445		kBacteria.pProteobacteria.cGammaproteobacteria.oAlteromonadales.fOM60.g	1.86611	15	2.34469	0.0217046								kBacteria.pProteobacteria.cGammaproteobacteria.oAlteromonadales.fJ115	3.8905	15	3.53736	0.017053
kBacteria.pProteobacteria.cGammaproteobacteria.oLegionellales.fFrancisellaceae.gFrancisella.s144057	3.01108	25	2.67678	0.0132999		kBacteria.pChlorobi	2.55696	15	2.2777	0.0478349								kBacteria.pChlorobi.cOPB56.o	2.96702	20	2.66563	0.0198822
kBacteria.pActinobacteria.cActinobacteria.oActinomycetales.fNocardioidaceae.g.sNewCleanUpReferenceOTU335	2.37923	25	2.10292	0.00918056		kBacteria.pProteobacteria.cDeltaproteobacteria.oMyxococcales.f	2.11143	15	2.10963	0.0138715								kBacteria.pProteobacteria.cGammaproteobacteria.oPseudomonadales.fMoraxellaceae.gAcinetobacter	2.21289	20	2.25894	0.00963014
kBacteria.pProteobacteria.cGammaproteobacteria.oXanthomonadales	3.71292	25	3.29894	0.00857849		kBacteria.pActinobacteria	2.86207	25	2.54809	0.0267886								kBacteria.pProteobacteria.cGammaproteobacteria.oChromatiales	3.37276	15	3.03418	0.0125792
kBacteria.pProteobacteria.cGammaproteobacteria.oOceanospirillales.fOceanospirillaceae	4.05201	20	3.72752	0.0270518		kBacteria.pProteobacteria.cEpsilonproteobacteria.oCampylobacterales.fCampylobacteraceae.gArcobacter.sNewReferenceOTU178	1.54867	15	2.29627	0.0408141								kBacteria.pProteobacteria.cBetaproteobacteria	4.25958	15	3.77795	0.0310726
kBacteria.pBacteroidetes.cFlavobacteriia.oFlavobacteriales.fFlavobacteriaceae.gFlavobacterium	3.00529	15	2.71001	0.0391639		kBacteria.pProteobacteria.cEpsilonproteobacteria.oCampylobacterales.fCampylobacteraceae.gArcobacter.s143309	4.5714	20	4.31955	0.00817566								kBacteria.pProteobacteria.cGammaproteobacteria.oAlteromonadales.fJ115.g	3.8905	15	3.53736	0.017053
kBacteria.pProteobacteria.cAlphaproteobacteria.oRhodobacterales.fRhodobacteraceae.g.s250136	2.36924	20	2.18239	0.00303654		kBacteria.pBacteroidetes.cFlavobacteriia.oFlavobacteriales.fFlavobacteriaceae.g.sNewReferenceOTU49	3.0265	25	2.72924	0.00899808								kBacteria.pProteobacteria.cGammaproteobacteria.oChromatiales.f.g	3.37276	15	3.03849	0.0110457
kBacteria.pProteobacteria.cGammaproteobacteria.oOceanospirillales.fOceanospirillaceae.gMarinomonas	3.83164	20	3.50267	0.0239928		kBacteria.pProteobacteria.cGammaproteobacteria.oAlteromonadales.fAlteromonadaceae.gAlteromonas.s1106960	3.00074	25	2.69574	0.0208888								kBacteria.pBacteroidetes.cSaprospirae.oSaprospirales.fSaprospiraceae.gSaprospira.sNewReferenceOTU213	3.0554	25	2.80022	0.0100405
kBacteria.pProteobacteria.cGammaproteobacteria.oVibrionales.fVibrionaceae.gVibrio.sNewCleanUpReferenceOTU5141	1.41247	15	2.35397	0.0315653		kBacteria.pProteobacteria.cGammaproteobacteria.oAlteromonadales.fAlteromonadaceae.g.sNewCleanUpReferenceOTU16225	1.7019	15	2.29349	0.0202814								kBacteria.pProteobacteria.cAlphaproteobacteria.oRhodobacterales.fHyphomonadaceae.gOceanicaulis.s149505	4.01885	25	3.66004	0.0102403
kBacteria.p	4.40222	25	3.90279	0.0270518		kBacteria.p.c.o.f.g.sNewReferenceOTU54	3.30799	25	3.0282	0.0390268
kBacteria.pProteobacteria.cAlphaproteobacteria.oRhodobacterales	4.43505	20	4.06807	0.0262523		kBacteria.pProteobacteria.cBetaproteobacteria.oRhodocyclales.fRhodocyclaceae.g	2.82479	15	2.43489	0.0426407
kBacteria.pActinobacteria.cActinobacteria.oActinomycetales	3.11326	25	2.78737	0.00745591		kBacteria.pProteobacteria.cEpsilonproteobacteria	4.57307	20	4.34255	0.00817566
kBacteria.pProteobacteria.cGammaproteobacteria.oVibrionales.fVibrionaceae.gVibrio.sNewCleanUpReferenceOTU12206	2.41247	15	2.14481	0.0239928		kBacteria.pProteobacteria.cGammaproteobacteria.oAlteromonadales.fAlteromonadaceae.g.s543999	3.19252	25	2.84974	0.0332568
kBacteria.pProteobacteria.cGammaproteobacteria.oOceanospirillales.fOceanospirillaceae.gNeptunomonas.sNewCleanUpReferenceOTU7183	1.27984	20	2.10605	0.0272435		kBacteria.pProteobacteria.cAlphaproteobacteria.oRhodobacterales.fRhodobacteraceae.g.s159906	4.28789	15	3.93348	0.0138548
kBacteria.pProteobacteria.cDeltaproteobacteria.oBdellovibrionales.fBdellovibrionaceae.gBdellovibrio.sNewReferenceOTU211	2.04219	15	2.18003	0.0465479		kBacteria.pProteobacteria.cGammaproteobacteria.oAlteromonadales.fAlteromonadaceae.gZD0117.sNewCleanUpReferenceOTU18020	1.47612	15	2.49138	0.0390268
kBacteria.pProteobacteria.cGammaproteobacteria.oLegionellales.fFrancisellaceae	3.54348	20	3.17628	0.00752142		kBacteria.p.c.o.f.g.sNewReferenceOTU227	1.79647	15	2.36574	0.0319344
kBacteria.pProteobacteria.cAlphaproteobacteria.oRhodobacterales.fRhodobacteraceae.g.sNewCleanUpReferenceOTU15802	1.2476	25	2.00729	0.0370175		kBacteria.pProteobacteria.cAlphaproteobacteria.oRhodobacterales.fRhodobacteraceae.g.sNewCleanUpReferenceOTU12393	1.85386	25	2.76044	0.00675986
kBacteria.pProteobacteria.cGammaproteobacteria.oAlteromonadales.fMoritellaceae	3.84256	15	3.53452	0.00843578		kBacteria.p.c.o.f.g.sNewReferenceOTU45	4.1583	25	3.80601	0.00911529
kBacteria.pProteobacteria.cGammaproteobacteria.oAlteromonadales.fColwelliaceae.g.s811918	4.15204	25	3.81459	0.00220006		kBacteria.pProteobacteria.cAlphaproteobacteria.oRhodospirillales.fRhodospirillaceae.g	3.57007	25	3.29939	0.036944
kBacteria.pProteobacteria.cGammaproteobacteria.oVibrionales.fPseudoalteromonadaceae.gPseudoalteromonas.sNewCleanUpReferenceOTU6281	1.2476	15	2.4556	0.0465479		kBacteria.pProteobacteria.cAlphaproteobacteria.oRhodobacterales.fRhodobacteraceae.g.s671732	3.08856	20	2.8627	0.0171155
kBacteria.pProteobacteria.cBetaproteobacteria.oBurkholderiales.fBurkholderiaceae.gBurkholderia	2.75489	25	2.49642	0.0097223		kBacteria.pBacteroidetes.cCytophagia.oCytophagales.fFlammeovirgaceae.gReichenbachiella.sNewReferenceOTU72	3.09938	15	2.77324	0.0148439
kBacteria.pFirmicutes.cClostridia.oClostridiales.fMogibacteriaceae	1.03676	20	2.07311	0.0216899		kBacteria.pChlorobi.cOPB56.o.f.g	2.55696	15	2.27954	0.0478349
kBacteria.pProteobacteria.cAlphaproteobacteria.oRhodobacterales.fRhodobacteraceae.g.sNewReferenceOTU50	2.29508	20	2.06782	0.00843578		kBacteria.pProteobacteria.cAlphaproteobacteria.oRhizobiales.f.g.sNewCleanUpReferenceOTU17557	2.55491	25	2.34059	0.0121944
kBacteria.pProteobacteria.cGammaproteobacteria.oVibrionales.fVibrionaceae.gVibrio.s196541	1.43474	15	2.48473	0.0470812		kBacteria.pProteobacteria.cGammaproteobacteria.oVibrionales.fVibrionaceae	3.85097	25	3.59254	0.010573
kBacteria.pProteobacteria.cGammaproteobacteria.oPseudomonadales.fPseudomonadaceae.gPseudomonas.sNewCleanUpReferenceOTU11301	2.286	25	2.03672	0.0023686		kBacteria.pBacteroidetes.cCytophagia.oCytophagales.fFlammeovirgaceae	3.1096	15	2.78222	0.0148439
kBacteria.p.c.o.f.g.sNewReferenceOTU241	2.81132	15	2.54388	0.0281371		kBacteria.pProteobacteria.cAlphaproteobacteria.oRhodobacterales.fRhodobacteraceae.gRhodobacter	2.44547	15	2.24797	0.00957469
kBacteria.pActinobacteria.cActinobacteria	3.11326	25	2.78781	0.00745591		kBacteria.pProteobacteria.cGammaproteobacteria.oVibrionales.fPseudoalteromonadaceae.g	4.12654	25	3.87116	0.010573
kBacteria.pProteobacteria.cGammaproteobacteria.oAlteromonadales.fShewanellaceae.gShewanella.s839556	2.04753	15	2.03598	0.00632023		kBacteria.p.c.o.f.g.sNewCleanUpReferenceOTU16328	1.36414	15	2.64605	0.0454776
kBacteria.pBacteroidetes.cFlavobacteriia.oFlavobacteriales.fCryomorphaceae.gFluviicola.sNewCleanUpReferenceOTU1521	1.63884	20	2.00285	0.0157584		kBacteria.p.c.o.f.g.sNewCleanUpReferenceOTU10434	2.30251	20	2.18969	0.0419142
kBacteria.pProteobacteria.cGammaproteobacteria.oAlteromonadales.fColwelliaceae.g.s349769	2.94327	15	2.63576	0.00401528		kBacteria.pProteobacteria.cGammaproteobacteria.oXanthomonadales.fSinobacteraceae.g.s4340479	2.76516	15	2.52901	0.0122669
kBacteria.pActinobacteria	3.13328	25	2.80416	0.00752142		kBacteria.pProteobacteria.cGammaproteobacteria.oAlteromonadales.fOM60.g.sNewCleanUpReferenceOTU20469	1.86611	15	2.33873	0.0206145
kBacteria.pProteobacteria.cDeltaproteobacteria.oMyxococcales.fOM27	2.88345	15	2.61336	0.0023686		kBacteria.pProteobacteria.cGammaproteobacteria.oVibrionales.fVibrionaceae.gVibrio.s834097	3.36703	20	3.16909	0.0166219
kBacteria.pProteobacteria.cAlphaproteobacteria.oRhodobacterales.fRhodobacteraceae.gAnaerospora	4.27854	20	3.9807	0.0188734		kBacteria.pProteobacteria.cGammaproteobacteria.oVibrionales.fVibrionaceae.gVibrio.s939811	3.837	25	3.55749	0.00911529
kBacteria.pFirmicutes.cClostridia.oClostridiales.fClostridiaceae.gClostridium.s762854	2.34054	25	2.05335	0.00680566		kBacteria.pProteobacteria.cGammaproteobacteria.oVibrionales.fVibrionaceae.gVibrio	3.85086	25	3.59708	0.010573
kBacteria.pProteobacteria.cEpsilonproteobacteria.oCampylobacterales.fCampylobacteraceae.gArcobacter.sNewReferenceOTU178	2.33783	15	2.19361	0.00303654		kBacteria.pProteobacteria.cGammaproteobacteria.oPseudomonadales.fPseudomonadaceae.gPseudomonas.s543864	3.08675	20	2.75297	0.0112415
kBacteria.pProteobacteria.cGammaproteobacteria.oOceanospirillales.fOceanospirillaceae.gNeptunomonas	3.62745	20	3.36551	0.00892922		kBacteria.pProteobacteria.cGammaproteobacteria.oAlteromonadales.fAlteromonadaceae.gMarinobacter.s709830	2.46107	25	2.20896	0.0323798
kBacteria.pProteobacteria.cEpsilonproteobacteria.oCampylobacterales.fCampylobacteraceae.gArcobacter.s143309	4.49937	15	4.18723	0.00396599		kBacteria.pProteobacteria.cGammaproteobacteria.oAlteromonadales.fJ115	4.41771	15	4.08721	0.0205783
kBacteria.pBacteroidetes.cFlavobacteriia.oFlavobacteriales.fFlavobacteriaceae.g.sNewReferenceOTU49	2.25428	20	2.02782	0.00640817		kBacteria.pChlorobi.cOPB56.o	2.55696	15	2.27782	0.0478349
kBacteria.pFirmicutes.cClostridia.oClostridiales.f.g.s330731	2.8547	25	2.54104	0.00787073		kBacteria.p.c.o.f.g.sNewReferenceOTU19	2.52465	15	2.34114	0.00868463
kBacteria.pProteobacteria.cGammaproteobacteria.oLegionellales	3.80479	20	3.4021	0.0298969		kBacteria.p.c.o.f.g.sNewCleanUpReferenceOTU14401	1.53165	15	2.58788	0.0315929
kBacteria.pProteobacteria.cGammaproteobacteria.oAlteromonadales.fAlteromonadaceae.gAlteromonas.s1106960	2.90087	25	2.5899	0.00870476		kBacteria.pProteobacteria.cGammaproteobacteria.oPseudomonadales.fPseudomonadaceae	3.30835	20	2.94004	0.0265687
kBacteria.pProteobacteria.cAlphaproteobacteria.oRhodobacterales.fRhodobacteraceae.gMarivita.sNewCleanUpReferenceOTU7131	1.27975	20	2.35285	0.0023686		kBacteria.pProteobacteria.cGammaproteobacteria.oPseudomonadales.fPseudomonadaceae.gPseudomonas	3.30799	20	2.94295	0.0265687
kBacteria.pProteobacteria.cGammaproteobacteria.oAlteromonadales.fOM60	2.02581	25	2.16356	0.00300096		kBacteria.pBacteroidetes.cFlavobacteriia.oFlavobacteriales.fFlavobacteriaceae.gPolaribacter.sNewReferenceOTU168	2.2019	15	2.22124	0.00584098
kBacteria.pProteobacteria.cEpsilonproteobacteria	4.51076	15	4.19881	0.00396599		kBacteria.pProteobacteria.cGammaproteobacteria.oAlteromonadales.f.g	3.16259	20	2.73009	0.0238692
kBacteria.pProteobacteria.cGammaproteobacteria.oAlteromonadales.fShewanellaceae	3.74987	15	3.42803	0.00814786		kBacteria.p.c.o.f.g.sNewReferenceOTU25	3.44547	20	2.98226	0.0397558
kBacteria.pProteobacteria.cGammaproteobacteria.oAlteromonadales.fMoritellaceae.gMoritella.s96373	2.26725	15	2.04024	0.00756332		kBacteria.pProteobacteria.cBetaproteobacteria.oRhodocyclales	2.82479	15	2.4393	0.0426407
kBacteria.pProteobacteria.cAlphaproteobacteria.oRhodobacterales.fRhodobacteraceae.g.s3308422	2.41701	20	2.15958	0.00772183		kBacteria.pProteobacteria.cEpsilonproteobacteria.oCampylobacterales.fCampylobacteraceae.gArcobacter.sNewCleanUpReferenceOTU11206	0.832509	20	3.3074	0.0445717
kBacteria.pActinobacteria.cActinobacteria.oActinomycetales.fPropionibacteriaceae.gPropionibacterium	1.49544	25	2.3136	0.0185233		kBacteria.pProteobacteria.cGammaproteobacteria.oPseudomonadales	3.33408	20	2.95425	0.035511
kBacteria.pProteobacteria.cBetaproteobacteria.oNitrosomonadales	2.34054	25	2.05807	0.0155396		kBacteria.pProteobacteria.cGammaproteobacteria.oAlteromonadales.fJ115.g	4.41771	15	4.08809	0.0205783
kBacteria.pProteobacteria.cGammaproteobacteria.oVibrionales.fPseudoalteromonadaceae.g.s563900	3.47017	25	3.1525	0.00814786		kBacteria.pActinobacteria.cActinobacteria.oActinomycetales.fNocardiaceae.gRhodococcus.sfascians764322	1.6456	20	2.40525	0.0445717
kBacteria.pFirmicutes.cClostridia.oClostridiales.f.g	2.8547	25	2.54114	0.00787073		kBacteria.pBacteroidetes.cSaprospirae.oSaprospirales.fSaprospiraceae.gSaprospira.sNewReferenceOTU213	3.22932	25	2.90117	0.0136925
kBacteria.pProteobacteria.cGammaproteobacteria.oAlteromonadales.fAlteromonadaceae.g.s543999	2.99345	25	2.68391	0.00836104		kBacteria.pProteobacteria.cGammaproteobacteria.oXanthomonadales.fSinobacteraceae.g.sNewReferenceOTU23	3.17362	25	2.84069	0.0135388
kBacteria.pProteobacteria.cAlphaproteobacteria.oRhodobacterales.fRhodobacteraceae.g.s159906	2.8645	15	2.56641	0.00621539
kBacteria.pProteobacteria.cDeltaproteobacteria.oMyxococcales.fOM27.g.sNewReferenceOTU277	2.8653	15	2.59892	0.0023686
kBacteria.pProteobacteria.cEpsilonproteobacteria.oCampylobacterales.fCampylobacteraceae.gArcobacter.sNewCleanUpReferenceOTU9986	2.38169	15	2.24572	0.00429344
kBacteria.pProteobacteria.cAlphaproteobacteria.oRhizobiales.fCohaesibacteraceae.gCohaesibacter	3.32544	20	2.9789	0.00746556
kBacteria.pFirmicutes.cClostridia.oClostridiales.f	2.8547	25	2.5413	0.00787073
kBacteria.pActinobacteria.cActinobacteria.oActinomycetales.fNocardioidaceae	2.37923	25	2.10293	0.00918056
kBacteria.pProteobacteria.cGammaproteobacteria.oAlteromonadales.fAlteromonadaceae.gMarinobacter.s4394859	1.13364	25	2.12854	0.0194826
kBacteria.pProteobacteria.cGammaproteobacteria.oAlteromonadales.fMoritellaceae.gMoritella	3.84256	15	3.5345	0.00843578
kBacteria.pProteobacteria.cAlphaproteobacteria.oRhodobacterales.fRhodobacteraceae.g.s671732	3.39139	15	3.08479	0.00674518
kBacteria.pBacteroidetes.cFlavobacteriia.oFlavobacteriales.fFlavobacteriaceae.g.sNewReferenceOTU94	3.46897	20	3.147	0.00621539
kBacteria.pProteobacteria.cEpsilonproteobacteria.oCampylobacterales.fCampylobacteraceae.gArcobacter.sNewCleanUpReferenceOTU6448	1.21284	15	2.2545	0.0428142
kBacteria.pProteobacteria.cGammaproteobacteria.oAlteromonadales.f.g.s4480655	2.82302	25	2.46748	0.0029283
kBacteria.pProteobacteria.cGammaproteobacteria.oAlteromonadales.fShewanellaceae.gShewanella.sNewReferenceOTU82	2.39378	15	2.12894	0.0120152
kBacteria.pProteobacteria.cAlphaproteobacteria.oRhodobacterales.fRhodobacteraceae.g.s4311026	1.93989	15	2.04079	0.00627544
kBacteria.pBacteroidetes.cFlavobacteriia.oFlavobacteriales.fCryomorphaceae.gFluviicola.sNewReferenceOTU267	3.96699	25	3.66291	0.0139818
kBacteria.pProteobacteria.cGammaproteobacteria.oOceanospirillales.fOceanospirillaceae.gNeptunomonas.sNewReferenceOTU215	3.6053	25	3.33859	0.00892922
kBacteria.pProteobacteria.cGammaproteobacteria.oAlteromonadales.fColwelliaceae.g	4.21344	25	3.82075	0.0492917
kBacteria.pProteobacteria.cGammaproteobacteria.oAlteromonadales.fOM60.gCongregibacter.sNewReferenceOTU8	1.98497	25	2.0344	0.0023686
kBacteria.pProteobacteria.cAlphaproteobacteria.oCaulobacterales.fCaulobacteraceae.gPhenylobacterium	2.50846	25	2.20014	0.018342
kBacteria.pProteobacteria.cGammaproteobacteria.oOceanospirillales	4.07651	20	3.74467	0.0107807
kBacteria.pProteobacteria.cAlphaproteobacteria.oRhodobacterales.fRhodobacteraceae.gRhodobacter	2.40787	15	2.14186	0.0320997
kBacteria.pProteobacteria.cGammaproteobacteria.oVibrionales.fPseudoalteromonadaceae.g.s559632	1.36411	25	2.12278	0.00499529
kBacteria.pProteobacteria.cAlphaproteobacteria.oRhodobacterales.fRhodobacteraceae.gAnaerospora.s143358	4.27463	20	3.97782	0.0184997
kBacteria.pProteobacteria.cGammaproteobacteria.oVibrionales.fPseudoalteromonadaceae.g	4.22178	25	3.88221	0.00447164
kBacteria.pProteobacteria.cGammaproteobacteria.oAlteromonadales.fOM60.gCongregibacter	1.98497	25	2.03182	0.0023686
kBacteria.pProteobacteria.cGammaproteobacteria.oAlteromonadales.fColwelliaceae.g.sNewCleanUpReferenceOTU21107	1.41246	20	2.24883	0.00434715
kBacteria.pProteobacteria.cGammaproteobacteria.oVibrionales.fVibrionaceae.gVibrio.s148706	2.22007	25	2.01797	0.00793586
kBacteria.pProteobacteria.cGammaproteobacteria.oAlteromonadales.fMoritellaceae.gMoritella.s8994	3.75954	15	3.4515	0.00826574
kBacteria.pProteobacteria.cGammaproteobacteria.oOceanospirillales.f	3.10684	25	2.75673	0.0454071
kBacteria.pProteobacteria.cGammaproteobacteria.oVibrionales.fVibrionaceae.gVibrio.s834097	4.14159	15	3.75302	0.00524752
kBacteria.pProteobacteria.cAlphaproteobacteria.oRhodobacterales.fRhodobacteraceae.g.sNewReferenceOTU290	1.73577	20	2.00085	0.0023686
kBacteria.pProteobacteria.cGammaproteobacteria.oVibrionales.fVibrionaceae.gVibrio.s939811	3.77529	20	3.43948	0.00918669
kBacteria.pProteobacteria.cAlphaproteobacteria.oKiloniellales	3.94381	25	3.66921	0.00927901
kBacteria.pProteobacteria.cGammaproteobacteria.oPseudomonadales.fPseudomonadaceae.gPseudomonas.s543864	3.21506	20	2.868	0.00365971
kBacteria.pProteobacteria.cAlphaproteobacteria.oRhodobacterales.fRhodobacteraceae.gAnaerospora.sNewCleanUpReferenceOTU10415	1.62506	20	2.08029	0.00401528
kBacteria.pProteobacteria.cAlphaproteobacteria.oKiloniellales.fKiloniellaceae.g	3.02803	25	2.74742	0.00586251
kBacteria.pProteobacteria.cGammaproteobacteria.oAlteromonadales.fJ115	3.66901	25	3.33109	0.00975476
kBacteria.pProteobacteria.cGammaproteobacteria.oVibrionales.fVibrionaceae.gVibrio.s198609	0.911777	20	2.14102	0.0352798
kBacteria.pProteobacteria.cGammaproteobacteria.oVibrionales.fVibrionaceae.gVibrio.sNewCleanUpReferenceOTU1016	1.4559	15	2.3053	0.0440918
kBacteria.pProteobacteria.cDeltaproteobacteria.oMyxococcales.fOM27.g	2.88345	15	2.61336	0.0023686
kBacteria.pBacteroidetes.cFlavobacteriia.oFlavobacteriales.fFlavobacteriaceae.gPolaribacter.sNewReferenceOTU168	2.44121	15	2.19446	0.00681828
kBacteria.pProteobacteria.cGammaproteobacteria.oAlteromonadales.f.g	3.28478	25	2.80877	0.0305009
kBacteria.pProteobacteria.cAlphaproteobacteria.oRhodobacterales.fRhodobacteraceae.gPhaeobacter.sNewCleanUpReferenceOTU15151	1.72476	15	2.56008	0.0036511
kBacteria.pProteobacteria.cGammaproteobacteria.oAlteromonadales.fShewanellaceae.gShewanella.s101788	2.5211	15	2.24651	0.00695098
kBacteria.pProteobacteria.cAlphaproteobacteria.oRhodobacterales.fRhodobacteraceae.g.s80289	1.30976	25	2.08758	0.023913
kBacteria.pProteobacteria.cGammaproteobacteria.oOceanospirillales.fOceanospirillaceae.gMarinomonas.sNewReferenceOTU210	2.71691	15	2.41313	0.0208584
kBacteria.pProteobacteria.cAlphaproteobacteria.oCaulobacterales	2.50846	25	2.20011	0.018342
kBacteria.pProteobacteria.cGammaproteobacteria.oOceanospirillales.fOceanospirillaceae.gNeptunomonas.sNewCleanUpReferenceOTU11565	1.5961	25	2.13814	0.00545561
kBacteria.pProteobacteria.cGammaproteobacteria.oAlteromonadales.fShewanellaceae.gShewanella.sNewCleanUpReferenceOTU11334	1.36414	15	2.46458	0.00548656
kBacteria.pProteobacteria.cAlphaproteobacteria.oRhodobacterales.fRhodobacteraceae.g.s771828	2.60938	25	2.35103	0.00303654
kBacteria.pProteobacteria.cGammaproteobacteria.oAlteromonadales.fColwelliaceae.g.sNewReferenceOTU237	3.152	25	2.80785	0.00490522
kBacteria.pProteobacteria.cGammaproteobacteria.oOceanospirillales.fOceanospirillaceae.gMarinomonas.s142469	2.27359	15	2.074	0.0324316
kBacteria.pProteobacteria.cAlphaproteobacteria.oRhodobacterales.fRhodobacteraceae.gPhaeobacter.s366457	1.61083	15	2.21963	0.035674
kBacteria.pProteobacteria.cGammaproteobacteria.oAlteromonadales.fColwelliaceae.g.sNewCleanUpReferenceOTU6954	1.89714	15	2.28895	0.0317745
kBacteria.pProteobacteria.cGammaproteobacteria.oAlteromonadales.fJ115.g	3.66901	25	3.33109	0.00975476
kBacteria.pProteobacteria.cGammaproteobacteria.oVibrionales.fVibrionaceae.gVibrio.sNewCleanUpReferenceOTU19002	1.3378	20	2.04496	0.0165185
kBacteria.pBacteroidetes.cFlavobacteriia.oFlavobacteriales.f.g.s676064	2.54701	15	2.23187	0.0149956
kBacteria.pFirmicutes.cClostridia.oClostridiales.fMogibacteriaceae.gAnaerovorax.sNewReferenceOTU258	1.03676	20	2.06664	0.0216899
kBacteria.pFirmicutes.cClostridia.oClostridiales.fMogibacteriaceae.gAnaerovorax	1.03676	20	2.07047	0.0216899
kBacteria.pProteobacteria.cBetaproteobacteria.oNitrosomonadales.fNitrosomonadaceae	2.34054	25	2.05672	0.0155396
kBacteria.pBacteroidetes.cSaprospirae.oSaprospirales.fSaprospiraceae.gSaprospira.sNewReferenceOTU213	2.86931	20	2.58738	0.00793586
kBacteria.pProteobacteria.cAlphaproteobacteria.oRhodobacterales.fRhodobacteraceae.g.sNewCleanUpReferenceOTU9852	1.13364	20	2.16486	0.0157584
